# Supplementary material for: Stepwise pathway for early evolutionary assembly of dissimilatory sulfite and sulfate reduction
Source: ISME J. 2023 Jul 19;17(10):1680–92. doi: 10.1038/s41396-023-01477-y (PMC10504309; doi:10.1038/s41396-023-01477-y)
Supplement: Supplementary file 2 — Supplementary Table 1 [file 41396_2023_1477_MOESM2_ESM.xlsx]

## Sheet: Supplementary Table 1
Supplementary Table 1 | Syntenic regions of DiSCo/diamond blastp hits across 2,070 genomes with at least one hit to the minimal protein set DsrABCMK. Each syntenic region is separated by a semicolon. Proteins with hits for two non-homologous proteins were identified as fusion proteins and are indicated with ProteinX+ProteinY. Hits to AsrC using the TigrFam TIGR02912 profile are also listed.
genome accession	tax id	domain	phylum	class	order	family	genus	species	strain	assembly level	completeness	redundancy	download date	syntenic regions
GCA_003661405.1	2250275	Archaea	Candidatus_Hydrothermarchaeota	Candidatus_Hydrothermarchaeota	Candidatus_Hydrothermarchaeota	Candidatus_Hydrothermarchaeota	Candidatus_Hydrothermarchaeota	Candidatus_Hydrothermarchaeota_archaeon	Candidatus_Hydrothermarchaeota_archaeon_B60_G1	Contig	80.8642	7.40741	10.2019	RLG60262.1-HdrA; RLG59546.1-HdrA; RLG59340.1-HdrA; RLG59165.1-DsrC____RLG59167.1-DsrJ____RLG59168.1-DsrK; RLG59107.1-HdrB____RLG59108.1-HdrC; RLG58994.1-DsrM____RLG58995.1-DsrP____RLG58998.1-DsrO; RLG58984.1-NarY; RLG58602.1-DsrB; RLG58330.1-DsrA; RLG57529.1-DsrV; RLG57236.1-NarZ; RLG57139.1-DsrN; RLG56012.1-HdrC____RLG56013.1-HdrB; RLG55725.1-HdrA; RLG55608.1-HdrED; RLG54507.1-DsrW;
GCA_003661425.1	2250275	Archaea	Candidatus_Hydrothermarchaeota	Candidatus_Hydrothermarchaeota	Candidatus_Hydrothermarchaeota	Candidatus_Hydrothermarchaeota	Candidatus_Hydrothermarchaeota	Candidatus_Hydrothermarchaeota_archaeon	Candidatus_Hydrothermarchaeota_archaeon_B51_G15	Contig	66.0494	1.85185	10.2019	RLG58591.1-NarZ; RLG58340.1-DsrW; RLG57967.1-HdrB____RLG57968.1-HdrC; RLG57838.1-HdrA; RLG57258.1-NarG____RLG57259.1-HmcB; RLG57113.1-HdrA____RLG57115.1-HdrA; RLG56644.1-DsrA; RLG56619.1-HdrA; RLG56329.1-HdrA; RLG56066.1-DsrA____RLG56070.1-DsrB; RLG55654.1-DsrV; RLG55337.1-HdrA____RLG55339.1-HdrB;
2728369317	1935127	Archaea	Candidatus_Hydrothermarchaeota	Candidatus_Hydrothermarchaeota	Candidatus_Hydrothermarchaeota	Candidatus_Hydrothermarchaeota	Candidatus_Hydrothermarchaeota	Candidatus_Hydrothermarchaeota_archaeon	Candidatus_Hydrothermarchaeota_archaeon_JdFR-16	Permanent_Draft	40.1235	19.1358	04.2019	2730015752-HdrB; 2730016247-DsrK____2730016248-DsrM; 2730016548-HdrC____2730016549-HdrB; 2730016933-DsrA; 2730017136-DsrC; 2730017156-HdrB____2730017157-HdrC; 2730017249-HdrB; 2730017380-HdrA;
2728369322	1935128	Archaea	Candidatus_Hydrothermarchaeota	Candidatus_Hydrothermarchaeota	Candidatus_Hydrothermarchaeota	Candidatus_Hydrothermarchaeota	Candidatus_Hydrothermarchaeota	Candidatus_Hydrothermarchaeota_archaeon	Candidatus_Hydrothermarchaeota_archaeon_JdFR-17	Permanent_Draft	57.4074	35.8025	04.2019	2730025372-HdrA____2730025374-TfrB; 2730025434-NarG____2730025435-NarH____2730025437-NarI____2730025440-DsrB____2730025441-DsrA; 2730025443-DsrN; 2730025514-OhcB; 2730025717-DsrC; 2730026008-HdrF; 2730026470-HdrB; 2730026506-HdrB; 2730026763-DsrK____2730026764-DsrM; 2730026794-HdrB____2730026795-HdrC; 2730026877-HdrC____2730026878-HdrB; 2730026940-HdrC____2730026941-HdrB; 2730027164-HdrA; 2730027…
2728369320	1935129	Archaea	Candidatus_Hydrothermarchaeota	Candidatus_Hydrothermarchaeota	Candidatus_Hydrothermarchaeota	Candidatus_Hydrothermarchaeota	Candidatus_Hydrothermarchaeota	Candidatus_Hydrothermarchaeota_archaeon	Candidatus_Hydrothermarchaeota_archaeon_JdFR-18	Permanent_Draft	96.2963	1.85185	04.2019	2730020593-DsrB____2730020594-DsrA; 2730020670-DsrN; 2730020788-HdrA____2730020790-HdrA; 2730020965-DsrO; 2730020998-HdrD; 2730021085-HdrB____2730021086-HdrC; 2730021153-NarH; 2730021466-Sat_ass____2730021467-AprB_ass____2730021468-AprA_ass; 2730021679-HdrA; 2730021846-DsrC____2730021850-DsrK____2730021851-DsrM; 2730022047-DsrW; 2730022197-HdrB____2730022198-HdrC; 2730022387-DsrA____2730022388-Ds…
GCA_003660845.1	2026773	Archaea	Candidatus_Pacearchaeota	Candidatus_Pacearchaeota	Candidatus_Pacearchaeota	Candidatus_Pacearchaeota	Candidatus_Pacearchaeota	Candidatus_Pacearchaeota_archaeon	Candidatus_Pacearchaeota_archaeon_B53_G16	Contig	50.6173	7.40741	10.2019	RLG16401.1-HdrA____RLG16405.1-HdrC____RLG16406.1-HdrB; RLG14180.1-HdrD; RLG10806.1-DsrT____RLG10807.1-DsrM____RLG10808.1-DsrK; RLG10404.1-DsrN;
GCA_002686215.1	2026803	Archaea	Candidatus_Woesearchaeota	Candidatus_Woesearchaeota	Candidatus_Woesearchaeota	Candidatus_Woesearchaeota	Candidatus_Woesearchaeota	Candidatus_Woesearchaeota_archaeon	Candidatus_Woesearchaeota_archaeon_ARS21	Contig	41.9753	0	10.2019	MAG48430.1-DsrC; MAG49989.1-DsrA____MAG49990.1-DsrC;
GCA_001508745.1	2234	Archaea	Euryarchaeota	Archaeoglobi	Archaeoglobales	Archaeoglobaceae	Archaeoglobus	Archaeoglobus_fulgidus	Archaeoglobus_fulgidus_49_95	Contig	94.4444	0.617284	10.2019	KUJ92419.1-DsrD; KUJ93182.1-HdrB____KUJ93183.1-HdrC____KUJ93184.1-HdrA____KUJ93185.1-HdrA; KUJ93124.1-DsrW____KUJ93129.1-HdrA____KUJ93131.1-OhcB; KUJ94397.1-DsrA____KUJ94398.1-DsrB; KUJ94250.1-QmoA; KUJ92609.1-DsrM____KUJ92610.1-DsrP____KUJ92611.1-DsrO; KUJ94749.1-HmcB; KUJ92505.1-HdrC; KUJ93631.1-DsrC____KUJ93632.1-DsrN; KUJ93602.1-HdrD____KUJ93605.1-DsrJ____KUJ93606.1-DsrK; KUJ93526.1-HdrED; KU…
GCA_001508815.1	2234	Archaea	Euryarchaeota	Archaeoglobi	Archaeoglobales	Archaeoglobaceae	Archaeoglobus	Archaeoglobus_fulgidus	Archaeoglobus_fulgidus_49_2300	Contig	96.2963	0.617284	10.2019	KUK07133.1-DsrK____KUK07134.1-DsrJ____KUK07137.1-HdrD; KUK07125.1-HdrED; KUK07092.1-QmoC____KUK07093.1-QmoB; KUK05574.1-Sat____KUK05576.1-AprB; KUK05488.1-HdrC; KUK05425.1-DsrC____KUK05426.1-DsrN; KUK05360.1-DsrD____KUK05362.1-DsrB____KUK05363.1-DsrA; KUK06554.1-DsrA; KUK06471.1-OhcA; KUK07525.1-QmoA; KUK06202.1-DsrW; KUK05770.1-DsrO____KUK05771.1-DsrP____KUK05772.1-DsrM; KUK05717.1-HdrB____KUK05…
GCA_011048195.1	2234	Archaea	Euryarchaeota	Archaeoglobi	Archaeoglobales	Archaeoglobaceae	Archaeoglobus	Archaeoglobus_fulgidus	Archaeoglobus_fulgidus_SpSt-26	Contig	97.5309	0.617284	10.2020	HEH34746.1-DsrW; HEH35789.1-HmcB; HEH36088.1-HdrA; HEH34613.1-DsrC; HEH36020.1-DsrJ____HEH36021.1-DsrK____HEH36022.1-DsrM____HEH36024.1-DsrO; HEH36041.1-HdrD; HEH35106.1-DsrD____HEH35107.1-DsrB____HEH35108.1-DsrA; HEH35186.1-QmoA____HEH35187.1-HdrA; HEH35163.1-HdrC____HEH35164.1-HdrB; HEH35836.1-AprA____HEH35837.1-AprB____HEH35839.1-Sat; HEH35846.1-QmoC; HEH36003.1-HdrED;
GCA_011049025.1	2234	Archaea	Euryarchaeota	Archaeoglobi	Archaeoglobales	Archaeoglobaceae	Archaeoglobus	Archaeoglobus_fulgidus	Archaeoglobus_fulgidus_SpSt-12	Contig	95.0617	2.46914	10.2020	HET20552.1-DsrW; HET21413.1-HmcB; HET21707.1-HdrA____HET21712.1-HdrC____HET21713.1-HdrB; HET21544.1-HdrD____HET21547.1-DsrJ____HET21548.1-DsrK____HET21549.1-DsrM; HET21127.1-QmoA____HET21128.1-QmoB____HET21129.1-QmoC; HET20974.1-DsrO; HET22019.1-HdrA; HET20647.1-AprA____HET20648.1-AprB____HET20650.1-Sat; HET21361.1-HdrED; HET21398.1-DsrA; HET21612.1-DsrC____HET21613.1-DsrN; HET20685.1-DsrD____HET…
GCA_011331885.1	2234	Archaea	Euryarchaeota	Archaeoglobi	Archaeoglobales	Archaeoglobaceae	Archaeoglobus	Archaeoglobus_fulgidus	Archaeoglobus_fulgidus_SpSt-38	Contig	79.6296	1.85185	10.2020	HGF87792.1-DsrC____HGF87793.1-DsrN; HGF87291.1-DsrB____HGF87292.1-DsrD; HGF87644.1-QmoC; HGF87971.1-AprA____HGF87972.1-AprB____HGF87974.1-Sat; HGF87884.1-HdrA; HGF87167.1-HdrED; HGF87441.1-DsrW; HGF87481.1-HdrA;
GCA_011333375.1	2234	Archaea	Euryarchaeota	Archaeoglobi	Archaeoglobales	Archaeoglobaceae	Archaeoglobus	Archaeoglobus_fulgidus	Archaeoglobus_fulgidus_SpSt-87	Contig	100	2.46914	10.2020	HFW31791.1-DsrW____HFW31795.1-HdrA; HFW31374.1-HdrA____HFW31379.1-HdrC____HFW31380.1-HdrB; HFW31399.1-DsrA____HFW31400.1-DsrB____HFW31401.1-DsrD; HFW31581.1-DsrO____HFW31582.1-DsrP____HFW31583.1-DsrM____HFW31584.1-DsrK____HFW31585.1-DsrJ____HFW31588.1-HdrD; HFW32272.1-Sat; HFW32154.1-OhcA____HFW32158.1-HdrED; HFW31499.1-HmcB; HFW31610.1-AprB____HFW31611.1-AprA; HFW31966.1-DsrC____HFW31967.1-DsrN;…
GCA_011367245.1	2234	Archaea	Euryarchaeota	Archaeoglobi	Archaeoglobales	Archaeoglobaceae	Archaeoglobus	Archaeoglobus_fulgidus	Archaeoglobus_fulgidus_SpSt-587	Contig	93.8272	1.23457	10.2020	HGT82875.1-TfrB; HGT82893.1-HdrED; HGT83346.1-DsrW; HGT82983.1-Sat; HGT83413.1-HmcB; HGT82230.1-HdrA; HGT82812.1-QmoA____HGT82813.1-QmoB____HGT82814.1-QmoC; HGT82930.1-HdrA____HGT82935.1-HdrC____HGT82936.1-HdrB; HGT83461.1-DsrD____HGT83462.1-DsrB____HGT83463.1-DsrA; HGT83049.1-AprA; HGT82651.1-DsrC; HGT83125.1-DsrO____HGT83126.1-DsrP____HGT83127.1-DsrM____HGT83128.1-DsrK____HGT83129.1-DsrJ;
GCF_900069765.1	2234	Archaea	Euryarchaeota	Archaeoglobi	Archaeoglobales	Archaeoglobaceae	Archaeoglobus	Archaeoglobus_fulgidus	Archaeoglobus_fulgidus_Archaeoglobus_fulgidus_oil	Contig	96.2963	0.617284	10.2019	WP_010877687.1-OhcA; WP_010879269.1-HdrC; WP_010878872.1-HdrB____WP_086975910.1-HdrC____WP_010878874.1-HdrA; WP_010878006.1-DsrO____WP_010878007.1-DsrP____WP_010878008.1-DsrM____WP_010878009.1-DsrK____WP_086975505.1-DsrJ____WP_010878013.1-HdrD; WP_086975730.1-HdrED; WP_010878164.1-QmoC____WP_010878165.1-QmoB____WP_010878166.1-QmoA; WP_010879872.1-HmcB; WP_081423263.1-OhcB____WP_010878733.1-HdrA__…
GCF_000008665.1	224325	Archaea	Euryarchaeota	Archaeoglobi	Archaeoglobales	Archaeoglobaceae	Archaeoglobus	Archaeoglobus_fulgidus	Archaeoglobus_fulgidus_DSM_4304	Complete_Genome	99.3827	0.617284	10.2019	WP_010877669.1-NarY; WP_048064598.1-OhcA; WP_010877930.1-DsrA____WP_048064231.1-DsrB____WP_010877932.1-DsrD; WP_010878006.1-DsrO____WP_010878007.1-DsrP____WP_010878008.1-DsrM____WP_010878009.1-DsrK____WP_048064247.1-DsrJ____WP_010878013.1-HdrD; WP_010878164.1-QmoC____WP_010878165.1-QmoB____WP_010878166.1-QmoA; WP_010878258.1-HdrED; WP_081423263.1-OhcB____WP_010878733.1-HdrA____WP_010878738.1-DsrW…
GCF_000734035.1	1344584	Archaea	Euryarchaeota	Archaeoglobi	Archaeoglobales	Archaeoglobaceae	Archaeoglobus	Archaeoglobus_fulgidus	Archaeoglobus_fulgidus_DSM_8774	Complete_Genome	98.7654	0.617284	10.2019	WP_010877669.1-NarY; WP_010877930.1-DsrA____WP_048064231.1-DsrB____WP_010877932.1-DsrD; WP_010878006.1-DsrO____WP_010878007.1-DsrP____WP_010878008.1-DsrM____WP_010878009.1-DsrK____WP_048095027.1-DsrJ____WP_010878013.1-HdrD; WP_010878164.1-QmoC____WP_010878165.1-QmoB____WP_010878166.1-QmoA; WP_048095278.1-HdrED; WP_048095601.1-OhcB____WP_010878733.1-HdrA____WP_010878738.1-DsrW; WP_010878872.1-HdrB…
GCF_000025285.1	572546	Archaea	Euryarchaeota	Archaeoglobi	Archaeoglobales	Archaeoglobaceae	Archaeoglobus	Archaeoglobus_profundus	Archaeoglobus_profundus_DSM_5631	Complete_Genome	98.1481	0	10.2019	WP_012939547.1-DsrA____WP_012939548.1-DsrB____WP_012939549.1-DsrD; WP_012939994.1-DsrW; WP_012940075.1-NarY; WP_012940173.1-HdrA; WP_012940316.1-HdrF; WP_012940456.1-HdrA; WP_012940646.1-QmoC____WP_012940647.1-QmoB____WP_012940648.1-QmoA____WP_012940649.1-AprA____WP_012940650.1-AprB____WP_012940652.1-Sat; WP_012940935.1-HdrB____WP_012940936.1-HdrC____WP_012940937.1-HdrA; WP_012941105.1-DsrN____WP…
GCF_000385565.1	387631	Archaea	Euryarchaeota	Archaeoglobi	Archaeoglobales	Archaeoglobaceae	Archaeoglobus	Archaeoglobus_sulfaticallidus	Archaeoglobus_sulfaticallidus_PM70-1	Complete_Genome	98.1481	0.617284	10.2019	WP_015589962.1-HdrA; WP_015590183.1-DsrW; WP_015590517.1-DsrD____WP_015590518.1-DsrB____WP_015590519.1-DsrA; WP_015590678.1-HdrB____WP_015590679.1-HdrC____WP_015590680.1-HdrA; WP_015591212.1-HdrD; WP_015591258.1-HdrED; WP_015591324.1-HdrC; WP_015591385.1-HdrA____WP_015591390.1-HdrC____WP_015591391.1-HdrB; WP_015591556.1-DsrN; WP_015591662.1-QmoC____WP_015591663.1-QmoB____WP_015591664.1-QmoA____WP…
GCA_011039865.1	58290	Archaea	Euryarchaeota	Archaeoglobi	Archaeoglobales	Archaeoglobaceae	Archaeoglobus	Archaeoglobus_veneficus	Archaeoglobus_veneficus_HyVt-131	Contig	57.4074	1.23457	10.2020	HDD36653.1-HdrED; HDD36035.1-TfrB; HDD36620.1-DsrM____HDD36621.1-DsrK____HDD36622.1-DsrJ; HDD36668.1-DsrW; HDD36570.1-HdrD; HDD36092.1-HdrA____HDD36093.1-QmoA;
GCF_000194625.1	693661	Archaea	Euryarchaeota	Archaeoglobi	Archaeoglobales	Archaeoglobaceae	Archaeoglobus	Archaeoglobus_veneficus	Archaeoglobus_veneficus_SNP6	Complete_Genome	100	0	10.2019	WP_013683126.1-Sat____WP_013683128.1-AprB____WP_013683129.1-AprA____WP_013683130.1-QmoA____WP_013683131.1-QmoB____WP_013683132.1-QmoC; WP_013683234.1-HdrA; WP_013683750.1-HdrA; WP_013683790.1-HdrA____WP_013683794.1-HdrB; WP_013683897.1-HdrD; WP_013683918.1-HmcB; WP_013684221.1-QmoB____WP_013684222.1-HdrC____WP_013684225.1-HdrA; WP_013684342.1-DsrJ____WP_013684343.1-DsrK____WP_013684344.1-DsrM____…
GCA_003978865.1	1872626	Archaea	Euryarchaeota	Archaeoglobi	Archaeoglobales	Archaeoglobaceae	Archaeoglobus	Archaeoglobus_sp.	Archaeoglobus_sp._MAG_85	Contig	71.6049	0	10.2019	RUM34496.1-HdrA____RUM34497.1-HdrC____RUM34498.1-HdrB; RUM35140.1-HdrA; RUM33223.1-AprA____RUM33224.1-AprB____RUM33226.1-Sat; RUM35202.1-HdrB____RUM35206.1-HdrA; RUM34859.1-DsrD____RUM34860.1-DsrB____RUM34861.1-DsrA____RUM34862.1-DsrW; RUM33088.1-DsrN; RUM34064.1-HdrA; RUM33026.1-DsrO; RUM34883.1-HdrED; RUM34613.1-QmoC; RUM33358.1-DsrK____RUM33359.1-DsrM____RUM33361.1-DsrO; RUM33594.1-QmoC;
GCA_011043275.1	1872626	Archaea	Euryarchaeota	Archaeoglobi	Archaeoglobales	Archaeoglobaceae	Archaeoglobus	Archaeoglobus_sp.	Archaeoglobus_sp._HyVt-191	Contig	47.5309	4.32099	10.2020	HDN73736.1-DsrW; HDN73819.1-DsrK____HDN73820.1-DsrJ____HDN73823.1-HdrD; HDN74111.1-Sat_ass; HDN74019.1-HdrC; HDN74478.1-NarZ; HDN73412.1-HdrA; HDN73936.1-HdrB;
GCA_011332835.1	1872626	Archaea	Euryarchaeota	Archaeoglobi	Archaeoglobales	Archaeoglobaceae	Archaeoglobus	Archaeoglobus_sp.	Archaeoglobus_sp._SpSt-985	Contig	96.9136	1.23457	10.2020	HGC48359.1-CfbB; HGC48930.1-HdrED; HGC49595.1-DsrC; HGC48562.1-DsrW; HGC48638.1-HdrD; HGC49473.1-HdrA;
GCA_011361745.1	1872626	Archaea	Euryarchaeota	Archaeoglobi	Archaeoglobales	Archaeoglobaceae	Archaeoglobus	Archaeoglobus_sp.	Archaeoglobus_sp._SpSt-73	Scaffold	96.9136	4.32099	10.2020	HGW39041.1-CfbB; HGW38878.1-DsrW; HGW38145.1-HdrED; HGW37892.1-DsrC; HGW38168.1-QmoB____HGW38169.1-HdrA____HGW38170.1-QmoC; HGW38610.1-HdrD; HGW38664.1-HdrA; HGW38249.1-HdrD;
GCA_011366805.1	1872626	Archaea	Euryarchaeota	Archaeoglobi	Archaeoglobales	Archaeoglobaceae	Archaeoglobus	Archaeoglobus_sp.	Archaeoglobus_sp._SpSt-645	Contig	93.2099	1.23457	10.2020	HGQ78532.1-QmoA____HGQ78533.1-QmoB____HGQ78534.1-QmoC; HGQ78560.1-DsrJ____HGQ78561.1-DsrK____HGQ78562.1-DsrM____HGQ78563.1-DsrP____HGQ78564.1-DsrO; HGQ79306.1-DsrW; HGQ79070.1-HdrA____HGQ79075.1-HdrC____HGQ79076.1-HdrB; HGQ79010.1-HdrA; HGQ79580.1-HdrF; HGQ78286.1-HmcB; HGQ79362.1-Sat; HGQ79752.1-DsrC; HGQ78171.1-DsrB____HGQ78172.1-DsrD; HGQ79111.1-AprA____HGQ79112.1-AprB; HGQ79593.1-DsrA; HGQ795…
GCA_011357905.1	113653	Archaea	Euryarchaeota	Archaeoglobi	Archaeoglobales	Archaeoglobaceae	Geoglobus	Geoglobus_ahangari	Geoglobus_ahangari_SpSt-97	Contig	99.3827	0	10.2020	HGE66215.1-DsrA____HGE66216.1-DsrB____HGE66217.1-DsrD____HGE66221.1-DsrC____HGE66222.1-DsrN; HGE66728.1-HdrA; HGE66737.1-HdrD; HGE66811.1-HdrA____HGE66816.1-HdrC____HGE66817.1-HdrB; HGE66627.1-DsrW; HGE65813.1-HdrED; HGE66992.1-DsrJ____HGE66993.1-DsrK____HGE66994.1-DsrM____HGE66996.1-DsrO; HGE66109.1-Sat____HGE66111.1-AprB____HGE66112.1-AprA____HGE66116.1-QmoA____HGE66117.1-QmoB____HGE66118.1-Qmo…
GCA_011364465.1	113653	Archaea	Euryarchaeota	Archaeoglobi	Archaeoglobales	Archaeoglobaceae	Geoglobus	Geoglobus_ahangari	Geoglobus_ahangari_SpSt-62	Contig	92.5926	0.617284	10.2020	HGU58926.1-HdrB____HGU58927.1-HdrC____HGU58932.1-HdrA; HGU59003.1-HdrD; HGU59012.1-HdrA; HGU58752.1-DsrO____HGU58754.1-DsrM____HGU58755.1-DsrK____HGU58756.1-DsrJ; HGU58659.1-DsrW; HGU59082.1-HdrED; HGU59813.1-Sat____HGU59815.1-AprB____HGU59816.1-AprA; HGU59291.1-DsrO; HGU59743.1-DsrA____HGU59744.1-DsrB____HGU59745.1-DsrD____HGU59749.1-DsrC____HGU59750.1-DsrN; HGU59641.1-QmoA____HGU59642.1-QmoB___…
GCA_011371975.1	113653	Archaea	Euryarchaeota	Archaeoglobi	Archaeoglobales	Archaeoglobaceae	Geoglobus	Geoglobus_ahangari	Geoglobus_ahangari_SpSt-10	Contig	87.037	0.617284	10.2020	HHF48888.1-QmoC____HHF48889.1-QmoB; HHF47805.1-HdrD; HHF47815.1-HdrA; HHF48617.1-AprA____HHF48618.1-AprB____HHF48620.1-Sat; HHF48016.1-DsrW____HHF48018.1-DsrA____HHF48019.1-DsrB____HHF48020.1-DsrD____HHF48024.1-DsrC____HHF48025.1-DsrN; HHF48040.1-HdrED; HHF48722.1-HdrA____HHF48723.1-HdrA; HHF48327.1-HdrA; HHF48332.1-HdrC____HHF48333.1-HdrB; HHF48646.1-HdrB; HHF48418.1-DsrJ____HHF48419.1-DsrK____H…
GCA_003662925.1	2250258	Archaea	Euryarchaeota	Archaeoglobi	Archaeoglobales	unclassified_Archaeoglobales	unclassified_Archaeoglobales	Archaeoglobales_archaeon	Archaeoglobales_archaeon_B50_G17	Contig	60.4938	12.3457	10.2019	RLI83408.1-DsrW____RLI83409.1-DsrA____RLI83410.1-DsrB____RLI83411.1-DsrD; RLI82838.1-HdrED; RLI82751.1-QmoB____RLI82753.1-QmoC____RLI82754.1-HdrA; RLI81613.1-HdrB____RLI81614.1-HdrC____RLI81615.1-HdrA; RLI81255.1-HdrA; RLI80828.1-Sat_ass; RLI79343.1-DsrO; RLI77919.1-DsrA; RLI75332.1-AprB____RLI75333.1-Sat; RLI74730.1-HdrB;
GCA_003662965.1	2250258	Archaea	Euryarchaeota	Archaeoglobi	Archaeoglobales	unclassified_Archaeoglobales	unclassified_Archaeoglobales	Archaeoglobales_archaeon	Archaeoglobales_archaeon_B8_G15	Contig	87.6543	10.4938	10.2019	RLI75558.1-AprA; RLI75142.1-HdrED; RLI75077.1-QmoC____RLI75078.1-QmoB____RLI75079.1-QmoA; RLI74948.1-DsrA____RLI74949.1-DsrB____RLI74950.1-DsrD; RLI74956.1-DsrN; RLI73807.1-DsrJ; RLI73637.1-HdrD; RLI73314.1-DsrO____RLI73315.1-DsrP____RLI73318.1-DsrM____RLI73316.1-DsrK____RLI73317.1-DsrJ; RLI72540.1-Sat____RLI72542.1-AprB; RLI72239.1-NarY; RLI71067.1-HdrA____RLI71068.1-HdrA; RLI70631.1-HdrA; RLI70…
GCA_003662985.1	2250258	Archaea	Euryarchaeota	Archaeoglobi	Archaeoglobales	unclassified_Archaeoglobales	unclassified_Archaeoglobales	Archaeoglobales_archaeon	Archaeoglobales_archaeon_B4_G15	Contig	79.0123	0.617284	10.2019	RLI84503.1-QmoC____RLI84504.1-QmoB____RLI84505.1-QmoA; RLI83958.1-HdrA; RLI83768.1-HdrB____RLI83769.1-HdrC____RLI83773.1-HdrA; RLI83640.1-HmcB; RLI82431.1-TfrB; RLI82080.1-DsrO; RLI82056.1-AprA____RLI82057.1-AprB____RLI82058.1-Sat; RLI81447.1-HdrED; RLI80911.1-HdrD; RLI80536.1-DsrM____RLI80537.1-DsrK____RLI80538.1-DsrJ____RLI80539.1-DsrD; RLI80293.1-DsrW; RLI79443.1-HdrA____RLI79444.1-QmoA; RLI78…
GCA_003662995.1	2250258	Archaea	Euryarchaeota	Archaeoglobi	Archaeoglobales	unclassified_Archaeoglobales	unclassified_Archaeoglobales	Archaeoglobales_archaeon	Archaeoglobales_archaeon_B5_G16	Contig	96.9136	1.23457	10.2019	RLI79521.1-DsrW; RLI79487.1-QmoC____RLI79488.1-QmoB____RLI79489.1-QmoA; RLI78935.1-NarY; RLI78883.1-HdrA; RLI78708.1-HdrA____RLI78709.1-HdrA____RLI78711.1-HdrA; RLI78151.1-QmoA____RLI78152.1-QmoB____RLI78154.1-QmoC____RLI78155.1-HdrC; RLI77751.1-DsrN____RLI77752.1-DsrT____RLI77766.1-DsrC____RLI77753.1-DsrO____RLI77754.1-DsrP____RLI77767.1-DsrM____RLI77755.1-DsrK____RLI77768.1-DsrJ; RLI77638.1-Dsr…
GCA_003663025.1	2250258	Archaea	Euryarchaeota	Archaeoglobi	Archaeoglobales	unclassified_Archaeoglobales	unclassified_Archaeoglobales	Archaeoglobales_archaeon	Archaeoglobales_archaeon_B35_G2	Contig	76.5432	1.23457	10.2019	RLI87056.1-HdrA____RLI87057.1-HdrED____RLI87060.1-HdrD; RLI86324.1-DsrB____RLI86316.1-DsrD; RLI86198.1-DsrW; RLI85607.1-QmoA; RLI85287.1-DsrN; RLI84981.1-DsrA; RLI84969.1-HdrA____RLI84970.1-QmoB____RLI84972.1-QmoC; RLI84960.1-QmoB____RLI84961.1-QmoC; RLI82338.1-DsrM____RLI82340.1-DsrO____RLI82341.1-DsrC; RLI82168.1-DsrM____RLI82171.1-DsrK____RLI82169.1-DsrJ;
GCA_003663055.1	2250258	Archaea	Euryarchaeota	Archaeoglobi	Archaeoglobales	unclassified_Archaeoglobales	unclassified_Archaeoglobales	Archaeoglobales_archaeon	Archaeoglobales_archaeon_B10_G2	Contig	71.6049	1.85185	10.2019	RLI89316.1-HmcB; RLI89100.1-DsrK____RLI89108.1-DsrM____RLI89102.1-DsrO____RLI89103.1-DsrC____RLI89104.1-DsrN____RLI89105.1-QmoC____RLI89107.1-HdrA; RLI88464.1-HdrA____RLI88465.1-QmoA; RLI88064.1-DsrD____RLI88065.1-DsrB____RLI88066.1-DsrA____RLI88067.1-DsrW; RLI87576.1-QmoB____RLI87577.1-HdrED____RLI87579.1-HdrA; RLI87146.1-AprA____RLI87147.1-AprB; RLI86654.1-HdrA; RLI86003.1-Sat; RLI85548.1-HdrA;…
GCA_002254865.1	2012529	Archaea	Euryarchaeota	Archaeoglobi	Archaeoglobales	unclassified_Archaeoglobales	unclassified_Archaeoglobales	Archaeoglobales_archaeon	Archaeoglobales_archaeon_ex4484_92	Contig	92.5926	74.6914	10.2019	OYT38562.1-HdrA____OYT38565.1-HdrB; OYT33397.1-HdrA; OYT34730.1-DsrO____OYT34731.1-DsrP____OYT34732.1-DsrM____OYT34733.1-DsrK____OYT34734.1-DsrJ____OYT34737.1-HdrD; OYT34680.1-DsrC____OYT34681.1-DsrN; OYT35565.1-QmoB____OYT35567.1-QmoC____OYT35568.1-HdrA; OYT33959.1-DsrW____OYT33960.1-DsrA____OYT33961.1-DsrB____OYT33962.1-DsrD; OYT35150.1-NarZ; OYT35083.1-HdrC;
GCA_004347825.1	2250530	Archaea	Euryarchaeota	Archaeoglobi	unclassified_Archaeoglobi	unclassified_Archaeoglobi	unclassified_Archaeoglobi	Archaeoglobi_archaeon	Archaeoglobi_archaeon_WYZ-LMO1	Contig	90.7407	6.17284	10.2019	TDA29165.1-DsrO____TDA29166.1-DsrP____TDA29167.1-DsrM____TDA29168.1-DsrK____TDA29169.1-DsrJ; TDA25533.1-Sat____TDA25531.1-AprB____TDA25532.1-AprA; TDA25040.1-DsrB____TDA25041.1-DsrD; TDA28121.1-HdrD; TDA27702.1-HdrA; TDA28997.1-DsrW; TDA27008.1-HmcB; TDA28827.1-HdrED; TDA25941.1-DsrC; TDA25893.1-DsrA; TDA25869.1-CfbB;
GCA_004347845.1	2250530	Archaea	Euryarchaeota	Archaeoglobi	unclassified_Archaeoglobi	unclassified_Archaeoglobi	unclassified_Archaeoglobi	Archaeoglobi_archaeon	Archaeoglobi_archaeon_WYZ-LMO3	Contig	87.037	3.7037	10.2019	TDA28648.1-DsrO____TDA28649.1-DsrP____TDA28650.1-DsrM____TDA28651.1-DsrK____TDA28652.1-DsrJ; TDA25074.1-HdrD; TDA27615.1-HdrED; TDA24936.1-DsrB____TDA24937.1-DsrD; TDA27261.1-HdrA; TDA28530.1-AprA____TDA28542.1-AprB____TDA28543.1-Sat; TDA27168.1-HdrD; TDA28403.1-HmcB; TDA26758.1-HdrA; TDA26268.1-DsrA; TDA26182.1-DsrW; TDA25956.1-CfbB; TDA28084.1-QmoC____TDA28085.1-QmoB____TDA28086.1-QmoA; TDA2551…
GCA_004347865.1	2250530	Archaea	Euryarchaeota	Archaeoglobi	unclassified_Archaeoglobi	unclassified_Archaeoglobi	unclassified_Archaeoglobi	Archaeoglobi_archaeon	Archaeoglobi_archaeon_WYZ-LMO2	Contig	96.9136	0.617284	10.2019	TDA25876.1-HdrA; TDA30091.1-DsrC; TDA30815.1-CfbB; TDA29993.1-DsrW; TDA29434.1-HdrD; TDA30434.1-HdrED;
GCA_002878135.1	2060325	Archaea	Euryarchaeota	unclassified_Euryarchaeota	unclassified_Euryarchaeota	unclassified_Euryarchaeota	Aciduliprofundum	Aciduliprofundum_sp.	Aciduliprofundum_sp._ARK-15	Contig	97.5309	0.617284	10.2019	PMP73983.1-HdrED; PMP73383.1-DsrC____PMP73385.1-DsrA____PMP73386.1-DsrB____PMP73388.1-DsrM____PMP73389.1-DsrK; PMP73395.1-HdrA____PMP73407.1-HdrC____PMP73396.1-HdrF; PMP73605.1-TfrB____PMP73606.1-HdrA; PMP75773.1-DsrW; PMP75780.1-DsrV; PMP75542.1-CfbB; PMP74620.1-HdrA;
GCA_008709555.1	1973142	Archaea	Euryarchaeota	Thermoplasmata	Thermoplasmatales	Thermoplasmataceae	Thermoplasma	Thermoplasma_sp.	Thermoplasma_sp._FL	Scaffold	93.8272	0	10.2019	KAA8921963.1-AprB____KAA8921964.1-AprA____KAA8921965.1-Sat____KAA8921970.1-DsrW____KAA8921972.1-DsrK; KAA8922848.1-CbiA; KAA8922620.1-HdrED;
GCA_011371925.1	2268204	Archaea	Euryarchaeota	Thermoplasmata	Thermoplasmatales	unclassified_Thermoplasmatales	unclassified_Thermoplasmatales	Thermoplasmatales_archaeon	Thermoplasmatales_archaeon_SpSt-1002	Contig	86.4198	3.08642	10.2020	HHE77726.1-Sat_ass; HHE78655.1-HdrF; HHE77520.1-CbiA; HHE77409.1-DsrB____HHE77410.1-DsrA;
GCA_003649835.1	1906666	Archaea	Euryarchaeota	Thermoplasmata	unclassified_Thermoplasmata	unclassified_Thermoplasmata	unclassified_Thermoplasmata	Thermoplasmata_archaeon	Thermoplasmata_archaeon_B45_G17	Contig	70.3704	1.85185	10.2019	RLF39943.1-Sat_ass; RLF38656.1-DsrM____RLF38657.1-DsrK____RLF38658.1-DsrJ;
GCA_003651085.1	1906666	Archaea	Euryarchaeota	Thermoplasmata	unclassified_Thermoplasmata	unclassified_Thermoplasmata	unclassified_Thermoplasmata	Thermoplasmata_archaeon	Thermoplasmata_archaeon_B2_G2	Contig	48.7654	6.17284	10.2019	RLF61365.1-Sat; RLF61011.1-HdrB____RLF61015.1-HdrC____RLF61012.1-HdrA____RLF61013.1-HdrB____RLF61014.1-HdrC; RLF60725.1-DsrB____RLF60726.1-DsrD; RLF59440.1-HdrA; RLF59260.1-QmoB____RLF59262.1-HdrC; RLF58982.1-HdrD; RLF58786.1-HdrA; RLF58596.1-HdrA____RLF58598.1-HdrA; RLF58572.1-Sat_ass; RLF57759.1-QmoC; RLF57061.1-HdrA____RLF57063.1-HdrA; RLF56774.1-HmcB; RLF56763.1-HdrA____RLF56761.1-HdrA; RLF56…
GCA_003651145.1	1906666	Archaea	Euryarchaeota	Thermoplasmata	unclassified_Thermoplasmata	unclassified_Thermoplasmata	unclassified_Thermoplasmata	Thermoplasmata_archaeon	Thermoplasmata_archaeon_B12_G9	Contig	59.2593	4.32099	10.2019	RLF61453.1-DsrN; RLF56595.1-HdrA; RLF61265.1-HdrB____RLF61266.1-HdrC; RLF61071.1-HmcB____RLF61072.1-NarG; RLF59741.1-NarZ; RLF58833.1-DsrK____RLF58834.1-DsrJ____RLF58835.1-DsrO; RLF58183.1-HdrA;
GCA_003661125.1	2250255	Archaea	Euryarchaeota	Methanomicrobia	Methanosarcinales	unclassified_Methanosarcinales	unclassified_Methanosarcinales	Methanosarcinales_archaeon	Methanosarcinales_archaeon_B64_G16	Contig	87.037	2.46914	10.2019	RLG35098.1-HdrB; RLG34931.1-HdrA; RLG34727.1-HdrA; RLG34695.1-HdrA____RLG34696.1-HdrC____RLG34697.1-HdrB; RLG34606.1-HdrA; RLG33874.1-HdrC____RLG33875.1-HdrB____RLG33876.1-HdrA; RLG33284.1-HdrA____RLG33286.1-HdrA; RLG33271.1-HdrD; RLG33077.1-HdrA; RLG32685.1-HdrB; RLG32449.1-DsrW____RLG32451.1-DsrA____RLG32452.1-DsrB; RLG31594.1-CbiA; RLG31506.1-CfbB; RLG28925.1-HdrC;
GCA_003820275.1	2026739	Archaea	Euryarchaeota	unclassified_Euryarchaeota	unclassified_Euryarchaeota	unclassified_Euryarchaeota	unclassified_Euryarchaeota	Euryarchaeota_archaeon	Euryarchaeota_archaeon_bin.732	Contig	54.9383	7.40741	10.2019	RPJ51508.1-DsrB____RPJ51509.1-DsrD____RPJ51510.1-DsrN; RPJ51200.1-DsrW; RPJ53229.1-HdrA;
GCA_009758285.1	2026739	Archaea	Euryarchaeota	unclassified_Euryarchaeota	unclassified_Euryarchaeota	unclassified_Euryarchaeota	unclassified_Euryarchaeota	Euryarchaeota_archaeon	Euryarchaeota_archaeon_SJ3.Eury.2014	Contig	96.2963	0.617284	10.2020	MVT13594.1-HdrA____MVT13595.1-HdrD; MVT12851.1-HdrED; MVT13510.1-CfbB; MVT13713.1-DsrW; MVT13031.1-DsrC____MVT13033.1-DsrA____MVT13034.1-DsrB____MVT13036.1-DsrM____MVT13037.1-DsrK; MVT13043.1-HdrA____MVT13044.1-HdrC____MVT13045.1-HdrF;
GCA_009758305.1	2026739	Archaea	Euryarchaeota	unclassified_Euryarchaeota	unclassified_Euryarchaeota	unclassified_Euryarchaeota	unclassified_Euryarchaeota	Euryarchaeota_archaeon	Euryarchaeota_archaeon_MV2.Eury.2018	Contig	96.2963	0	10.2020	MVT15045.1-HdrA____MVT15046.1-HdrD; MVT14654.1-DsrW; MVT14972.1-HdrA____MVT14973.1-HdrC____MVT14974.1-HdrF; MVT15334.1-HdrED; MVT14807.1-DsrM____MVT14809.1-DsrB____MVT14810.1-DsrA____MVT14812.1-DsrC; MVT14553.1-CfbB;
GCA_009758405.1	2026739	Archaea	Euryarchaeota	unclassified_Euryarchaeota	unclassified_Euryarchaeota	unclassified_Euryarchaeota	unclassified_Euryarchaeota	Euryarchaeota_archaeon	Euryarchaeota_archaeon_MV2.Eury.2014	Contig	96.2963	0	10.2020	MVT36216.1-HdrA____MVT36217.1-HdrD; MVT36056.1-HdrED; MVT35407.1-CfbB; MVT36092.1-DsrC____MVT36094.1-DsrA____MVT36095.1-DsrB____MVT36097.1-DsrM____MVT36098.1-DsrK; MVT36104.1-HdrA____MVT36105.1-HdrC____MVT36106.1-HdrF; MVT36243.1-DsrW;
GCA_011040935.1	2026739	Archaea	Euryarchaeota	unclassified_Euryarchaeota	unclassified_Euryarchaeota	unclassified_Euryarchaeota	unclassified_Euryarchaeota	Euryarchaeota_archaeon	Euryarchaeota_archaeon_HyVt-292	Contig	80.8642	4.32099	10.2020	HDL14872.1-HdrB; HDL15088.1-DsrW; HDL15240.1-DsrA; HDL15414.1-DsrP; HDL15554.1-DsrN; HDL15666.1-HdrA; HDL15787.1-DsrC; HDL15850.1-CobB; HDL15871.1-HdrC____HDL15872.1-HdrB; HDL15922.1-DsrK____HDL15923.1-DsrM; HDL16029.1-NarY; HDL16147.1-DsrA____HDL16148.1-DsrB;
GCA_011055505.1	2026739	Archaea	Euryarchaeota	unclassified_Euryarchaeota	unclassified_Euryarchaeota	unclassified_Euryarchaeota	unclassified_Euryarchaeota	Euryarchaeota_archaeon	Euryarchaeota_archaeon_HyVt-427	Contig	37.037	0	10.2020	HEQ78378.1-DsrK; HEQ78398.1-HdrD; HEQ78537.1-DsrB____HEQ78538.1-DsrA; HEQ78614.1-NarH; HEQ78623.1-DsrN;
GCA_011056505.1	2026739	Archaea	Euryarchaeota	unclassified_Euryarchaeota	unclassified_Euryarchaeota	unclassified_Euryarchaeota	unclassified_Euryarchaeota	Euryarchaeota_archaeon	Euryarchaeota_archaeon_SpSt-1258	Contig	53.0864	0	10.2020	HEU12527.1-QmoC____HEU12529.1-QmoB____HEU12530.1-QmoA; HEU12763.1-HdrA____HEU12764.1-TfrB; HEU12794.1-DsrV; HEU12962.1-DsrW; HEU13046.1-DsrB____HEU13047.1-DsrA____HEU13049.1-DsrC; HEU13073.1-DsrK____HEU13074.1-DsrM; HEU13195.1-HdrA____HEU13196.1-HdrC____HEU13197.1-HdrF;
GCA_011358365.1	2026739	Archaea	Euryarchaeota	unclassified_Euryarchaeota	unclassified_Euryarchaeota	unclassified_Euryarchaeota	unclassified_Euryarchaeota	Euryarchaeota_archaeon	Euryarchaeota_archaeon_SpSt-938	Contig	43.2099	0.617284	10.2020	HGD44520.1-DsrV____HGD44521.1-DsrW; HGD44457.1-QmoC; HGD44645.1-AprB____HGD44646.1-AprA; HGD44660.1-HdrF; HGD44439.1-DsrC____HGD44441.1-DsrA; HGD44780.1-QmoA;
GCA_007050885.1	2026714	Archaea	Candidatus_Bathyarchaeota	Candidatus_Bathyarchaeota	Candidatus_Bathyarchaeota	Candidatus_Bathyarchaeota	Candidatus_Bathyarchaeota	Candidatus_Bathyarchaeota_archaeon	Candidatus_Bathyarchaeota_archaeon_MF-10.5.5.11.1.24	Scaffold	84.5679	13.5802	10.2019	TRO60748.1-HdrB____TRO60750.1-HmcB; TRO58618.1-DsrM; TRO54997.1-HdrB; TRO54461.1-HdrC;
GCA_011042415.1	2026714	Archaea	Candidatus_Bathyarchaeota	Candidatus_Bathyarchaeota	Candidatus_Bathyarchaeota	Candidatus_Bathyarchaeota	Candidatus_Bathyarchaeota	Candidatus_Bathyarchaeota_archaeon	Candidatus_Bathyarchaeota_archaeon_HyVt-123	Contig	57.4074	1.23457	10.2020	HDN18043.1-HdrA____HDN18045.1-HmcB; HDN17682.1-TfrB; HDN18213.1-HdrB____HDN18214.1-HdrC; HDN17971.1-DsrK____HDN17972.1-DsrM____HDN17973.1-DsrT;
GCA_011335175.1	2026714	Archaea	Candidatus_Bathyarchaeota	Candidatus_Bathyarchaeota	Candidatus_Bathyarchaeota	Candidatus_Bathyarchaeota	Candidatus_Bathyarchaeota	Candidatus_Bathyarchaeota_archaeon	Candidatus_Bathyarchaeota_archaeon_SpSt-736	Contig	90.7407	0.617284	10.2020	HGI38204.1-HdrED____HGI38206.1-DsrO; HGI37413.1-HdrA____HGI37414.1-HdrA; HGI38110.1-DsrM; HGI37902.1-HmcB; HGI37394.1-HdrA; HGI37877.1-HdrB; HGI37128.1-HdrD; HGI37909.1-OhcA; HGI37702.1-TfrB; HGI37421.1-HdrB____HGI37422.1-HdrC;
GCA_011362095.1	2026714	Archaea	Candidatus_Bathyarchaeota	Candidatus_Bathyarchaeota	Candidatus_Bathyarchaeota	Candidatus_Bathyarchaeota	Candidatus_Bathyarchaeota	Candidatus_Bathyarchaeota_archaeon	Candidatus_Bathyarchaeota_archaeon_SpSt-704	Contig	75.9259	12.3457	10.2020	HGU06931.1-HdrA____HGU06935.1-HdrED; HGU06771.1-HdrD; HGU03843.1-HdrC____HGU03844.1-HdrB; HGU05600.1-HdrD; HGU05329.1-DsrN____HGU05330.1-DsrP____HGU05331.1-DsrO____HGU05332.1-DsrJ; HGU05454.1-DsrD____HGU05455.1-DsrB; HGU05476.1-Sat;
GCA_011362245.1	2026714	Archaea	Candidatus_Bathyarchaeota	Candidatus_Bathyarchaeota	Candidatus_Bathyarchaeota	Candidatus_Bathyarchaeota	Candidatus_Bathyarchaeota	Candidatus_Bathyarchaeota_archaeon	Candidatus_Bathyarchaeota_archaeon_SpSt-692	Contig	94.4444	1.85185	10.2020	HGK12688.1-DsrO____HGK12690.1-HdrED; HGK12951.1-OhcA; HGK13240.1-HdrA____HGK13241.1-HdrB____HGK13242.1-HdrC; HGK12511.1-TfrB; HGK14541.1-DsrM; HGK13390.1-HdrD; HGK14031.1-NarG; HGK12856.1-HmcC____HGK12857.1-HmcB; HGK12867.1-NarH; HGK13939.1-HdrA; HGK14717.1-HdrB;
GCA_001775955.1	1797377	Archaea	Candidatus_Bathyarchaeota	Candidatus_Bathyarchaeota	Candidatus_Bathyarchaeota	Candidatus_Bathyarchaeota	Candidatus_Bathyarchaeota	Candidatus_Bathyarchaeota_archaeon	Candidatus_Bathyarchaeota_archaeon_RBG_13_38_9	Scaffold	68.5185	2.46914	10.2019	OGD54272.1-HmcB____OGD54201.1-HdrB; OGD54064.1-HdrD; OGD53285.1-TfrB; OGD53171.1-DsrM;
GCA_002899815.1	2056630	Archaea	Candidatus_Korarchaeota	Candidatus_Korarchaeota	Candidatus_Korarchaeota	Candidatus_Korarchaeota	Candidatus_Korarchaeota	Candidatus_Korarchaeota_archaeon	Candidatus_Korarchaeota_archaeon_ZAV-18	Contig	85.1852	2.46914	10.2019	PNV77918.1-DsrN; PNV78432.1-HmcB____PNV78433.1-HmcC; PNV78036.1-DsrC; PNV77378.1-HdrD; PNV78624.1-DsrM____PNV78625.1-DsrK____PNV78628.1-DsrA____PNV78629.1-DsrB; PNV78393.1-DsrW; PNV77905.1-DsrD; PNV77801.1-HdrED;
GCA_004347975.1	2056630	Archaea	Candidatus_Korarchaeota	Candidatus_Korarchaeota	Candidatus_Korarchaeota	Candidatus_Korarchaeota	Candidatus_Korarchaeota	Candidatus_Korarchaeota_archaeon	Candidatus_Korarchaeota_archaeon_WYZ-LMO9	Contig	87.6543	2.46914	10.2019	TDA41435.1-QmoB____TDA41436.1-HdrA____TDA41437.1-QmoC____TDA41439.1-HmcC____TDA41446.1-HmcB; TDA41345.1-DsrK; TDA41350.1-DsrW; TDA40888.1-HdrD____TDA40892.1-CfbB; TDA40217.1-DsrN____TDA40222.1-DsrC; TDA39637.1-DsrD; TDA41877.1-DsrM;
GCA_004212055.1	2478471	Archaea	Candidatus_Korarchaeota	Candidatus_Korarchaeota	Candidatus_Korarchaeota	Candidatus_Korarchaeota	Candidatus_Methanodesulfokores	Candidatus_Methanodesulfokores_washburnensis	Candidatus_Methanodesulfokores_washburnensis_NM4	Contig	82.0988	3.08642	10.2019	RZN63754.1-HdrD____RZN63757.1-CfbB; RZN58978.1-QmoB____RZN58979.1-HdrA____RZN58980.1-QmoC____RZN58982.1-HmcC____RZN58989.1-HmcB; RZN60875.1-DsrK; RZN60880.1-DsrW; RZN63616.1-DsrN____RZN63621.1-DsrC; RZN60056.1-DsrD;
GCF_003947435.1	2478471	Archaea	Candidatus_Korarchaeota	Candidatus_Korarchaeota	Candidatus_Korarchaeota	Candidatus_Korarchaeota	Candidatus_Methanodesulfokores	Candidatus_Methanodesulfokores_washburnensis	Candidatus_Methanodesulfokores_washburnensis_MDKW	Scaffold	91.9753	3.08642	10.2019	WP_125670038.1-HmcB____WP_125670037.1-HmcC; WP_125671199.1-DsrD; WP_125672858.1-NarG____WP_125672859.1-NarH; WP_125672260.1-CfbB____WP_125672264.1-HdrD; WP_125672815.1-QmoB____WP_125672817.1-HdrA____WP_125672819.1-QmoC; WP_125672098.1-DsrW____WP_125672101.1-DsrB____WP_125672102.1-DsrA____WP_125672104.1-DsrK____WP_125672105.1-DsrM____WP_125672109.1-DsrC____WP_125672113.1-DsrN;
GCA_002871295.1	683846	Archaea	Crenarchaeota	Thermoprotei	Fervidicoccales	Fervidicoccaceae	Fervidicoccus	Fervidicoccus_fontis	Fervidicoccus_fontis_ARK-12	Contig	76.5432	0.617284	10.2019	PMB76325.1-QmoA____PMB76326.1-AprA____PMB76327.1-AprB____PMB76329.1-Sat; PMB77229.1-DsrB____PMB77230.1-DsrA____PMB77231.1-DsrC____PMB77232.1-DsrK____PMB77233.1-DsrM; PMB78210.1-HdrB; PMB76310.1-Sat; PMB77938.1-QmoC____PMB77939.1-QmoB; PMB76344.1-HmcF____PMB76345.1-TmcB; PMB76882.1-HmcB____PMB76883.1-HmcA; PMB77593.1-DsrB____PMB77594.1-DsrD; PMB78246.1-DsrK; PMB77700.1-TfrB; PMB76316.1-DsrW;
GCA_011364205.1	2269	Archaea	Crenarchaeota	Thermoprotei	Thermoproteales	Thermofilaceae	Thermofilum	Thermofilum_pendens	Thermofilum_pendens_SpSt-649	Contig	77.7778	0.617284	10.2020	HGM46648.1-DsrM;
GCA_011364825.1	1961369	Archaea	Crenarchaeota	Thermoprotei	Thermoproteales	Thermofilaceae	Thermofilum	Thermofilum_sp.	Thermofilum_sp._SpSt-589	Contig	80.2469	0	10.2020	HGN94163.1-DsrM;
2770939356	76886	Archaea	Crenarchaeota	Thermoprotei	Thermoproteales	Thermoproteaceae	unclassified_Thermoproteaceae	Caldivirga_sp.	Caldivirga_sp._Obs2_genome_027	Permanent_Draft	51.8519	0	04.2019	2771144270-DsrC____2771144272-DsrB; 2771144595-QmoA____2771144596-QmoB____2771144598-QmoC; 2771144837-DsrK____2771144838-DsrM____2771144839-DsrA____2771144840-DsrB; 2771144847-DsrC; 2771144995-DsrB____2771144996-DsrA; 2771145065-Sat____2771145066-AprA____2771145067-AprA; 2771145144-DsrW;
GCF_000018305.1	397948	Archaea	Crenarchaeota	Thermoprotei	Thermoproteales	Thermoproteaceae	Caldivirga	Caldivirga_maquilingensis	Caldivirga_maquilingensis_IC-167	Complete_Genome	94.4444	0	10.2019	WP_012185340.1-AprB____WP_012185341.1-AprA____WP_012185342.1-Sat; WP_012185858.1-CbiA; WP_083755284.1-DsrK____WP_012185906.1-DsrM____WP_012185907.1-DsrA____WP_012185908.1-DsrB____WP_012185910.1-DsrC; WP_012186274.1-DsrN; WP_012186359.1-DsrW; WP_012186393.1-HdrF;
GCA_011054495.1	2080243	Archaea	Crenarchaeota	Thermoprotei	Thermoproteales	Thermoproteaceae	Caldivirga	Caldivirga_sp.	Caldivirga_sp._SpSt-118	Scaffold	90.7407	3.7037	10.2020	HEV64766.1-HdrD; HEV64318.1-CobB; HEV64593.1-DsrW; HEV64635.1-DsrC; HEV64642.1-DsrB____HEV64643.1-DsrA____HEV64644.1-DsrM____HEV64645.1-DsrK; HEV65960.1-QmoA____HEV65961.1-QmoB____HEV65963.1-QmoC; HEV65971.1-HdrED; HEV66134.1-DsrN; HEV65671.1-Sat____HEV65672.1-AprA____HEV65673.1-AprB;
GCA_001515805.1	1714255	Archaea	Crenarchaeota	Thermoprotei	Thermoproteales	Thermoproteaceae	Caldivirga	Caldivirga_sp.	Caldivirga_sp._CIS_19	Scaffold	49.3827	0	10.2019	KUO90007.1-DsrW; KUO88135.1-DsrK; KUO88049.1-DsrN; KUO85961.1-DsrB____KUO85962.1-DsrA____KUO85963.1-DsrM____KUO85964.1-DsrK; KUO85806.1-HdrD;
GCA_001515815.1	1714254	Archaea	Crenarchaeota	Thermoprotei	Thermoproteales	Thermoproteaceae	Caldivirga	Caldivirga_sp.	Caldivirga_sp._JCHS_4	Scaffold	45.0617	0	10.2019	KUO93850.1-DsrM____KUO93851.1-DsrK; KUO93715.1-DsrA____KUO93731.1-DsrB____KUO93716.1-DsrC; KUO92638.1-DsrC; KUO92146.1-AprB____KUO92147.1-AprA____KUO92148.1-Sat; KUO92040.1-DsrW; KUO90913.1-QmoC;
GCA_001516725.1	1714256	Archaea	Crenarchaeota	Thermoprotei	Thermoproteales	Thermoproteaceae	Caldivirga	Caldivirga_sp.	Caldivirga_sp._MG_3	Scaffold	75.3086	0	10.2019	KUO85912.1-HdrD; KUO85742.1-CfbB; KUO85629.1-DsrW; KUO85261.1-Sat____KUO85262.1-AprA; KUO85221.1-DsrK____KUO85222.1-DsrM____KUO85223.1-DsrA____KUO85224.1-DsrB; KUO85230.1-DsrC;
GCF_001663375.1	1650354	Archaea	Crenarchaeota	Thermoprotei	Thermoproteales	Thermoproteaceae	Caldivirga	Caldivirga_sp.	Caldivirga_sp._MU80	Contig	95.0617	0.617284	10.2019	WP_066794410.1-DsrN; WP_066792825.1-QmoB____WP_066792827.1-HdrA; WP_066794802.1-Sat____WP_066794805.1-AprA____WP_066794808.1-AprB; WP_066795650.1-CbiA; WP_066796584.1-DsrK____WP_084761278.1-DsrM____WP_084761279.1-DsrA____WP_084761282.1-DsrB; WP_066796605.1-DsrC; WP_066793768.1-HdrED; WP_066797313.1-DsrW;
GCF_003400025.1	13773	Archaea	Crenarchaeota	Thermoprotei	Thermoproteales	Thermoproteaceae	Pyrobaculum	Pyrobaculum_aerophilum	Pyrobaculum_aerophilum_YKB31	Contig	77.7778	0	10.2019	WP_116420901.1-DsrB____WP_116420906.1-AprA____WP_116420907.1-AprB; WP_116420458.1-NarY____WP_116420496.1-NarG; WP_116420535.1-DsrW; WP_116421910.1-DsrK____WP_116421911.1-DsrM____WP_116421913.1-Sat; WP_116421920.1-DsrB; WP_116422154.1-HmcB; WP_116422173.1-DsrN; WP_116420822.1-HdrF;
GCF_003400145.1	13773	Archaea	Crenarchaeota	Thermoprotei	Thermoproteales	Thermoproteaceae	Pyrobaculum	Pyrobaculum_aerophilum	Pyrobaculum_aerophilum_YKB32	Contig	87.037	0	10.2019	WP_116422173.1-DsrN____WP_116430483.1-DsrA____WP_116421920.1-DsrB; WP_116421913.1-Sat____WP_116421911.1-DsrM____WP_116421910.1-DsrK; WP_116422154.1-HmcB; WP_116420822.1-HdrF; WP_116420458.1-NarY; WP_116420901.1-DsrB____WP_116430569.1-DsrC____WP_116420906.1-AprA; WP_116420535.1-DsrW;
GCF_000007225.1	178306	Archaea	Crenarchaeota	Thermoprotei	Thermoproteales	Thermoproteaceae	Pyrobaculum	Pyrobaculum_aerophilum	Pyrobaculum_aerophilum_str._IM2	Complete_Genome	93.8272	0	10.2019	WP_011007353.1-DsrW; WP_011007885.1-DsrK; WP_128621468.1-HdrF; WP_011008753.1-DsrC____WP_011008756.1-DsrB____WP_011008757.1-DsrA; WP_011008773.1-DsrA____WP_011008774.1-DsrB; WP_128621512.1-Sat____WP_011008786.1-DsrM; WP_128621513.1-HmcB; WP_011009509.1-NarG____WP_011009510.1-NarY;
GCF_000016385.1	340102	Archaea	Crenarchaeota	Thermoprotei	Thermoproteales	Thermoproteaceae	Pyrobaculum	Pyrobaculum_arsenaticum	Pyrobaculum_arsenaticum_DSM_13514	Complete_Genome	95.679	0	10.2019	WP_011900000.1-NarY____WP_011900001.1-NarG; WP_011900247.1-HdrED; WP_011900394.1-DsrM____WP_011900395.1-DsrA____WP_011900396.1-DsrB____WP_011900398.1-DsrC____WP_128622207.1-DsrK; WP_011900440.1-HmcB; WP_011900687.1-DsrB____WP_011900688.1-DsrA; WP_128622241.1-DsrK____WP_011900695.1-DsrN____WP_011900698.1-DsrB____WP_011900701.1-DsrC____WP_011900702.1-DsrM; WP_011900708.1-AprB____WP_011900709.1-AprA…
GCA_000015805.1	410359	Archaea	Crenarchaeota	Thermoprotei	Thermoproteales	Thermoproteaceae	Pyrobaculum	Pyrobaculum_calidifontis	Pyrobaculum_calidifontis_JCM_11548	Complete_Genome	93.8272	0	10.2019	ABO07830.1-HmcB; ABO07972.1-HdrED; ABO08844.1-Sat____ABO08848.1-AprA____ABO08849.1-AprB; ABO08856.1-DsrM____ABO08859.1-DsrK____ABO08861.1-DsrN____ABO08862.1-DsrC____ABO08865.1-DsrB____ABO08866.1-DsrA; ABO08876.1-DsrB____ABO08877.1-DsrA; ABO09130.1-DsrW; ABO09322.1-NarH____ABO09323.1-NarG;
GCF_000234805.1	1104324	Archaea	Crenarchaeota	Thermoprotei	Thermoproteales	Thermoproteaceae	Pyrobaculum	Pyrobaculum_ferrireducens	Pyrobaculum_ferrireducens_1860	Complete_Genome	94.4444	0	10.2019	WP_014287385.1-HdrED; WP_014288051.1-NarG____WP_014288052.1-NarH; WP_014288888.1-HmcB; WP_014289031.1-AprB____WP_014289032.1-AprA____WP_014289034.1-DsrC____WP_014289037.1-DsrB____WP_014289038.1-DsrA____WP_014289040.1-DsrN____WP_148682889.1-DsrA____WP_014289046.1-DsrB; WP_148682891.1-Sat____WP_014289058.1-DsrM____WP_014289059.1-DsrK; WP_014289319.1-DsrW;
GCF_000015205.1	384616	Archaea	Crenarchaeota	Thermoprotei	Thermoproteales	Thermoproteaceae	Pyrobaculum	Pyrobaculum_islandicum	Pyrobaculum_islandicum_DSM_4184	Complete_Genome	92.5926	0	10.2019	WP_011761875.1-DsrW; WP_011761927.1-DsrC____WP_011761929.1-DsrB____WP_011761930.1-DsrA____WP_011761931.1-DsrM____WP_011761933.1-DsrK____WP_011761937.1-DsrN; WP_053240445.1-Sat; WP_053240475.1-HdrF; WP_011763708.1-NarY; WP_011763717.1-HmcB;
GCF_000019805.1	444157	Archaea	Crenarchaeota	Thermoprotei	Thermoproteales	Thermoproteaceae	Pyrobaculum	Pyrobaculum_neutrophilum	Pyrobaculum_neutrophilum_V24Sta	Complete_Genome	94.4444	0	10.2019	WP_012349708.1-DsrN____WP_012349712.1-DsrK____WP_012349714.1-DsrM____WP_012349715.1-DsrA____WP_012349716.1-DsrB____WP_011761927.1-DsrC; WP_012350098.1-HdrED; WP_012350405.1-HmcB; WP_148682494.1-NarY; WP_148682446.1-DsrW;
GCA_000247545.1	698757	Archaea	Crenarchaeota	Thermoprotei	Thermoproteales	Thermoproteaceae	Pyrobaculum	Pyrobaculum_oguniense	Pyrobaculum_oguniense_TE7	Complete_Genome	95.0617	0	10.2019	AFA39008.1-Sat; AFA39019.1-DsrM____AFA39020.1-DsrA____AFA39021.1-DsrB____AFA39023.1-DsrC____AFA39028.1-DsrK____AFA39030.1-AprA____AFA39031.1-AprB; AFA39037.1-DsrM____AFA39038.1-DsrC____AFA39041.1-DsrB____AFA39042.1-DsrA____AFA39045.1-DsrN____AFA39046.1-DsrK; AFA39053.1-DsrA____AFA39054.1-DsrB; AFA39428.1-HmcB; AFA39616.1-HdrED; AFA39876.1-NarG____AFA39877.1-NarY; AFA40637.1-DsrW;
GCA_011057125.1	2004705	Archaea	Crenarchaeota	Thermoprotei	Thermoproteales	Thermoproteaceae	Pyrobaculum	Pyrobaculum_sp.	Pyrobaculum_sp._SpSt-127	Scaffold	70.9877	5.55556	10.2020	HEV10357.1-DsrC; HEV11659.1-HdrED; HEV11297.1-DsrB____HEV11298.1-DsrA____HEV11302.1-DsrK____HEV11304.1-DsrM____HEV11309.1-Sat____HEV11311.1-AprB____HEV11312.1-AprA; HEV10384.1-HdrD; HEV10439.1-DsrW____HEV10441.1-DsrN;
GCA_011375795.1	2004705	Archaea	Crenarchaeota	Thermoprotei	Thermoproteales	Thermoproteaceae	Pyrobaculum	Pyrobaculum_sp.	Pyrobaculum_sp._SpSt-1104	Contig	82.0988	7.40741	10.2020	HHP70296.1-HdrF; HHP70191.1-DsrM____HHP70194.1-Sat____HHP70196.1-AprB____HHP70197.1-AprA; HHP69546.1-DsrA____HHP69547.1-DsrB; HHP69553.1-DsrC; HHP70397.1-DsrC; HHP70493.1-HmcB; HHP69947.1-DsrW; HHP68772.1-DsrN; HHP69702.1-DsrN; HHP70488.1-DsrB____HHP70489.1-DsrA; HHP69338.1-NarG; HHP70284.1-DsrB____HHP70285.1-DsrA; HHP68687.1-NarY; HHP69598.1-HdrD;
GCA_001515825.1	1714259	Archaea	Crenarchaeota	Thermoprotei	Thermoproteales	Thermoproteaceae	Pyrobaculum	Pyrobaculum_sp.	Pyrobaculum_sp._OCT_11	Scaffold	40.1235	0.617284	10.2019	KUO90336.1-HdrD; KUO90230.1-Sat; KUO89944.1-DsrA;
GCA_001516585.1	1714261	Archaea	Crenarchaeota	Thermoprotei	Thermoproteales	Thermoproteaceae	Thermocladium	Thermocladium_sp.	Thermocladium_sp._ECH_B	Contig	91.358	0	10.2019	KUO93285.1-DsrB____KUO93286.1-DsrA____KUO93287.1-DsrM____KUO93288.1-DsrK; KUO93152.1-DsrC; KUO92425.1-HdrED; KUO91996.1-DsrW; KUO91481.1-CfbB; KUO90602.1-AprB____KUO90603.1-AprA____KUO90605.1-Sat;
GCF_000253055.1	768679	Archaea	Crenarchaeota	Thermoprotei	Thermoproteales	Thermoproteaceae	Thermoproteus	Thermoproteus_tenax	Thermoproteus_tenax_Kra_1	Complete_Genome	90.7407	0	10.2019	WP_014125983.1-NarY; WP_052883081.1-DsrN____WP_014126343.1-DsrC; WP_014126351.1-DsrB____WP_014126352.1-DsrA____WP_014126353.1-DsrA____WP_014126354.1-DsrB____WP_014126357.1-DsrM____WP_014126358.1-DsrK____WP_014126363.1-AprA____WP_014126364.1-AprB____WP_014126366.1-Sat; WP_014126551.1-DsrC; WP_014126588.1-TfrB; WP_014127080.1-DsrC____WP_014127082.1-DsrB____WP_014127083.1-DsrA____WP_014127084.1-DsrM…
GCF_000193375.1	999630	Archaea	Crenarchaeota	Thermoprotei	Thermoproteales	Thermoproteaceae	Thermoproteus	Thermoproteus_uzoniensis	Thermoproteus_uzoniensis_768-20	Complete_Genome	94.4444	0	10.2019	WP_013678890.1-NarY; WP_013679110.1-DsrC; WP_052886050.1-Sat____WP_052886051.1-AprB____WP_013679541.1-AprA; WP_013680043.1-HmcB; WP_013680773.1-DsrW; WP_013680785.1-HdrED;
GCA_011056725.1	2268139	Archaea	Crenarchaeota	Thermoprotei	Thermoproteales	Thermoproteaceae	Thermoproteus	Thermoproteus_sp.	Thermoproteus_sp._SpSt-124	Scaffold	93.2099	0	10.2020	HES61561.1-HdrED; HES61573.1-DsrW; HES61156.1-HmcB; HES62363.1-DsrC; HES61637.1-Sat____HES61639.1-AprB____HES61640.1-AprA;
GCA_000960885.1	1609232	Archaea	Crenarchaeota	Thermoprotei	Thermoproteales	Thermoproteaceae	Thermoproteus	Thermoproteus_sp.	Thermoproteus_sp._AZ2	Contig	85.8025	0	10.2019	KJR74428.1-HdrED; KJR73059.1-AprA____KJR73060.1-AprB; KJR74046.1-DsrW; KJR72880.1-AprA; KJR72871.1-DsrA____KJR72872.1-DsrB; KJR72860.1-Sat; KJR72802.1-Sat; KJR73163.1-NarY;
GCA_001516665.1	1714257	Archaea	Crenarchaeota	Thermoprotei	Thermoproteales	Thermoproteaceae	Thermoproteus	Thermoproteus_sp.	Thermoproteus_sp._CIS_19	Scaffold	70.9877	0	10.2019	KUO85484.1-DsrC; KUO84460.1-Sat____KUO84462.1-AprB; KUO83567.1-HdrF;
GCF_002077075.2	1650659	Archaea	Crenarchaeota	Thermoprotei	Thermoproteales	Thermoproteaceae	Thermoproteus	Thermoproteus_sp.	Thermoproteus_sp._CP80	Scaffold	70.3704	0	10.2019	WP_081246889.1-HdrED; WP_081246901.1-DsrW; WP_081246002.1-DsrC; WP_081246165.1-HmcB;
GCA_001516655.1	1714258	Archaea	Crenarchaeota	Thermoprotei	Thermoproteales	Thermoproteaceae	Thermoproteus	Thermoproteus_sp.	Thermoproteus_sp._JCHS_4	Scaffold	80.8642	0	10.2019	KUO88145.1-HmcB; KUO87788.1-AprA____KUO87789.1-AprB____KUO87791.1-Sat; KUO87409.1-DsrC; KUO87016.1-NarY; KUO86914.1-HdrED; KUO86925.1-DsrW;
GCF_000148385.1	572478	Archaea	Crenarchaeota	Thermoprotei	Thermoproteales	Thermoproteaceae	Vulcanisaeta	Vulcanisaeta_distributa	Vulcanisaeta_distributa_DSM_14429	Complete_Genome	96.9136	0	10.2019	WP_013335809.1-HdrA; WP_013336139.1-DsrW; WP_013336550.1-NarJ____WP_013336551.1-NarH____WP_013336552.1-NarG____WP_013336553.1-NarI; WP_013337069.1-HdrED; WP_013337177.1-DsrN____WP_013337182.1-Sat____WP_013337183.1-AprA____WP_013337184.1-AprB____WP_013337187.1-DsrK____WP_013337188.1-DsrM____WP_013337192.1-DsrA____WP_013337193.1-DsrB____WP_013337195.1-DsrC; WP_013337372.1-HdrA____WP_013337373.1-Hdr…
GCF_000190315.1	985053	Archaea	Crenarchaeota	Thermoprotei	Thermoproteales	Thermoproteaceae	Vulcanisaeta	Vulcanisaeta_moutnovskia	Vulcanisaeta_moutnovskia_768-28	Complete_Genome	96.9136	0	10.2019	WP_013603760.1-HdrED; WP_013603861.1-DsrN____WP_013603866.1-Sat____WP_013603867.1-AprA____WP_048057135.1-AprB____WP_013603871.1-DsrK____WP_048056827.1-DsrM____WP_013603875.1-DsrA____WP_048057137.1-DsrB____WP_013603878.1-DsrC; WP_048057153.1-HdrD____WP_013604009.1-HdrA; WP_013604125.1-DsrK; WP_013605225.1-DsrW; WP_013605692.1-QmoC____WP_013605694.1-QmoB____WP_013605695.1-QmoA;
GCF_001748385.1	867917	Archaea	Crenarchaeota	Thermoprotei	Thermoproteales	Thermoproteaceae	Vulcanisaeta	Vulcanisaeta_thermophila	Vulcanisaeta_thermophila_CBA1501	Contig	96.2963	0	10.2019	WP_069806366.1-DsrM____WP_069806367.1-DsrK; WP_069806411.1-HdrA____WP_069806412.1-HdrD; WP_069806546.1-DsrW; WP_069806801.1-HdrF; WP_069807192.1-DsrK; WP_069807245.1-NarH____WP_069807246.1-NarG____WP_069807709.1-NarI; WP_069808049.1-DsrB____WP_069808050.1-DsrA____WP_069807815.1-DsrM____WP_069807816.1-DsrK____WP_069808051.1-AprB____WP_069807819.1-AprA____WP_069808052.1-Sat____WP_069807823.1-DsrN; …
GCA_011375625.1	2020871	Archaea	Crenarchaeota	Thermoprotei	Thermoproteales	Thermoproteaceae	Vulcanisaeta	Vulcanisaeta_sp.	Vulcanisaeta_sp._SpSt-112	Scaffold	91.358	7.40741	10.2020	HHP78106.1-HdrA; HHP79865.1-AprB____HHP79866.1-DsrK____HHP79867.1-DsrM____HHP79870.1-DsrA____HHP79871.1-DsrB; HHP80945.1-DsrK____HHP80946.1-DsrM____HHP80948.1-DsrC____HHP80950.1-DsrB____HHP80951.1-DsrA; HHP79512.1-HdrF; HHP78433.1-HmcB; HHP78327.1-HdrD____HHP78328.1-HdrA; HHP78116.1-DsrC____HHP78118.1-DsrB; HHP79290.1-Sat____HHP79295.1-DsrN; HHP80930.1-QmoC____HHP80932.1-QmoB____HHP80933.1-QmoA; …
GCA_000960865.1	1609231	Archaea	Crenarchaeota	Thermoprotei	Thermoproteales	Thermoproteaceae	Vulcanisaeta	Vulcanisaeta_sp.	Vulcanisaeta_sp._AZ3	Contig	67.284	16.6667	10.2019	KJR72028.1-DsrM; KJR71965.1-HdrA; KJR71459.1-HdrD; KJR71385.1-HdrF; KJR72421.1-DsrN; KJR71348.1-DsrK; KJR71328.1-DsrM;
GCA_001516745.1	1714251	Archaea	Crenarchaeota	Thermoprotei	Thermoproteales	Thermoproteaceae	Vulcanisaeta	Vulcanisaeta_sp.	Vulcanisaeta_sp._CIS_19	Scaffold	50.6173	0	10.2019	KUO94073.1-HdrD; KUO93738.1-DsrW; KUO93419.1-AprB____KUO93420.1-DsrK____KUO93424.1-DsrM; KUO92958.1-DsrC; KUO92423.1-HdrF;
GCF_002078205.2	1650660	Archaea	Crenarchaeota	Thermoprotei	Thermoproteales	Thermoproteaceae	Vulcanisaeta	Vulcanisaeta_sp.	Vulcanisaeta_sp._EB80	Contig	95.0617	3.7037	10.2019	WP_081225957.1-HdrA; WP_081227130.1-DsrW; WP_081227238.1-HdrF; WP_081227259.1-DsrA____WP_081227275.1-DsrB____WP_081227260.1-DsrC; WP_081227368.1-HdrA; WP_081227522.1-HdrD; WP_081228313.1-DsrN____WP_081228318.1-Sat; WP_081228381.1-DsrK____WP_081228384.1-DsrM; WP_081226741.1-DsrK;
GCA_001516705.1	1714253	Archaea	Crenarchaeota	Thermoprotei	Thermoproteales	Thermoproteaceae	Vulcanisaeta	Vulcanisaeta_sp.	Vulcanisaeta_sp._JCHS_4	Scaffold	72.8395	1.85185	10.2019	KUO82021.1-HmcB; KUO81786.1-NarI____KUO81787.1-NarY____KUO81788.1-NarW; KUO81489.1-HdrA; KUO80751.1-DsrM____KUO80752.1-DsrK; KUO80631.1-DsrW; KUO80241.1-DsrK; KUO79842.1-HdrF; KUO79473.1-HdrA; KUO79435.1-DsrN;
GCA_001516765.1	1714250	Archaea	Crenarchaeota	Thermoprotei	Thermoproteales	Thermoproteaceae	Vulcanisaeta	Vulcanisaeta_sp.	Vulcanisaeta_sp._MG_3	Scaffold	41.9753	0	10.2019	KUO87101.1-HdrF; KUO85614.1-DsrK; KUO85338.1-DsrW____KUO85339.1-DsrN;
GCA_001515905.1	1714252	Archaea	Crenarchaeota	Thermoprotei	Thermoproteales	Thermoproteaceae	Vulcanisaeta	Vulcanisaeta_sp.	Vulcanisaeta_sp._OSP_8	Scaffold	53.0864	1.23457	10.2019	KUO82661.1-DsrW; KUO82154.1-TfrB; KUO82076.1-AprA____KUO82077.1-AprB____KUO82078.1-DsrK____KUO82079.1-DsrM; KUO79817.1-DsrK;
GCA_003086515.1	1987493	Archaea	Crenarchaeota	Thermoprotei	Thermoproteales	Thermoproteaceae	Vulcanisaeta	Vulcanisaeta_sp.	Vulcanisaeta_sp._SCGC_AB-777_J10	Contig	36.4198	0	10.2019	PVU72890.1-HdrF; PVU72540.1-NarW____PVU72550.1-NarY____PVU72541.1-NarG____PVU72542.1-NarI; PVU72321.1-DsrK____PVU72327.1-DsrM____PVU72328.1-DsrC____PVU72324.1-DsrB____PVU72325.1-DsrA; PVU71761.1-DsrB____PVU71754.1-DsrC; PVU71491.1-HdrD____PVU71492.1-HdrA;
GCA_002254895.1	2012533	Archaea	Crenarchaeota	Thermoprotei	unclassified_Thermoprotei	unclassified_Thermoprotei	unclassified_Thermoprotei	Thermoprotei_archaeon	Thermoprotei_archaeon_ex4572_64	Scaffold	46.9136	0	10.2019	OYT26579.1-HmcB; OYT26451.1-Sat; OYT25816.1-DsrN____OYT25819.1-DsrB____OYT25820.1-DsrA____OYT25821.1-DsrC____OYT25822.1-DsrM____OYT25823.1-DsrK; OYT27290.1-AprB____OYT27291.1-AprA____OYT27293.1-QmoB____OYT27294.1-QmoC;
2718217643	651137	Archaea	unclassified_Archaea	unclassified_Archaea	unclassified_Archaea	unclassified_Archaea	unclassified_Archaea	Unclassified_Aigarchaeota	Unclassified_Aigarchaeota_JZ_bin_15	Permanent_Draft	94.4444	0	04.2019	2718334286-HdrB____2718334287-HdrC____2718334288-HdrA; 2718334628-HdrED; 2718334745-HdrA____2718334746-HdrB____2718334747-HdrC; 2718334756-QmoC____2718334757-HdrA____2718334758-HdrA; 2718335207-HdrC____2718335208-HdrA; 2718335449-DsrD____2718335450-DsrB____2718335451-DsrA____2718335455-DsrW____2718335460-DsrN____2718335463-DsrC____2718335467-DsrM____2718335468-DsrK;
GCA_011337925.1	2268198	Archaea	Thaumarchaeota	Nitrososphaeria	unclassified_Nitrososphaeria	unclassified_Nitrososphaeria	unclassified_Nitrososphaeria	Nitrososphaeria_archaeon	Nitrososphaeria_archaeon_SpSt-95	Contig	87.6543	0	10.2020	HGB92281.1-HdrA____HGB92282.1-HdrC; HGB91149.1-HdrA; HGB92242.1-HdrA; HGB90649.1-QmoB____HGB90650.1-HdrA____HGB90651.1-QmoC; HGB90902.1-HdrB; HGB90671.1-DsrW; HGB91152.1-HdrA____HGB91153.1-HdrC; HGB91747.1-DsrA____HGB91748.1-DsrB____HGB91749.1-DsrD; HGB92075.1-DsrN____HGB92078.1-DsrC____HGB92082.1-DsrM____HGB92083.1-DsrK; HGB91504.1-HdrED;
GCA_011362085.1	2268198	Archaea	Thaumarchaeota	Nitrososphaeria	unclassified_Nitrososphaeria	unclassified_Nitrososphaeria	unclassified_Nitrososphaeria	Nitrososphaeria_archaeon	Nitrososphaeria_archaeon_SpSt-706	Contig	71.6049	3.7037	10.2020	HGU73408.1-HdrC____HGU73409.1-HdrA; HGU72996.1-HdrA____HGU72997.1-HdrB____HGU72998.1-HdrC; HGU72944.1-DsrC____HGU72948.1-DsrM; HGU73622.1-DsrD____HGU73623.1-DsrB____HGU73624.1-DsrA; HGU73830.1-HdrED; HGU72782.1-DsrW; HGU72877.1-TmcB;
GCA_011363825.1	2268198	Archaea	Thaumarchaeota	Nitrososphaeria	unclassified_Nitrososphaeria	unclassified_Nitrososphaeria	unclassified_Nitrososphaeria	Nitrososphaeria_archaeon	Nitrososphaeria_archaeon_SpSt-685	Contig	88.2716	1.23457	10.2020	HGK67429.1-HdrA____HGK67430.1-HdrC; HGK67525.1-DsrN; HGK67028.1-DsrB____HGK67029.1-DsrA; HGK67624.1-DsrC____HGK67628.1-DsrM____HGK67629.1-DsrK; HGK67020.1-HdrED; HGK67755.1-DsrW; HGK66872.1-QmoB____HGK66873.1-HdrA____HGK66874.1-QmoC; HGK66755.1-HdrA; HGK67473.1-HdrA____HGK67474.1-HdrB____HGK67475.1-HdrC;
GCA_011364075.1	2268198	Archaea	Thaumarchaeota	Nitrososphaeria	unclassified_Nitrososphaeria	unclassified_Nitrososphaeria	unclassified_Nitrososphaeria	Nitrososphaeria_archaeon	Nitrososphaeria_archaeon_SpSt-659	Contig	81.4815	1.23457	10.2020	HGL61615.1-HdrC____HGL61616.1-HdrA; HGL62079.1-HdrA____HGL62080.1-HdrA; HGL61917.1-DsrA____HGL61918.1-DsrB____HGL61919.1-DsrD; HGL61936.1-HdrA; HGL62015.1-HdrED; HGL61454.1-HdrC____HGL61455.1-HdrB; HGL62311.1-HdrA____HGL62312.1-HdrC____HGL62313.1-HdrB; HGL62365.1-HdrA; HGL61948.1-DsrM____HGL61949.1-DsrK; HGL61467.1-DsrN;
GCA_011364615.1	2268198	Archaea	Thaumarchaeota	Nitrososphaeria	unclassified_Nitrososphaeria	unclassified_Nitrososphaeria	unclassified_Nitrososphaeria	Nitrososphaeria_archaeon	Nitrososphaeria_archaeon_SpSt-607	Contig	87.037	0	10.2020	HGN82867.1-HdrC____HGN82868.1-HdrA; HGN82847.1-HdrA____HGN82848.1-HdrA; HGN83377.1-HdrED; HGN83873.1-HdrA____HGN83874.1-HdrC____HGN83875.1-HdrB; HGN83122.1-DsrA____HGN83123.1-DsrB____HGN83124.1-DsrD; HGN83890.1-DsrN____HGN83893.1-DsrC; HGN82673.1-HdrA____HGN82674.1-HdrB____HGN82675.1-HdrC; HGN83437.1-HdrA____HGN83438.1-QmoC; HGN83308.1-DsrK____HGN83309.1-DsrM;
GCA_011367025.1	2268198	Archaea	Thaumarchaeota	Nitrososphaeria	unclassified_Nitrososphaeria	unclassified_Nitrososphaeria	unclassified_Nitrososphaeria	Nitrososphaeria_archaeon	Nitrososphaeria_archaeon_SpSt-616	Contig	49.3827	0	10.2020	HGQ82117.1-HdrA; HGQ82044.1-DsrN; HGQ81798.1-HdrA; HGQ81907.1-HdrA____HGQ81908.1-HdrC; HGQ82045.1-DsrK; HGQ81933.1-DsrB____HGQ81934.1-DsrA; HGQ81600.1-HdrED; HGQ81382.1-DsrN; HGQ81306.1-HdrA; HGQ81580.1-QmoC;
GCA_011367425.1	2268198	Archaea	Thaumarchaeota	Nitrososphaeria	unclassified_Nitrososphaeria	unclassified_Nitrososphaeria	unclassified_Nitrososphaeria	Nitrososphaeria_archaeon	Nitrososphaeria_archaeon_SpSt-58	Contig	79.0123	0	10.2020	HGU02528.1-HdrA; HGU03473.1-DsrK____HGU03474.1-DsrM____HGU03478.1-DsrC; HGU02505.1-HdrA; HGU03327.1-QmoB; HGU03549.1-HdrED; HGU02572.1-HdrA; HGU02919.1-DsrA; HGU03274.1-DsrW; HGU03428.1-HdrC;
GCA_011375845.1	2268198	Archaea	Thaumarchaeota	Nitrososphaeria	unclassified_Nitrososphaeria	unclassified_Nitrososphaeria	unclassified_Nitrososphaeria	Nitrososphaeria_archaeon	Nitrososphaeria_archaeon_SpSt-1103	Contig	83.9506	1.23457	10.2020	HHO64470.1-DsrK____HHO64471.1-DsrM____HHO64475.1-DsrC____HHO64478.1-DsrN; HHO64075.1-HdrA____HHO64076.1-HdrC; HHO64284.1-HdrB____HHO64285.1-HdrA; HHO63137.1-DsrD____HHO63138.1-DsrB____HHO63139.1-DsrA____HHO63143.1-DsrW; HHO64028.1-QmoC____HHO64029.1-HdrA; HHO63785.1-HdrED; HHO63382.1-TfrB;
GCA_006538205.1	1906665	Archaea	unclassified_Archaea	unclassified_Archaea	unclassified_Archaea	unclassified_Archaea	unclassified_Archaea	archaeon	archaeon_IPdc08	Contig	89.5062	0.617284	10.2019	GCC10150.1-HdrC____GCC10151.1-HdrB; GCC10282.1-DsrM____GCC10283.1-DsrK; GCC10569.1-HdrB____GCC10570.1-HdrC; GCC10599.1-NarH; GCC10714.1-HdrA; GCC10849.1-DsrN; GCC10923.1-DsrC; GCC11613.1-DsrW; GCC11746.1-DsrB____GCC11747.1-DsrA; GCC11844.1-HdrB;
GCA_002897955.1	2005738	Archaea	unclassified_Archaea	unclassified_Archaea	unclassified_Archaea	unclassified_Archaea	unclassified_Archaea	archaeon	archaeon_BMS3Bbin15	Contig	93.2099	1.23457	10.2019	GBE53946.1-DsrC; GBE54065.1-DsrB____GBE54066.1-DsrA; GBE54114.1-HdrB; GBE54188.1-HdrB____GBE54189.1-HdrC; GBE54254.1-DsrP____GBE54256.1-HdrD; GBE54562.1-DsrN; GBE55254.1-HdrB____GBE55255.1-HdrC; GBE55311.1-CobB; GBE55396.1-NarY; GBE55622.1-DsrW; GBE55714.1-DsrK____GBE55715.1-DsrM;
GCF_900290255.1	2042962	Bacteria	Acidobacteria	Acidobacteriia	Acidobacteriales	Acidobacteriaceae	Candidatus_Sulfotelmatobacter	Candidatus_Sulfotelmatobacter_kueseliae	Candidatus_Sulfotelmatobacter_kueseliae_Peat_soil_MAG_SbA1	Scaffold	93.5252	4.31655	10.2019	WP_106809643.1-HdrF; WP_106808745.1-HmcB____WP_106808746.1-HmcC; WP_106807614.1-HdrC____WP_106807615.1-HdrB____WP_106807616.1-HdrA; WP_106806881.1-HdrA____WP_106806882.1-HdrB____WP_106806884.1-QmoC; WP_106806329.1-DsrN____WP_106806330.1-DsrD____WP_106806331.1-DsrW____WP_106806395.1-DsrP____WP_106806333.1-DsrO____WP_106806334.1-DsrJ____WP_106806335.1-DsrK____WP_106806336.1-DsrM____WP_106806337.1-D…
GCF_900290225.1	2043160	Bacteria	Acidobacteria	Acidobacteriia	Acidobacteriales	Acidobacteriaceae	Candidatus_Sulfotelmatobacter	Candidatus_Sulfotelmatobacter_sp.	Candidatus_Sulfotelmatobacter_sp._SbA7	Scaffold	57.554	5.03597	10.2019	WP_105293904.1-QmoA____WP_105293905.1-QmoB____WP_105293906.1-QmoC____WP_105293907.1-Sat; WP_105293769.1-AprA____WP_105293770.1-AprB; WP_105293775.1-DsrV____WP_105293776.1-DsrA____WP_105293777.1-DsrB____WP_105293779.1-DsrL____WP_105293780.1-DsrC____WP_105293781.1-DsrT____WP_105293782.1-DsrM____WP_105293783.1-DsrK____WP_105293784.1-DsrJ____WP_105293785.1-DsrO;
GCF_900290245.1	2043161	Bacteria	Acidobacteria	Acidobacteriia	Acidobacteriales	Acidobacteriaceae	Candidatus_Sulfotelmatomonas	Candidatus_Sulfotelmatomonas_gaucii	Candidatus_Sulfotelmatomonas_gaucii_Peat_soil_MAG_SbA5	Scaffold	84.1727	0	10.2019	WP_105486775.1-HdrF; WP_105487116.1-OhcA; WP_105489699.1-DsrN____WP_105489684.1-DsrD____WP_105489685.1-DsrW____WP_105489700.1-DsrP____WP_105489686.1-DsrO____WP_105489687.1-DsrJ____WP_105489688.1-DsrK____WP_105489701.1-DsrM____WP_105489689.1-DsrT____WP_105489690.1-DsrC____WP_105489692.1-DsrB____WP_105489693.1-DsrA____WP_105489694.1-DsrV;
GCA_011388425.1	2212468	Bacteria	Acidobacteria	Acidobacteriia	Bryobacterales	Bryobacteraceae	unclassified_Bryobacteraceae	Bryobacteraceae_bacterium	Bryobacteraceae_bacterium_SpSt-1060	Contig	77.6978	0.719424	10.2020	HHR90466.1-TfrB; HHR91488.1-HdrC____HHR91489.1-HdrB____HHR91490.1-HdrA; HHR91193.1-Sat; HHR91656.1-DsrD____HHR91657.1-DsrB____HHR91658.1-DsrA____HHR91659.1-QmoC____HHR91660.1-QmoB____HHR91661.1-QmoA; HHR90707.1-DsrN; HHR89294.1-DsrC____HHR89295.1-DsrT____HHR89296.1-DsrM____HHR89297.1-DsrK;
GCA_011388925.1	2212468	Bacteria	Acidobacteria	Acidobacteriia	Bryobacterales	Bryobacteraceae	unclassified_Bryobacteraceae	Bryobacteraceae_bacterium	Bryobacteraceae_bacterium_SpSt-986	Contig	23.0216	5.03597	10.2020	HHS88358.1-HdrED; HHS87736.1-DsrM____HHS87737.1-DsrK____HHS87738.1-DsrJ; HHS87437.1-HdrA; HHS87696.1-HmcB; HHS87386.1-DsrW;
GCA_011389255.1	2068625	Bacteria	Acidobacteria	Acidobacteriia	Bryobacterales	Solibacteraceae	Candidatus_Solibacter	Candidatus_Solibacter_sp.	Candidatus_Solibacter_sp._SpSt-792	Contig	94.2446	5.03597	10.2020	HHS44246.1-DsrV; HHS42078.1-TfrB; HHS43340.1-HmcF____HHS43344.1-Sat; HHS42174.1-QmoA____HHS42177.1-AprA____HHS42178.1-AprB____HHS42180.1-DsrW; HHS43726.1-HmcE____HHS43727.1-HmcB____HHS43728.1-HmcC; HHS41995.1-DsrP____HHS41996.1-DsrO____HHS41997.1-DsrJ____HHS41998.1-DsrK____HHS41999.1-DsrM____HHS42000.1-DsrT____HHS42001.1-DsrC____HHS42002.1-DsrL____HHS42003.1-DsrB____HHS42004.1-DsrA____HHS42005.1-…
GCF_900290315.1	2043164	Bacteria	Acidobacteria	Acidobacteriia	Bryobacterales	Solibacteraceae	Candidatus_Sulfopaludibacter	Candidatus_Sulfopaludibacter_sp.	Candidatus_Sulfopaludibacter_sp._SbA3	Scaffold	51.7986	0	10.2019	WP_105502247.1-DsrD____WP_105502257.1-DsrN; WP_105502645.1-DsrT____WP_105502646.1-DsrC____WP_105502647.1-DsrL____WP_105502649.1-DsrB____WP_105502650.1-DsrA____WP_105502651.1-QmoC____WP_105502652.1-QmoB____WP_105502653.1-QmoA____WP_105502656.1-AprB; WP_105496380.1-DsrW; WP_105497015.1-HmcC____WP_105497016.1-HmcB; WP_105501882.1-HdrED; WP_105500222.1-DsrV; WP_105500807.1-DsrK____WP_105500808.1-DsrJ…
GCF_900290305.1	2043165	Bacteria	Acidobacteria	Acidobacteriia	Bryobacterales	Solibacteraceae	Candidatus_Sulfopaludibacter	Candidatus_Sulfopaludibacter_sp.	Candidatus_Sulfopaludibacter_sp._SbA4	Scaffold	51.7986	0.719424	10.2019	WP_106860570.1-HmcB; WP_106863471.1-DsrB____WP_106863473.1-DsrC____WP_106863474.1-DsrM____WP_106863475.1-DsrJ____WP_106863476.1-DsrO; WP_106860286.1-HdrF; WP_106859089.1-HmcC; WP_106861793.1-QmoC____WP_106861794.1-HdrA; WP_106863637.1-DsrA____WP_106863640.1-DsrN____WP_106863641.1-DsrD; WP_106858547.1-NarY____WP_106858548.1-NarG;
GCF_900290325.1	2043166	Bacteria	Acidobacteria	Acidobacteriia	Bryobacterales	Solibacteraceae	Candidatus_Sulfopaludibacter	Candidatus_Sulfopaludibacter_sp.	Candidatus_Sulfopaludibacter_sp._SbA6	Scaffold	25.8993	1.43885	10.2019	WP_105311861.1-DsrP____WP_105311846.1-DsrO____WP_105311847.1-DsrJ____WP_105311848.1-DsrK____WP_105311849.1-DsrM____WP_105311850.1-DsrT____WP_105311851.1-DsrC____WP_105311852.1-DsrL____WP_105311854.1-DsrB____WP_105311855.1-DsrA____WP_105311857.1-DsrD____WP_105311862.1-DsrN; WP_105310739.1-HdrED; WP_105312987.1-HmcB;
GCA_011322335.1	2026791	Bacteria	Acidobacteria	Acidobacteriia	Bryobacterales	unclassified_Bryobacterales	unclassified_Bryobacterales	Bryobacterales_bacterium	Bryobacterales_bacterium_HyVt-502	Contig	46.0432	9.35252	10.2020	HFB97533.1-DsrW; HFB97748.1-DsrD; HFB97833.1-DsrN; HFB97929.1-DsrL; HFB98472.1-DsrF____HFB98473.1-DsrH____HFB98474.1-DsrC____HFB98475.1-DsrM____HFB98476.1-DsrK; HFB98666.1-OhcC____HFB98667.1-OhcB; HFB98893.1-DsrB____HFB98894.1-DsrE; HFB98972.1-HmcB; HFB99099.1-HdrD; HFB99143.1-QmoB____HFB99144.1-HdrC____HFB99145.1-HdrB;
GCA_011327865.1	2026791	Bacteria	Acidobacteria	Acidobacteriia	Bryobacterales	unclassified_Bryobacterales	unclassified_Bryobacterales	Bryobacterales_bacterium	Bryobacterales_bacterium_SpSt-499	Scaffold	48.2014	8.63309	10.2020	HFG88785.1-AprA____HFG88788.1-QmoA; HFG87943.1-DsrA____HFG87944.1-DsrB; HFG87217.1-HmcB;
GCF_900290345.1	2043162	Bacteria	Acidobacteria	Acidobacteriia	unclassified_Acidobacteriia	unclassified_Acidobacteriia	unclassified_Acidobacteriia	Acidobacteriia_bacterium	Acidobacteriia_bacterium_SbA2	Scaffold	15.1079	2.15827	10.2019	WP_105313983.1-HdrD; WP_105314577.1-DsrV____WP_105314599.1-DsrP____WP_105314578.1-DsrO____WP_105314579.1-DsrK____WP_105314580.1-DsrM____WP_105314582.1-DsrT____WP_105314583.1-DsrC____WP_105314584.1-DsrL____WP_105314586.1-DsrB____WP_105314587.1-DsrA____WP_105314588.1-QmoC____WP_105314589.1-QmoB____WP_105314590.1-QmoA____WP_105314592.1-AprA____WP_105314593.1-AprB____WP_105314596.1-Sat____WP_10531459…
GCA_003105185.1	2073116	Bacteria	Acidobacteria	Holophagae	unclassified_Holophagae	unclassified_Holophagae	unclassified_Holophagae	Holophagae_bacterium	Holophagae_bacterium_FeB_10	Scaffold	84.1727	6.47482	10.2019	PWB78697.1-AprB____PWB78698.1-AprA____PWB78701.1-QmoA____PWB78734.1-QmoB____PWB78702.1-QmoC____PWB78703.1-Sat; PWB78446.1-HdrF; PWB73967.1-NarH; PWB73982.1-QmoC____PWB73984.1-HdrA____PWB73988.1-QmoB; PWB72093.1-DsrW____PWB72094.1-DsrP____PWB72095.1-DsrO____PWB72096.1-DsrJ____PWB72097.1-DsrK____PWB72098.1-DsrM____PWB72099.1-DsrT____PWB72100.1-DsrC____PWB72111.1-DsrN____PWB72102.1-DsrL____PWB72104.…
GCA_002748205.1	1978231	Bacteria	Acidobacteria	unclassified_Acidobacteria	unclassified_Acidobacteria	unclassified_Acidobacteria	unclassified_Acidobacteria	Acidobacteria_bacterium	Acidobacteria_bacterium_DOLZORAL124_46_9	Contig	88.4892	9.35252	10.2019	PID99843.1-DsrT____PID99842.1-DsrM; PID99752.1-DsrA; PID99705.1-DsrK; PIE01664.1-HdrF; PIE01419.1-NarG;
GCA_003476685.1	1978231	Bacteria	Acidobacteria	unclassified_Acidobacteria	unclassified_Acidobacteria	unclassified_Acidobacteria	unclassified_Acidobacteria	Acidobacteria_bacterium	Acidobacteria_bacterium_UBA10528	Scaffold	69.7842	0.719424	10.2019	HAR35852.1-Sat_ass; HAR35308.1-DsrC; HAR35738.1-HmcE;
GCA_003648915.1	1978231	Bacteria	Acidobacteria	unclassified_Acidobacteria	unclassified_Acidobacteria	unclassified_Acidobacteria	unclassified_Acidobacteria	Acidobacteria_bacterium	Acidobacteria_bacterium_B25_G6	Contig	58.9928	5.7554	10.2019	RLE26492.1-HdrD; RLE24441.1-DsrW; RLE23258.1-HmcE____RLE23259.1-HmcB____RLE23260.1-HmcC; RLE22579.1-OhcB; RLE20603.1-DsrL____RLE20604.1-DsrN____RLE20607.1-DsrC; RLE19583.1-Sat;
GCA_003650485.1	1978231	Bacteria	Acidobacteria	unclassified_Acidobacteria	unclassified_Acidobacteria	unclassified_Acidobacteria	unclassified_Acidobacteria	Acidobacteria_bacterium	Acidobacteria_bacterium_B107_G9	Contig	91.3669	6.47482	10.2019	RLE34374.1-HmcB____RLE34375.1-HmcC; RLE26030.1-DsrN____RLE26033.1-DsrC; RLE30998.1-OhcB; RLE30791.1-TfrB; RLE28942.1-DsrD____RLE28943.1-DsrB____RLE28944.1-DsrA; RLE28344.1-NarY; RLE27978.1-DsrW; RLE27908.1-DsrV; RLE27453.1-Sat;
GCA_003695625.1	1978231	Bacteria	Acidobacteria	unclassified_Acidobacteria	unclassified_Acidobacteria	unclassified_Acidobacteria	unclassified_Acidobacteria	Acidobacteria_bacterium	Acidobacteria_bacterium_J065	Contig	92.0863	2.15827	10.2019	RMF71730.1-DsrN____RMF71731.1-DsrL____RMF71733.1-DsrD____RMF71734.1-DsrB; RMF75371.1-NarY; RMF73383.1-DsrC____RMF73384.1-DsrT____RMF73385.1-DsrM; RMF73359.1-HmcB; RMF76986.1-HmcC; RMF73287.1-DsrW; RMF72949.1-OhcB; RMF72330.1-TfrB;
GCA_003820235.1	1978231	Bacteria	Acidobacteria	unclassified_Acidobacteria	unclassified_Acidobacteria	unclassified_Acidobacteria	unclassified_Acidobacteria	Acidobacteria_bacterium	Acidobacteria_bacterium_maxbin2.0082	Contig	74.1007	38.8489	10.2019	RPJ54897.1-QmoB; RPJ57183.1-DsrM; RPJ52692.1-DsrK____RPJ52693.1-DsrJ; RPJ52635.1-HdrF; RPJ73948.1-NarZ; RPJ71062.1-DsrW; RPJ70327.1-DsrN____RPJ70329.1-DsrP____RPJ70328.1-DsrO; RPJ69093.1-DsrA____RPJ69094.1-DsrB; RPJ67815.1-QmoC____RPJ67817.1-HdrA; RPJ64333.1-HmcC; RPJ63915.1-OhcB; RPJ62800.1-HmcB; RPJ59350.1-HdrA; RPJ55780.1-DsrV;
GCA_003820245.1	1978231	Bacteria	Acidobacteria	unclassified_Acidobacteria	unclassified_Acidobacteria	unclassified_Acidobacteria	unclassified_Acidobacteria	Acidobacteria_bacterium	Acidobacteria_bacterium_maxbin2.0065	Contig	94.964	8.63309	10.2019	RPJ60918.1-HmcB____RPJ60919.1-HmcC; RPJ60815.1-HdrA____RPJ60819.1-HdrB; RPJ58716.1-HdrA; RPJ58507.1-Sat_ass; RPJ57903.1-HdrF; RPJ57820.1-DsrV____RPJ57821.1-DsrW; RPJ56403.1-DsrC____RPJ56405.1-TmcB; RPJ54985.1-HdrA____RPJ54986.1-HdrB____RPJ54987.1-HdrC; RPJ54448.1-Sat_ass;
GCA_004298115.1	1978231	Bacteria	Acidobacteria	unclassified_Acidobacteria	unclassified_Acidobacteria	unclassified_Acidobacteria	unclassified_Acidobacteria	Acidobacteria_bacterium	Acidobacteria_bacterium_FW104_bin.1	Contig	97.1223	3.59712	10.2019	TAM46953.1-DsrA____TAM46954.1-DsrB____TAM46955.1-DsrD____TAM46957.1-DsrL____TAM46958.1-DsrN____TAM46961.1-DsrT____TAM46962.1-DsrM____TAM46963.1-DsrK____TAM46964.1-DsrJ____TAM46965.1-DsrO____TAM46966.1-DsrP____TAM46968.1-DsrW; TAM46212.1-HmcC____TAM46213.1-HmcB____TAM46214.1-TmcC; TAM44333.1-OhcB; TAM49193.1-OhcA; TAM48266.1-Sat____TAM48267.1-QmoC____TAM48268.1-QmoB____TAM48269.1-QmoA____TAM48272.…
GCA_011353845.1	1978231	Bacteria	Acidobacteria	unclassified_Acidobacteria	unclassified_Acidobacteria	unclassified_Acidobacteria	unclassified_Acidobacteria	Acidobacteria_bacterium	Acidobacteria_bacterium_SpSt-979	Contig	93.5252	1.43885	10.2020	HGE57006.1-DsrC____HGE57007.1-DsrL____HGE57009.1-DsrD____HGE57010.1-DsrB____HGE57011.1-DsrA____HGE57012.1-QmoC____HGE57013.1-QmoB____HGE57014.1-QmoA____HGE57017.1-AprA____HGE57018.1-AprB; HGE57049.1-HdrF; HGE56960.1-HmcB; HGE55630.1-QmoC____HGE55632.1-QmoB; HGE55227.1-Sat____HGE55228.1-DsrN; HGE56573.1-DsrP____HGE56574.1-DsrO____HGE56575.1-DsrJ____HGE56576.1-DsrK____HGE56577.1-DsrM; HGE55345.1-Ds…
GCA_011362725.1	1978231	Bacteria	Acidobacteria	unclassified_Acidobacteria	unclassified_Acidobacteria	unclassified_Acidobacteria	unclassified_Acidobacteria	Acidobacteria_bacterium	Acidobacteria_bacterium_SpSt-399	Contig	97.1223	2.15827	10.2020	HGX69584.1-HdrF; HGX70063.1-HmcF; HGX70075.1-HmcC____HGX70076.1-HmcB____HGX70077.1-HmcE____HGX70081.1-DsrD____HGX70082.1-DsrN____HGX70083.1-Sat; HGX69005.1-OhcB; HGX69375.1-AprB____HGX69376.1-AprA____HGX69379.1-QmoA____HGX69380.1-QmoB____HGX69381.1-QmoC____HGX69382.1-DsrA____HGX69383.1-DsrB____HGX69384.1-DsrD____HGX69386.1-DsrL____HGX69387.1-DsrC____HGX69388.1-DsrT____HGX69389.1-DsrM____HGX69390.…
GCA_011371745.1	1978231	Bacteria	Acidobacteria	unclassified_Acidobacteria	unclassified_Acidobacteria	unclassified_Acidobacteria	unclassified_Acidobacteria	Acidobacteria_bacterium	Acidobacteria_bacterium_SpSt-1027	Contig	33.8129	1.43885	10.2020	HHG05039.1-DsrC; HHG05438.1-HdrA; HHG05172.1-NarY; HHG05611.1-HmcC; HHG05534.1-HdrA; HHG04881.1-HdrA; HHG04703.1-HdrF;
GCA_011380605.1	1978231	Bacteria	Acidobacteria	unclassified_Acidobacteria	unclassified_Acidobacteria	unclassified_Acidobacteria	unclassified_Acidobacteria	Acidobacteria_bacterium	Acidobacteria_bacterium_HyVt-554	Contig	70.5036	1.43885	10.2020	HHQ47374.1-DsrT____HHQ47375.1-DsrC; HHQ47602.1-QmoC____HHQ47603.1-QmoB; HHQ47850.1-Sat_ass; HHQ47892.1-DsrO____HHQ47893.1-DsrJ____HHQ47894.1-DsrK; HHQ47895.1-DsrN; HHQ47908.1-Sat; HHQ48347.1-NarY; HHQ49265.1-DsrC; HHQ49493.1-HdrF; HHQ49679.1-HmcB____HHQ49680.1-HmcC;
GCA_011388475.1	1978231	Bacteria	Acidobacteria	unclassified_Acidobacteria	unclassified_Acidobacteria	unclassified_Acidobacteria	unclassified_Acidobacteria	Acidobacteria_bacterium	Acidobacteria_bacterium_SpSt-1035	Contig	87.0504	7.19424	10.2020	HHR98614.1-Sat_ass; HHR98413.1-HdrD; HHR98464.1-NarG____HHR98465.1-NarY____HHR98467.1-NarV; HHR98973.1-DsrN____HHR98978.1-DsrV; HHR99720.1-DsrW; HHR98735.1-Sat____HHR98738.1-HmcE____HHR98740.1-DsrP____HHR98741.1-DsrO____HHR98742.1-DsrJ____HHR98743.1-DsrK; HHR97715.1-DsrM____HHR97716.1-DsrT____HHR97717.1-DsrC____HHR97718.1-DsrL____HHR97720.1-DsrD____HHR97721.1-DsrB____HHR97722.1-DsrA____HHR97723.1…
GCA_011388795.1	1978231	Bacteria	Acidobacteria	unclassified_Acidobacteria	unclassified_Acidobacteria	unclassified_Acidobacteria	unclassified_Acidobacteria	Acidobacteria_bacterium	Acidobacteria_bacterium_SpSt-543	Contig	97.1223	1.43885	10.2020	HHS11499.1-Sat____HHS11501.1-QmoC____HHS11502.1-QmoB____HHS11503.1-QmoA____HHS11505.1-AprA____HHS11506.1-AprB; HHS11545.1-NarG; HHS09852.1-DsrA____HHS09853.1-DsrB____HHS09854.1-DsrD____HHS09856.1-DsrL____HHS09857.1-DsrN____HHS09859.1-DsrC____HHS09860.1-DsrT____HHS09861.1-DsrM____HHS09862.1-DsrK____HHS09863.1-DsrJ____HHS09864.1-DsrO____HHS09865.1-DsrP____HHS09868.1-DsrW; HHS09939.1-HdrF; HHS11793.…
GCA_002279205.1	1970485	Bacteria	Acidobacteria	unclassified_Acidobacteria	unclassified_Acidobacteria	unclassified_Acidobacteria	unclassified_Acidobacteria	Acidobacteria_bacterium	Acidobacteria_bacterium_21-70-11	Contig	86.3309	0.719424	10.2019	OYV95968.1-HdrF; OYV95697.1-OhcA; OYV95680.1-QmoA____OYV95683.1-AprA____OYV95684.1-AprB; OYV95330.1-QmoB____OYV95331.1-QmoC____OYV95332.1-Sat; OYV92682.1-OhcB; OYV97912.1-HmcC____OYV97913.1-HmcB____OYV97914.1-TmcC____OYV97916.1-DsrA____OYV97917.1-DsrB____OYV97918.1-DsrD____OYV97919.1-DsrN; OYV97865.1-DsrW____OYV97867.1-DsrP____OYV97868.1-DsrO____OYV97869.1-DsrJ____OYV97870.1-DsrK____OYV97871.1-Ds…
GCA_002279285.1	1970487	Bacteria	Acidobacteria	unclassified_Acidobacteria	unclassified_Acidobacteria	unclassified_Acidobacteria	unclassified_Acidobacteria	Acidobacteria_bacterium	Acidobacteria_bacterium_37-71-11	Scaffold	93.5252	1.43885	10.2019	OYW06927.1-HmcC____OYW06928.1-HmcB____OYW06929.1-TmcC____OYW06931.1-DsrA____OYW06932.1-DsrB____OYW06933.1-DsrD____OYW06934.1-DsrL____OYW06935.1-DsrN; OYV99852.1-OhcB; OYW06168.1-HdrF; OYW06107.1-Sat____OYW06108.1-QmoC____OYW06109.1-QmoB____OYW06110.1-QmoA____OYW06113.1-AprA____OYW06114.1-AprB; OYW05724.1-OhcA;
GCA_001766905.1	1797171	Bacteria	Acidobacteria	unclassified_Acidobacteria	unclassified_Acidobacteria	unclassified_Acidobacteria	unclassified_Acidobacteria	Acidobacteria_bacterium	Acidobacteria_bacterium_RBG_13_68_16	Scaffold	86.3309	0	10.2019	OFV80819.1-HdrF; OFV79940.1-DsrC; OFV79695.1-HmcB; OFV79624.1-HmcC; OFV79416.1-HdrA____OFV79417.1-HdrA____OFV79418.1-HdrB;
GCA_001767455.1	1797191	Bacteria	Acidobacteria	unclassified_Acidobacteria	unclassified_Acidobacteria	unclassified_Acidobacteria	unclassified_Acidobacteria	Acidobacteria_bacterium	Acidobacteria_bacterium_RIFCSPLOWO2_12_FULL_66_21	Scaffold	94.2446	5.7554	10.2019	OFW26392.1-DsrC; OFW23739.1-NarI____OFW23741.1-NarY____OFW23742.1-NarG; OFW19734.1-HmcB____OFW19801.1-HmcC; OFW18884.1-Sat_ass; OFW19094.1-DsrW;
GCA_003505215.1	2030800	Bacteria	Elusimicrobia	unclassified_Elusimicrobia	unclassified_Elusimicrobia	unclassified_Elusimicrobia	unclassified_Elusimicrobia	Elusimicrobia_bacterium	Elusimicrobia_bacterium_UBA10166	Scaffold	87.7698	5.03597	10.2019	HBL16211.1-OhcA; HBL17028.1-DsrN____HBL17029.1-DsrE____HBL17030.1-DsrF____HBL17031.1-DsrH____HBL17032.1-DsrA____HBL17033.1-DsrB____HBL17034.1-DsrC____HBL17035.1-DsrT+DsrM____HBL17036.1-DsrJ____HBL17037.1-DsrO____HBL17038.1-DsrP____HBL17040.1-DsrV____HBL17041.1-DsrW; HBL17309.1-HmcB; HBL17260.1-HdrA____HBL17261.1-QmoC; HBL18072.1-HdrF; HBL15495.1-HmcC; HBL18964.1-QmoC____HBL18965.1-QmoA;
GCF_003991565.1	2093856	Bacteria	Bacteroidetes	Bacteroidia	Bacteroidales	Odoribacteraceae	Butyricimonas	Butyricimonas_faecalis	Butyricimonas_faecalis_H184	Complete_Genome	97.8417	1.43885	10.2019	WP_106625062.1-DsrC____WP_106480600.1-TmcB; WP_106625074.1-CbiA; WP_106480723.1-DsrW; WP_106625196.1-HdrD____WP_127075649.1-HdrA____WP_106624124.1-HdrC;
GCF_003851945.2	1472416	Bacteria	Bacteroidetes	Bacteroidia	Bacteroidales	Odoribacteraceae	Butyricimonas	Butyricimonas_faecihominis	Butyricimonas_faecihominis_30A1	Scaffold	97.8417	2.15827	10.2019	WP_087420736.1-DsrC____WP_087420734.1-TmcB; WP_124316571.1-CbiA; WP_117775459.1-HdrC____WP_124317182.1-HdrA____WP_124317185.1-HdrD; WP_124317957.1-DsrW;
GCF_008830385.1	1472416	Bacteria	Bacteroidetes	Bacteroidia	Bacteroidales	Odoribacteraceae	Butyricimonas	Butyricimonas_faecihominis	Butyricimonas_faecihominis_CCUG_65562	Contig	97.8417	2.15827	10.2019	WP_087420734.1-TmcB____WP_087420736.1-DsrC; WP_124317957.1-DsrW; WP_124316571.1-CbiA; WP_117775459.1-HdrC____WP_124317182.1-HdrA____WP_124317185.1-HdrD;
GCA_001915615.1	544644	Bacteria	Bacteroidetes	Bacteroidia	Bacteroidales	Odoribacteraceae	Butyricimonas	Butyricimonas_synergistica	Butyricimonas_synergistica_43_13	Scaffold	78.4173	0.719424	10.2019	OKZ20166.1-DsrC____OKZ20168.1-TmcB; OKZ21152.1-HdrC____OKZ21153.1-HdrA____OKZ21155.1-HdrD; OKZ20765.1-DsrW; OKZ20778.1-CbiA;
GCF_000379665.1	1121129	Bacteria	Bacteroidetes	Bacteroidia	Bacteroidales	Odoribacteraceae	Butyricimonas	Butyricimonas_synergistica	Butyricimonas_synergistica_DSM_23225	Scaffold	97.8417	1.43885	10.2019	WP_018337042.1-HdrC____WP_018337044.1-HdrA____WP_018337046.1-HdrD; WP_018337361.1-DsrC____WP_018337363.1-TmcB; WP_018339256.1-DsrW; WP_018339268.1-CbiA; WP_018339700.1-HdrF;
GCA_003449695.1	544645	Bacteria	Bacteroidetes	Bacteroidia	Bacteroidales	Odoribacteraceae	Butyricimonas	Butyricimonas_virosa	Butyricimonas_virosa_UBA11934	Scaffold	65.4676	1.43885	10.2019	HAH73549.1-CbiA; HAH72274.1-HdrC____HAH72276.1-HdrA; HAH73749.1-TfrB; HAH72080.1-TmcB____HAH72083.1-DsrC;
GCA_003454935.1	544645	Bacteria	Bacteroidetes	Bacteroidia	Bacteroidales	Odoribacteraceae	Butyricimonas	Butyricimonas_virosa	Butyricimonas_virosa_UBA9437	Scaffold	64.0288	4.31655	10.2019	HAP16561.1-DsrW; HAP17271.1-HdrD; HAP18842.1-HdrA____HAP18844.1-HdrC; HAP16727.1-TmcB____HAP16729.1-DsrC; HAP18739.1-CbiA;
GCF_003437885.1	544645	Bacteria	Bacteroidetes	Bacteroidia	Bacteroidales	Odoribacteraceae	Butyricimonas	Butyricimonas_virosa	Butyricimonas_virosa_TF05-17	Scaffold	97.8417	1.43885	10.2019	WP_117722413.1-HdrD____WP_117722392.1-HdrA____WP_027200985.1-HdrC; WP_027202329.1-DsrC____WP_117722567.1-TmcB; WP_117722896.1-HdrD; WP_117721639.1-CbiA; WP_117721647.1-DsrW;
GCF_003463145.1	544645	Bacteria	Bacteroidetes	Bacteroidia	Bacteroidales	Odoribacteraceae	Butyricimonas	Butyricimonas_virosa	Butyricimonas_virosa_OF02-7	Scaffold	97.8417	0.719424	10.2019	WP_027202329.1-DsrC____WP_117722567.1-TmcB; WP_117775468.1-HdrD____WP_117722392.1-HdrA____WP_117775459.1-HdrC; WP_117775697.1-DsrW; WP_117775743.1-CbiA; WP_117722896.1-HdrD;
GCF_003464505.1	544645	Bacteria	Bacteroidetes	Bacteroidia	Bacteroidales	Odoribacteraceae	Butyricimonas	Butyricimonas_virosa	Butyricimonas_virosa_AF14-49	Scaffold	97.8417	1.43885	10.2019	WP_118260933.1-CbiA; WP_118260941.1-DsrW; WP_118261504.1-DsrC____WP_118261505.1-TmcB; WP_117722896.1-HdrD; WP_118260036.1-HdrD____WP_118259939.1-HdrA____WP_117775459.1-HdrC;
GCF_003471965.1	544645	Bacteria	Bacteroidetes	Bacteroidia	Bacteroidales	Odoribacteraceae	Butyricimonas	Butyricimonas_virosa	Butyricimonas_virosa_AM16-14	Scaffold	97.8417	0.719424	10.2019	WP_118310378.1-HdrD____WP_117722392.1-HdrA____WP_118310360.1-HdrC; WP_027202329.1-DsrC____WP_117722567.1-TmcB; WP_117775697.1-DsrW; WP_117775743.1-CbiA; WP_117722896.1-HdrD;
GCF_003475685.1	544645	Bacteria	Bacteroidetes	Bacteroidia	Bacteroidales	Odoribacteraceae	Butyricimonas	Butyricimonas_virosa	Butyricimonas_virosa_AF34-33	Scaffold	97.8417	1.43885	10.2019	WP_118450311.1-DsrW; WP_118450321.1-CbiA; WP_118450666.1-TmcB____WP_087420736.1-DsrC; WP_118448988.1-HdrC____WP_118448994.1-HdrA____WP_118449071.1-TfrB; WP_117722896.1-HdrD;
GCF_902364335.1	544645	Bacteria	Bacteroidetes	Bacteroidia	Bacteroidales	Odoribacteraceae	Butyricimonas	Butyricimonas_virosa	Butyricimonas_virosa_MGYG-HGUT-00203	Scaffold	97.8417	1.43885	10.2019	WP_118448988.1-HdrC____WP_118448994.1-HdrA____WP_118449071.1-TfrB; WP_118450311.1-DsrW; WP_118450321.1-CbiA; WP_118450666.1-TmcB____WP_087420736.1-DsrC; WP_117722896.1-HdrD;
GCF_000519105.1	1121130	Bacteria	Bacteroidetes	Bacteroidia	Bacteroidales	Odoribacteraceae	Butyricimonas	Butyricimonas_virosa	Butyricimonas_virosa_DSM_23226	Scaffold	97.8417	1.43885	10.2019	WP_027200324.1-DsrW; WP_027200336.1-CbiA; WP_027200981.1-TfrB____WP_027200983.1-HdrA____WP_027200985.1-HdrC; WP_027202329.1-DsrC____WP_027202331.1-TmcB;
GCA_003453915.1	1969738	Bacteria	Bacteroidetes	Bacteroidia	Bacteroidales	Odoribacteraceae	Butyricimonas	Butyricimonas_sp.	Butyricimonas_sp._UBA11523	Scaffold	93.5252	2.15827	10.2019	HAM85058.1-TmcB____HAM85060.1-DsrC; HAM83489.1-DsrW; HAM83501.1-CbiA; HAM82480.1-HdrD____HAM82482.1-HdrA____HAM82484.1-HdrC;
GCA_003522985.1	1969738	Bacteria	Bacteroidetes	Bacteroidia	Bacteroidales	Odoribacteraceae	Butyricimonas	Butyricimonas_sp.	Butyricimonas_sp._UBA11466	Scaffold	95.6835	2.15827	10.2019	HCH89798.1-DsrC____HCH89800.1-TmcB; HCH89110.1-DsrW; HCH89122.1-CbiA; HCH88411.1-HdrC____HCH88413.1-HdrA____HCH88415.1-HdrD;
GCF_002161485.1	1965649	Bacteria	Bacteroidetes	Bacteroidia	Bacteroidales	Odoribacteraceae	Butyricimonas	Butyricimonas_sp.	Butyricimonas_sp._An62	Contig	97.8417	2.15827	10.2019	WP_087419653.1-DsrW; WP_087419664.1-CbiA; WP_087420734.1-TmcB____WP_087420736.1-DsrC; WP_087422451.1-HdrC____WP_087422452.1-HdrA____WP_087422515.1-HdrD;
GCF_900184685.1	1987504	Bacteria	Bacteroidetes	Bacteroidia	Bacteroidales	Odoribacteraceae	Butyricimonas	Butyricimonas_sp.	Butyricimonas_sp._Marseille-P3923	Contig	97.8417	1.43885	10.2019	WP_099293726.1-HdrC____WP_099293730.1-HdrA____WP_099293734.1-HdrD; WP_099291809.1-CbiA; WP_099290877.1-DsrW; WP_099290041.1-TmcB____WP_099289851.1-DsrC;
GCF_900258545.1	2042309	Bacteria	Bacteroidetes	Bacteroidia	Bacteroidales	Odoribacteraceae	Butyricimonas	Butyricimonas_sp.	Butyricimonas_sp._Marseille-P4593	Scaffold	97.1223	2.15827	10.2019	WP_106625062.1-DsrC____WP_106480600.1-TmcB; WP_106625074.1-CbiA; WP_106480723.1-DsrW; WP_106625196.1-HdrD____WP_106624122.1-HdrA____WP_106624124.1-HdrC;
GCF_003479425.1	2292236	Bacteria	Bacteroidetes	Bacteroidia	Bacteroidales	Odoribacteraceae	Odoribacter	Odoribacter_sp.	Odoribacter_sp._AF15-53	Scaffold	97.8417	1.43885	10.2019	WP_118714255.1-TfrB____WP_118713499.1-HdrA____WP_118713500.1-HdrC; WP_118716790.1-DsrC____WP_118716794.1-TmcB; WP_118717139.1-HdrD; WP_118715920.1-DsrW; WP_118715967.1-CbiA;
GCF_003461145.1	2293111	Bacteria	Bacteroidetes	Bacteroidia	Bacteroidales	Odoribacteraceae	Odoribacter	Odoribacter_sp.	Odoribacter_sp._AF21-41	Scaffold	97.8417	1.43885	10.2019	WP_118303622.1-DsrW; WP_118303640.1-CbiA; WP_087420734.1-TmcB____WP_087420736.1-DsrC; WP_118304265.1-HdrC____WP_118304267.1-HdrA____WP_118304306.1-HdrD;
GCF_003471845.1	2292048	Bacteria	Bacteroidetes	Bacteroidia	Bacteroidales	Odoribacteraceae	Odoribacter	Odoribacter_sp.	Odoribacter_sp._AM16-33	Scaffold	97.8417	1.43885	10.2019	WP_087420736.1-DsrC____WP_087420734.1-TmcB; WP_118303622.1-DsrW; WP_118303640.1-CbiA; WP_118304265.1-HdrC____WP_118304267.1-HdrA____WP_118304306.1-HdrD;
GCF_902363995.1	2030927	Bacteria	Bacteroidetes	Bacteroidia	Bacteroidales	unclassified_Bacteroidales	unclassified_Bacteroidales	Bacteroidales_bacterium	Bacteroidales_bacterium_MGYG-HGUT-00168	Scaffold	97.8417	1.43885	10.2019	WP_118714255.1-TfrB____WP_118713499.1-HdrA____WP_118713500.1-HdrC; WP_118715920.1-DsrW; WP_118715967.1-CbiA; WP_118716790.1-DsrC____WP_118716794.1-TmcB; WP_118717139.1-HdrD;
GCF_902364125.1	2030927	Bacteria	Bacteroidetes	Bacteroidia	Bacteroidales	unclassified_Bacteroidales	unclassified_Bacteroidales	Bacteroidales_bacterium	Bacteroidales_bacterium_MGYG-HGUT-00183	Scaffold	97.8417	1.43885	10.2019	WP_118303622.1-DsrW; WP_118303640.1-CbiA; WP_087420734.1-TmcB____WP_087420736.1-DsrC; WP_118304265.1-HdrC____WP_118304267.1-HdrA____WP_118304306.1-HdrD;
GCF_004923195.1	2302941	Bacteria	Bacteroidetes	Bacteroidia	Marinilabiliales	Marinifilaceae	Marinifilum	Marinifilum_sp.	Marinifilum_sp._JC120	Contig	96.4029	3.59712	10.2019	WP_136672823.1-DsrC; WP_136672978.1-OhcC____WP_136672979.1-OhcB____WP_136672981.1-OhcA; WP_136673017.1-DsrN____WP_136673018.1-DsrD____WP_136673019.1-DsrB____WP_136673020.1-DsrA; WP_136674646.1-DsrP____WP_136674647.1-DsrO____WP_136674648.1-DsrJ____WP_136674649.1-DsrK____WP_136674650.1-DsrM____WP_136674651.1-DsrT; WP_136674657.1-HdrED; WP_136674868.1-HdrD____WP_136674872.1-HdrD; WP_136674909.1-DsrC…
GCA_004322215.1	2507565	Bacteria	Bacteroidetes	unclassified_Bacteroidetes	unclassified_Bacteroidetes	unclassified_Bacteroidetes	Bacteriodetes	Bacteriodetes_bacterium	Bacteriodetes_bacterium_FW215_bin.12	Contig	97.1223	0.719424	10.2019	TAL67615.1-DsrP____TAL67616.1-DsrO____TAL67617.1-DsrJ____TAL67618.1-DsrK____TAL67619.1-DsrM____TAL67624.1-DsrT; TAL67492.1-DsrN; TAL67246.1-DsrD____TAL67247.1-DsrB____TAL67248.1-DsrA; TAL67394.1-QmoB____TAL67285.1-QmoA; TAL67380.1-Sat____TAL67381.1-AprB____TAL67382.1-AprA____TAL67385.1-QmoC; TAL67016.1-HdrED____TAL67018.1-HdrA; TAL67105.1-NarH; TAL70717.1-HmcF; TAL69880.1-HmcB; TAL69910.1-OhcC; T…
GCA_011040515.1	1898104	Bacteria	Bacteroidetes	unclassified_Bacteroidetes	unclassified_Bacteroidetes	unclassified_Bacteroidetes	unclassified_Bacteroidetes	Bacteroidetes_bacterium	Bacteroidetes_bacterium_HyVt-100	Contig	48.9209	0.719424	10.2020	HDH58057.1-DsrM____HDH58058.1-DsrT____HDH58059.1-DsrC; HDH58460.1-OhcA____HDH58461.1-HmcC; HDH58184.1-QmoA; HDH57688.1-HdrC____HDH57689.1-HdrB; HDH58503.1-DsrV; HDH57002.1-DsrK; HDH57383.1-HdrF____HDH57384.1-HmcE____HDH57385.1-HmcB;
GCA_011040895.1	1898104	Bacteria	Bacteroidetes	unclassified_Bacteroidetes	unclassified_Bacteroidetes	unclassified_Bacteroidetes	unclassified_Bacteroidetes	Bacteroidetes_bacterium	Bacteroidetes_bacterium_HyVt-293	Contig	61.8705	0.719424	10.2020	HDL17495.1-DsrK____HDL17496.1-DsrM____HDL17497.1-DsrT____HDL17498.1-DsrC; HDL17716.1-DsrW; HDL18102.1-TmcD____HDL18103.1-TmcC____HDL18104.1-TmcB____HDL18105.1-HmcA; HDL18739.1-HdrD; HDL18831.1-QmoC; HDL19556.1-DsrJ____HDL19557.1-DsrO____HDL19558.1-DsrP____HDL19561.1-DsrV;
GCA_011043795.1	1898104	Bacteria	Bacteroidetes	unclassified_Bacteroidetes	unclassified_Bacteroidetes	unclassified_Bacteroidetes	unclassified_Bacteroidetes	Bacteroidetes_bacterium	Bacteroidetes_bacterium_HyVt-276	Contig	56.8345	0	10.2020	HEX04092.1-QmoC; HEX04349.1-HmcC; HEX04478.1-DsrV; HEX05230.1-DsrN____HEX05231.1-DsrC; HEX05672.1-HmcF;
GCA_011050615.1	1898104	Bacteria	Bacteroidetes	unclassified_Bacteroidetes	unclassified_Bacteroidetes	unclassified_Bacteroidetes	unclassified_Bacteroidetes	Bacteroidetes_bacterium	Bacteroidetes_bacterium_HyVt-32	Contig	89.2086	1.43885	10.2020	HDZ41379.1-HdrF; HDZ41386.1-OhcC; HDZ42142.1-OhcB; HDZ40167.1-NarZ; HDZ40774.1-DsrC; HDZ42182.1-HmcC____HDZ42183.1-HmcB;
GCA_011051735.1	1898104	Bacteria	Bacteroidetes	unclassified_Bacteroidetes	unclassified_Bacteroidetes	unclassified_Bacteroidetes	unclassified_Bacteroidetes	Bacteroidetes_bacterium	Bacteroidetes_bacterium_HyVt-44	Contig	79.8561	0	10.2020	HEB83364.1-DsrA____HEB83365.1-DsrB____HEB83366.1-DsrD____HEB83367.1-DsrL____HEB83368.1-DsrC____HEB83369.1-DsrN; HEB84755.1-QmoA; HEB83496.1-HmcF; HEB84171.1-HmcE____HEB84172.1-OhcA____HEB84173.1-HmcC; HEB84373.1-Sat_ass; HEB83488.1-HmcB; HEB85342.1-AprB____HEB85343.1-AprA; HEB84474.1-DsrK____HEB84475.1-DsrM____HEB84476.1-DsrT; HEB84679.1-DsrV; HEB85068.1-OhcC; HEB85006.1-Sat____HEB85007.1-QmoB; H…
GCA_011372475.1	1898104	Bacteria	Bacteroidetes	unclassified_Bacteroidetes	unclassified_Bacteroidetes	unclassified_Bacteroidetes	unclassified_Bacteroidetes	Bacteroidetes_bacterium	Bacteroidetes_bacterium_HyVt-64	Contig	36.6906	0	10.2020	HHE46458.1-HdrD____HHE46461.1-QmoB____HHE46462.1-HdrA; HHE47114.1-OhcB____HHE47115.1-OhcC; HHE46757.1-HmcF; HHE47149.1-HmcC____HHE47150.1-HmcB____HHE47151.1-HmcE; HHE46240.1-QmoC____HHE46243.1-AprA; HHE46833.1-QmoA____HHE46834.1-HdrA; HHE46088.1-DsrV____HHE46089.1-DsrW; HHE46124.1-DsrB____HHE46125.1-DsrA;
GCF_001747405.1	274537	Bacteria	Chlorobi	Chlorobia	Chlorobiales	Chlorobiaceae	Chlorobaculum	Chlorobaculum_limnaeum	Chlorobaculum_limnaeum_DSM_1677	Complete_Genome	97.1223	0.719424	10.2019	WP_069809234.1-HdrA____WP_069809235.1-HdrB; WP_069809252.1-CbiA; WP_069809852.1-QmoC____WP_069809854.1-QmoB____WP_069809856.1-QmoA____WP_069809858.1-AprA____WP_069809860.1-AprB____WP_069809862.1-Sat____WP_069809870.1-DsrH____WP_069809872.1-DsrF____WP_069809874.1-DsrE____WP_069809876.1-DsrL____WP_069809879.1-DsrB____WP_069809880.1-DsrA____WP_069809882.1-DsrC; WP_069810328.1-OhcA; WP_069810794.1-Hd…
GCA_011372505.1	274539	Bacteria	Chlorobi	Chlorobia	Chlorobiales	Chlorobiaceae	Chlorobaculum	Chlorobaculum_parvum	Chlorobaculum_parvum_HyVt-633	Contig	94.2446	8.63309	10.2020	HHE31122.1-NarY; HHE31350.1-CbiA; HHE31417.1-DsrT____HHE31418.1-DsrM____HHE31419.1-DsrK____HHE31420.1-DsrJ; HHE31623.1-HdrB; HHE31982.1-OhcB____HHE31983.1-OhcC; HHE32769.1-HdrA____HHE32770.1-HdrB; HHE32798.1-DsrT____HHE32800.1-DsrU____HHE32801.1-DsrL____HHE32802.1-DsrB____HHE32803.1-DsrA____HHE32804.1-DsrC____HHE32805.1-DsrN; HHE32987.1-DsrJ____HHE32988.1-DsrO____HHE32989.1-DsrP____HHE32990.1-Dsr…
GCF_000020505.1	517417	Bacteria	Chlorobi	Chlorobia	Chlorobiales	Chlorobiaceae	Chlorobaculum	Chlorobaculum_parvum	Chlorobaculum_parvum_NCIB_8327	Complete_Genome	97.1223	0.719424	10.2019	WP_012501289.1-DsrN____WP_012501290.1-DsrC____WP_012501291.1-DsrA____WP_012501292.1-DsrB____WP_012501293.1-DsrL____WP_012501294.1-DsrU____WP_012501295.1-DsrT____WP_012501296.1-DsrM____WP_012501297.1-DsrK____WP_012501298.1-DsrJ____WP_041466073.1-DsrO____WP_012501300.1-DsrP____WP_012501301.1-DsrV____WP_012501302.1-DsrW; WP_012501363.1-HdrF; WP_012502191.1-HdrA____WP_012502192.1-HdrB; WP_012502296.1…
GCF_000006985.1	194439	Bacteria	Chlorobi	Chlorobia	Chlorobiales	Chlorobiaceae	Chlorobaculum	Chlorobaculum_tepidum	Chlorobaculum_tepidum_TLS	Complete_Genome	96.4029	2.15827	10.2019	NP_661395.1-OhcA; NP_661745.1-DsrC____NP_661746.1-DsrA____NP_661747.1-DsrB____NP_661748.1-DsrL____NP_661749.1-DsrE____NP_661750.1-DsrF____NP_661751.1-DsrH____NP_661756.1-Sat____NP_661758.1-AprB____NP_661759.1-AprA____NP_661760.1-QmoA____NP_661761.1-QmoB____NP_661762.1-QmoC; NP_661822.1-CbiA; NP_662133.1-HdrB____NP_662134.1-HdrA; NP_662915.1-HdrB; NP_663020.1-HdrF; NP_663112.1-DsrW____NP_663113.1-…
GCF_006265165.1	115852	Bacteria	Chlorobi	Chlorobia	Chlorobiales	Chlorobiaceae	Chlorobaculum	Chlorobaculum_thiosulfatiphilum	Chlorobaculum_thiosulfatiphilum_DSM_249	Contig	96.4029	0.719424	10.2019	WP_139456859.1-DsrN; WP_139457045.1-HdrF; WP_139455741.1-CbiA; WP_139455764.1-HdrB____WP_139455914.1-HdrA; WP_139456016.1-HdrB; WP_139456060.1-DsrW____WP_139456078.1-DsrV____WP_139456061.1-DsrP____WP_139456062.1-DsrO____WP_139456079.1-DsrJ____WP_139456063.1-DsrK____WP_139456064.1-DsrM____WP_139456065.1-DsrT____WP_139456066.1-DsrU; WP_139457912.1-DsrL____WP_139457913.1-DsrB____WP_139457915.1-DsrA_…
GCA_003510485.1	2053530	Bacteria	Chlorobi	Chlorobia	Chlorobiales	Chlorobiaceae	Chlorobaculum	Chlorobaculum_sp.	Chlorobaculum_sp._UBA8854	Scaffold	96.4029	2.15827	10.2019	HBU23556.1-HdrB____HBU23557.1-HdrA; HBU23108.1-CbiA; HBU23502.1-OhcA; HBU24221.1-DsrN; HBU24102.1-DsrE____HBU24103.1-DsrF____HBU24104.1-DsrH____HBU24109.1-Sat____HBU24111.1-AprB____HBU24112.1-AprA____HBU24113.1-QmoA____HBU24114.1-QmoB____HBU24115.1-QmoC; HBU23159.1-DsrU____HBU23160.1-DsrT____HBU23161.1-DsrM____HBU23162.1-DsrK____HBU23163.1-DsrJ____HBU23164.1-DsrO____HBU23165.1-DsrP____HBU23166.1-…
GCF_004118635.1	2508878	Bacteria	Chlorobi	Chlorobia	Chlorobiales	Chlorobiaceae	Chlorobaculum	Chlorobaculum_sp.	Chlorobaculum_sp._24CR	Scaffold	96.4029	0.719424	10.2019	WP_129052454.1-DsrC____WP_129052455.1-DsrA____WP_129052456.1-DsrB; WP_129050729.1-CbiA; WP_129050068.1-DsrW____WP_129050069.1-DsrV____WP_129050070.1-DsrP____WP_129050071.1-DsrO____WP_129050077.1-DsrJ____WP_129050072.1-DsrK____WP_129050073.1-DsrM____WP_129050074.1-DsrT____WP_129050075.1-DsrU; WP_129050860.1-HdrF; WP_129051129.1-DsrE____WP_129051130.1-DsrF____WP_129051131.1-DsrH____WP_129051135.1-S…
GCF_000012585.1	340177	Bacteria	Chlorobi	Chlorobia	Chlorobiales	Chlorobiaceae	Chlorobium	Chlorobium_chlorochromatii	Chlorobium_chlorochromatii_CaD3	Complete_Genome	97.8417	0.719424	10.2019	WP_011361182.1-HdrB; WP_011361665.1-NarZ; WP_011361984.1-NarY; WP_011362055.1-HdrB____WP_011362056.1-HdrA; WP_011362450.1-CbiA; WP_011362599.1-QmoC____WP_011362600.1-QmoB____WP_011362601.1-QmoA____WP_011362602.1-AprA____WP_011362603.1-AprB____WP_011362604.1-Sat; WP_011362951.1-DsrW____WP_011362952.1-DsrV____WP_011362953.1-DsrP____WP_011362954.1-DsrO____WP_011362955.1-DsrJ____WP_011362956.1-DsrK__…
GCF_001509575.1	1092	Bacteria	Chlorobi	Chlorobia	Chlorobiales	Chlorobiaceae	Chlorobium	Chlorobium_limicola	Chlorobium_limicola_Frasassi	Contig	90.6475	0.719424	10.2019	WP_059138106.1-DsrN____WP_012465657.1-DsrC____WP_059138108.1-DsrA____WP_012465659.1-DsrB____WP_059138109.1-DsrL____WP_059138110.1-DsrU; WP_059138114.1-NarG; WP_059139176.1-OhcB____WP_012466963.1-OhcC; WP_059139286.1-DsrW; WP_012467230.1-HdrB; WP_059139652.1-HdrA____WP_059139653.1-HdrB; WP_082678639.1-CbiA;
GCF_000020465.1	290315	Bacteria	Chlorobi	Chlorobia	Chlorobiales	Chlorobiaceae	Chlorobium	Chlorobium_limicola	Chlorobium_limicola_DSM_245	Complete_Genome	97.1223	0.719424	10.2019	WP_012465023.1-OhcA; WP_012465228.1-CbiA; WP_012465656.1-DsrN____WP_012465657.1-DsrC____WP_012465658.1-DsrA____WP_012465659.1-DsrB____WP_012465660.1-DsrL____WP_012465662.1-DsrU____WP_012465663.1-DsrE____WP_012465664.1-DsrF____WP_012465665.1-DsrH____WP_012465666.1-DsrT____WP_012465667.1-DsrM____WP_012465668.1-DsrK____WP_012465669.1-DsrJ____WP_012465670.1-DsrO____WP_012465671.1-DsrP____WP_012465672…
GCF_000020545.1	331678	Bacteria	Chlorobi	Chlorobia	Chlorobiales	Chlorobiaceae	Chlorobium	Chlorobium_phaeobacteroides	Chlorobium_phaeobacteroides_BS1	Complete_Genome	97.1223	1.43885	10.2019	WP_012473746.1-HdrB; WP_012473811.1-CbiA; WP_012475229.1-QmoC____WP_012475230.1-QmoB____WP_012475231.1-AprA____WP_012475232.1-AprB____WP_012475233.1-Sat____WP_012475237.1-DsrW____WP_012475238.1-DsrV____WP_012475239.1-DsrP____WP_012475240.1-DsrO____WP_049756227.1-DsrJ____WP_012475242.1-DsrK____WP_012475243.1-DsrM____WP_012475244.1-DsrT____WP_012475245.1-DsrH____WP_012475246.1-DsrF____WP_012475247.…
GCF_000015125.1	290317	Bacteria	Chlorobi	Chlorobia	Chlorobiales	Chlorobiaceae	Chlorobium	Chlorobium_phaeobacteroides	Chlorobium_phaeobacteroides_DSM_266	Complete_Genome	97.8417	0.719424	10.2019	WP_011744029.1-NarY; WP_011744036.1-DsrN____WP_011744037.1-DsrC____WP_011744038.1-DsrA____WP_011744039.1-DsrB____WP_011744040.1-DsrL____WP_011744041.1-DsrU____WP_011744042.1-DsrE____WP_011744043.1-DsrF____WP_011744044.1-DsrH____WP_011744045.1-DsrT____WP_011744046.1-DsrM____WP_011744047.1-DsrK____WP_011744048.1-DsrJ____WP_011744049.1-DsrO____WP_011744050.1-DsrP____WP_011744051.1-DsrV____WP_0117440…
GCF_003968655.1	1094	Bacteria	Chlorobi	Chlorobia	Chlorobiales	Chlorobiaceae	Chlorobium	Chlorobium_phaeovibrioides	Chlorobium_phaeovibrioides_BrKhr17	Scaffold	97.1223	0.719424	10.2019	WP_126383399.1-HdrB____WP_126383401.1-HdrA; WP_126383434.1-CbiA; WP_041470101.1-OhcB____WP_126342409.1-OhcC; WP_126341588.1-HdrB; WP_126384368.1-DsrN____WP_011889299.1-DsrC____WP_126384370.1-DsrA____WP_041469939.1-DsrB____WP_126384373.1-DsrL____WP_126341697.1-DsrU____WP_011889304.1-DsrE____WP_011889305.1-DsrF____WP_126341698.1-DsrH____WP_011889307.1-DsrT____WP_126341699.1-DsrM____WP_126341700.1-D…
GCF_003970105.1	1094	Bacteria	Chlorobi	Chlorobia	Chlorobiales	Chlorobiaceae	Chlorobium	Chlorobium_phaeovibrioides	Chlorobium_phaeovibrioides_GrKhr17	Scaffold	97.1223	0.719424	10.2019	WP_126341588.1-HdrB; WP_126341695.1-DsrN____WP_011889299.1-DsrC____WP_011889300.1-DsrA____WP_041469939.1-DsrB____WP_126341696.1-DsrL____WP_126341697.1-DsrU____WP_011889304.1-DsrE____WP_011889305.1-DsrF____WP_126341698.1-DsrH____WP_011889307.1-DsrT____WP_126341699.1-DsrM____WP_126341700.1-DsrK____WP_126341701.1-DsrJ____WP_126341702.1-DsrO____WP_126341704.1-DsrV____WP_011889314.1-DsrW; WP_126342296…
GCF_008586845.1	1094	Bacteria	Chlorobi	Chlorobia	Chlorobiales	Chlorobiaceae	Chlorobium	Chlorobium_phaeovibrioides	Chlorobium_phaeovibrioides_PhvTcv-s14	Complete_Genome	85.6115	0.719424	10.2019	WP_126384382.1-DsrW____WP_126341704.1-DsrV____WP_149997635.1-DsrJ____WP_126341700.1-DsrK____WP_149997636.1-DsrM____WP_011889307.1-DsrT____WP_126341698.1-DsrH____WP_011889305.1-DsrF____WP_011889304.1-DsrE____WP_011889303.1-DsrU____WP_149997637.1-DsrL____WP_041469939.1-DsrB____WP_149997638.1-DsrA____WP_011889299.1-DsrC____WP_149997639.1-DsrN; WP_149997641.1-HmcB; WP_126341588.1-HdrB; WP_149997902.1…
GCF_008634005.1	1094	Bacteria	Chlorobi	Chlorobia	Chlorobiales	Chlorobiaceae	Chlorobium	Chlorobium_phaeovibrioides	Chlorobium_phaeovibrioides_GrTcv12	Contig	92.8058	0.719424	10.2019	WP_151419002.1-DsrN____WP_011889299.1-DsrC____WP_151419003.1-DsrA____WP_041469939.1-DsrB____WP_151419004.1-DsrL____WP_126341697.1-DsrU____WP_011889304.1-DsrE____WP_011889305.1-DsrF____WP_126341698.1-DsrH____WP_151419005.1-DsrT____WP_149997636.1-DsrM____WP_126341700.1-DsrK____WP_151419006.1-DsrJ____WP_151419008.1-DsrV____WP_151419009.1-DsrW; WP_126342409.1-OhcC____WP_041470101.1-OhcB; WP_151419699…
GCF_000016085.1	290318	Bacteria	Chlorobi	Chlorobia	Chlorobiales	Chlorobiaceae	Chlorobium	Chlorobium_phaeovibrioides	Chlorobium_phaeovibrioides_DSM_265	Complete_Genome	97.1223	0.719424	10.2019	WP_011889298.1-DsrN____WP_011889299.1-DsrC____WP_011889300.1-DsrA____WP_041469939.1-DsrB____WP_011889302.1-DsrL____WP_011889303.1-DsrU____WP_011889304.1-DsrE____WP_011889305.1-DsrF____WP_011889306.1-DsrH____WP_011889307.1-DsrT____WP_011889308.1-DsrM____WP_011889309.1-DsrK____WP_011889310.1-DsrJ____WP_011889311.1-DsrO____WP_011889313.1-DsrV____WP_011889314.1-DsrW; WP_011889999.1-OhcC____WP_0414701…
GCA_003517435.1	1095	Bacteria	Chlorobi	Chlorobia	Chlorobiales	Chlorobiaceae	Chlorobium	Chlorobium_sp.	Chlorobium_sp._UBA8843	Scaffold	96.4029	0.719424	10.2019	HCD35504.1-HdrB____HCD35505.1-HdrA; HCD35539.1-CbiA; HCD35588.1-OhcB____HCD35589.1-OhcC; HCD35668.1-DsrW____HCD35669.1-DsrV____HCD35671.1-DsrO____HCD35672.1-DsrJ____HCD35673.1-DsrK____HCD35674.1-DsrM____HCD35675.1-DsrT____HCD35676.1-DsrH____HCD35677.1-DsrF____HCD35678.1-DsrE____HCD35679.1-DsrU____HCD35680.1-DsrL____HCD35681.1-DsrB____HCD35682.1-DsrA____HCD35683.1-DsrC____HCD35684.1-DsrN; HCD35857…
GCA_005843805.1	1095	Bacteria	Chlorobi	Chlorobia	Chlorobiales	Chlorobiaceae	Chlorobium	Chlorobium_sp.	Chlorobium_sp._L227-2013-55	Contig	94.964	0.719424	10.2019	TLU58127.1-HdrB____TLU58128.1-HdrA; TLU56413.1-HdrB; TLU59030.1-NarY; TLU58984.1-DsrN____TLU58985.1-DsrC____TLU58986.1-DsrA____TLU58987.1-DsrB____TLU58988.1-DsrL____TLU58989.1-DsrU____TLU58990.1-DsrE____TLU58991.1-DsrF____TLU58992.1-DsrH____TLU58993.1-DsrT____TLU58994.1-DsrM____TLU58995.1-DsrK____TLU59011.1-DsrJ____TLU59012.1-DsrO____TLU58996.1-DsrP____TLU58997.1-DsrV____TLU58998.1-DsrW;
GCA_005843815.1	1095	Bacteria	Chlorobi	Chlorobia	Chlorobiales	Chlorobiaceae	Chlorobium	Chlorobium_sp.	Chlorobium_sp._L442-64	Contig	89.2086	0.719424	10.2019	TLU53389.1-HdrB; TLU56935.1-OhcA; TLU56978.1-DsrN____TLU56942.1-DsrC____TLU56943.1-DsrA____TLU56944.1-DsrB____TLU56945.1-DsrL____TLU56946.1-DsrU____TLU56947.1-DsrE____TLU56948.1-DsrF____TLU56949.1-DsrH____TLU56950.1-DsrT____TLU56951.1-DsrM____TLU56952.1-DsrK____TLU56979.1-DsrJ____TLU56980.1-DsrO____TLU56953.1-DsrP____TLU56954.1-DsrV____TLU56955.1-DsrW; TLU55110.1-HdrB____TLU55105.1-HdrA;
GCA_005862225.1	1095	Bacteria	Chlorobi	Chlorobia	Chlorobiales	Chlorobiaceae	Chlorobium	Chlorobium_sp.	Chlorobium_sp._L227-S-6D	Contig	97.8417	0.719424	10.2019	TLU81549.1-HdrB; TLU81703.1-DsrW____TLU81671.1-DsrP____TLU81704.1-DsrO____TLU81705.1-DsrJ____TLU81672.1-DsrK____TLU81673.1-DsrM____TLU81674.1-DsrT____TLU81675.1-DsrH____TLU81676.1-DsrF____TLU81677.1-DsrE____TLU81678.1-DsrU____TLU81679.1-DsrL____TLU81680.1-DsrB____TLU81681.1-DsrA____TLU81682.1-DsrC____TLU81706.1-DsrN; TLU81689.1-OhcA; TLU84360.1-HdrB____TLU84342.1-HdrA;
GCA_005862285.1	1095	Bacteria	Chlorobi	Chlorobia	Chlorobiales	Chlorobiaceae	Chlorobium	Chlorobium_sp.	Chlorobium_sp._L304-S-6D	Contig	93.5252	0.719424	10.2019	TLU82169.1-HdrB; TLU88633.1-NarY; TLU88674.1-DsrN____TLU88641.1-DsrC____TLU88642.1-DsrA____TLU88643.1-DsrB____TLU88644.1-DsrL____TLU88645.1-DsrU____TLU88646.1-DsrE____TLU88647.1-DsrF____TLU88648.1-DsrH____TLU88649.1-DsrT____TLU88650.1-DsrM____TLU88651.1-DsrK____TLU88652.1-DsrJ____TLU88653.1-DsrO____TLU88654.1-DsrP____TLU88655.1-DsrV____TLU88656.1-DsrW; TLU84662.1-HdrA____TLU84663.1-HdrB;
GCF_004332115.1	2491138	Bacteria	Chlorobi	Chlorobia	Chlorobiales	Chlorobiaceae	Chlorobium	Chlorobium_sp.	Chlorobium_sp._N1	Contig	95.6835	0.719424	10.2019	WP_131353499.1-HdrD; WP_131354879.1-CbiA; WP_131355036.1-HdrB; WP_131355209.1-OhcA; WP_131355536.1-HmcB; WP_131355809.1-DsrN____WP_131355557.1-DsrC____WP_131355560.1-DsrA____WP_131355563.1-DsrB____WP_131355566.1-DsrL____WP_131355568.1-DsrU____WP_131355571.1-DsrE____WP_131355574.1-DsrF____WP_131355577.1-DsrH____WP_131355580.1-DsrT____WP_131355583.1-DsrM____WP_131355586.1-DsrK____WP_131355590.1-Dsr…
GCA_001622165.1	1100	Bacteria	Chlorobi	Chlorobia	Chlorobiales	Chlorobiaceae	Pelodictyon	Pelodictyon_luteolum	Pelodictyon_luteolum_CIII	Scaffold	97.1223	0.719424	10.2019	KZK75278.1-OhcB____KZK75279.1-OhcC; KZK75135.1-HdrB____KZK75136.1-HdrA; KZK74954.1-HmcB; KZK75022.1-DsrN____KZK74960.1-DsrC____KZK74961.1-DsrA____KZK74962.1-DsrB____KZK74963.1-DsrL____KZK75023.1-DsrU____KZK74964.1-DsrE____KZK74965.1-DsrF____KZK74966.1-DsrH____KZK74967.1-DsrT____KZK74968.1-DsrM____KZK74969.1-DsrK____KZK74970.1-DsrJ____KZK74971.1-DsrO____KZK74973.1-DsrV____KZK74974.1-DsrW; KZK74763…
GCF_000012485.1	319225	Bacteria	Chlorobi	Chlorobia	Chlorobiales	Chlorobiaceae	Pelodictyon	Pelodictyon_luteolum	Pelodictyon_luteolum_DSM_273	Complete_Genome	95.6835	0.719424	10.2019	WP_011356794.1-HmcB; WP_011356800.1-DsrN____WP_011356801.1-DsrC____WP_011356802.1-DsrA____WP_011356803.1-DsrB____WP_011356804.1-DsrL____WP_011356805.1-DsrU____WP_011356806.1-DsrE____WP_011356807.1-DsrF____WP_011356808.1-DsrH____WP_011356809.1-DsrT____WP_011356810.1-DsrM____WP_011356811.1-DsrK____WP_011356812.1-DsrJ____WP_011356813.1-DsrO____WP_011356815.1-DsrV____WP_011356816.1-DsrW; WP_011357842…
GCF_000020645.1	324925	Bacteria	Chlorobi	Chlorobia	Chlorobiales	Chlorobiaceae	Pelodictyon	Pelodictyon_phaeoclathratiforme	Pelodictyon_phaeoclathratiforme_BU-1	Complete_Genome	95.6835	0.719424	10.2019	WP_012506890.1-QmoC____WP_012506891.1-QmoB____WP_012506892.1-QmoA____WP_012506894.1-AprA____WP_012506895.1-AprB____WP_012506896.1-Sat; WP_012508062.1-HdrA____WP_012508063.1-HdrB; WP_012508480.1-CbiA; WP_012508660.1-OhcB____WP_012508661.1-OhcC; WP_012508976.1-DsrW____WP_012508977.1-DsrV____WP_012508979.1-DsrP____WP_012508980.1-DsrO____WP_012508981.1-DsrJ____WP_012508982.1-DsrK____WP_012508983.1-Ds…
GCA_011054385.1	1102	Bacteria	Chlorobi	Chlorobia	Chlorobiales	Chlorobiaceae	Prosthecochloris	Prosthecochloris_aestuarii	Prosthecochloris_aestuarii_SpSt-1181	Contig	92.8058	0.719424	10.2020	HED31871.1-CbiA; HED31126.1-DsrV____HED31127.1-DsrW; HED30852.1-NarY; HED31928.1-OhcB____HED31929.1-OhcC; HED31890.1-HdrD; HED31828.1-DsrL____HED31829.1-DsrB____HED31830.1-DsrA____HED31831.1-DsrC____HED31832.1-DsrN; HED30595.1-DsrP____HED30596.1-DsrO____HED30597.1-DsrJ____HED30598.1-DsrK____HED30599.1-DsrM____HED30600.1-DsrT____HED30601.1-DsrH; HED30447.1-HdrB; HED30263.1-DsrF____HED30264.1-DsrE_…
GCF_000020625.1	290512	Bacteria	Chlorobi	Chlorobia	Chlorobiales	Chlorobiaceae	Prosthecochloris	Prosthecochloris_aestuarii	Prosthecochloris_aestuarii_DSM_271	Complete_Genome	96.4029	2.15827	10.2019	WP_012504630.1-DsrN____WP_012504631.1-DsrC____WP_012504632.1-DsrA____WP_012504633.1-DsrB____WP_012504634.1-DsrL____WP_012504635.1-DsrU____WP_012504636.1-DsrE____WP_012504637.1-DsrF____WP_012504638.1-DsrH____WP_012504639.1-DsrT____WP_012504640.1-DsrM____WP_012504641.1-DsrK____WP_012504642.1-DsrJ____WP_012504643.1-DsrO____WP_012504644.1-DsrP____WP_012504645.1-DsrV____WP_012504646.1-DsrW; WP_0125048…
GCF_003182595.1	2017681	Bacteria	Chlorobi	Chlorobia	Chlorobiales	Chlorobiaceae	Prosthecochloris	Prosthecochloris_marina	Prosthecochloris_marina_V1	Contig	97.8417	0.719424	10.2019	WP_110022145.1-CbiA; WP_110022612.1-OhcC____WP_110022613.1-OhcB; WP_110022930.1-HdrB; WP_110023989.1-QmoC____WP_110023990.1-QmoB____WP_110023991.1-QmoA____WP_110023992.1-AprA____WP_110023993.1-AprB____WP_110023994.1-Sat; WP_110024123.1-DsrW____WP_110024201.1-DsrV____WP_110024124.1-DsrP____WP_110024125.1-DsrO____WP_110024202.1-DsrJ____WP_110024126.1-DsrK____WP_110024127.1-DsrM____WP_110024128.1-Ds…
GCF_006265245.1	1098	Bacteria	Chlorobi	Chlorobia	Chlorobiales	Chlorobiaceae	Prosthecochloris	Prosthecochloris_vibrioformis	Prosthecochloris_vibrioformis_DSM_260	Contig	97.1223	1.43885	10.2019	WP_068865943.1-DsrW____WP_083188077.1-DsrV____WP_068865941.1-DsrP____WP_068865940.1-DsrO____WP_068865939.1-DsrJ____WP_139625974.1-DsrK____WP_068865937.1-DsrM____WP_068868130.1-DsrT____WP_068865936.1-DsrH____WP_068865935.1-DsrF____WP_068865934.1-DsrE____WP_068865933.1-DsrU____WP_068865932.1-DsrL____WP_068865931.1-DsrB____WP_139625975.1-DsrA____WP_068865929.1-DsrC____WP_068868129.1-DsrN; WP_0688680…
GCF_001687065.1	1868325	Bacteria	Chlorobi	Chlorobia	Chlorobiales	Chlorobiaceae	Prosthecochloris	Prosthecochloris_sp.	Prosthecochloris_sp._CIB_2401	Complete_Genome	97.1223	0.719424	10.2019	WP_068868129.1-DsrN____WP_068865929.1-DsrC____WP_068865930.1-DsrA____WP_068865931.1-DsrB____WP_068865932.1-DsrL____WP_068865933.1-DsrU____WP_068865934.1-DsrE____WP_068865935.1-DsrF____WP_068865936.1-DsrH____WP_068868130.1-DsrT____WP_068865937.1-DsrM____WP_068865938.1-DsrK____WP_068865939.1-DsrJ____WP_068865940.1-DsrO____WP_068865941.1-DsrP____WP_083188077.1-DsrV____WP_068865943.1-DsrW; WP_0688660…
GCF_002240205.1	281093	Bacteria	Chlorobi	Chlorobia	Chlorobiales	Chlorobiaceae	Prosthecochloris	Prosthecochloris_sp.	Prosthecochloris_sp._GSB1	Complete_Genome	97.8417	0.719424	10.2019	WP_094083571.1-DsrN____WP_094081606.1-DsrC____WP_094081607.1-DsrA____WP_094081608.1-DsrB____WP_094081609.1-DsrL____WP_094083572.1-DsrU____WP_094081610.1-DsrE____WP_094081611.1-DsrF____WP_094081612.1-DsrH____WP_094081613.1-DsrT____WP_094081614.1-DsrM____WP_094081615.1-DsrK____WP_094081616.1-DsrJ____WP_094081617.1-DsrO____WP_094081618.1-DsrP____WP_094083573.1-DsrV____WP_094081619.1-DsrW; WP_0940836…
GCF_002113825.1	1974213	Bacteria	Chlorobi	Chlorobia	Chlorobiales	Chlorobiaceae	Prosthecochloris	Prosthecochloris_sp.	Prosthecochloris_sp._HL-130-GSB	Complete_Genome	85.6115	0.719424	10.2019	WP_085658740.1-DsrN____WP_085658741.1-DsrC____WP_085658742.1-DsrA____WP_085658743.1-DsrL____WP_085658744.1-DsrU____WP_085658745.1-DsrE____WP_085658746.1-DsrF____WP_085658747.1-DsrH____WP_085658748.1-DsrT____WP_085658749.1-DsrM____WP_085658750.1-DsrK____WP_085658751.1-DsrJ____WP_085658752.1-DsrO____WP_085658753.1-DsrP____WP_085660479.1-DsrV____WP_085658754.1-DsrW; WP_085658762.1-NarY; WP_085658881…
GCF_003344375.1	2283143	Bacteria	Chlorobi	Chlorobia	Chlorobiales	Chlorobiaceae	Prosthecochloris	Prosthecochloris_sp.	Prosthecochloris_sp._ZM	Scaffold	97.1223	1.43885	10.2019	WP_114616557.1-OhcB____WP_012506692.1-OhcC; WP_012504844.1-HdrB; WP_012504646.1-DsrW____WP_012504645.1-DsrV____WP_114617895.1-DsrP____WP_012504643.1-DsrO____WP_114617896.1-DsrJ____WP_114617897.1-DsrK____WP_114617898.1-DsrM____WP_012504639.1-DsrT____WP_012504638.1-DsrH____WP_012504637.1-DsrF____WP_012504636.1-DsrE____WP_114617899.1-DsrU____WP_012504634.1-DsrL____WP_012504633.1-DsrB____WP_012504632…
GCF_003344365.2	2045206	Bacteria	Chlorobi	Chlorobia	Chlorobiales	Chlorobiaceae	Prosthecochloris	Prosthecochloris_sp.	Prosthecochloris_sp._ZM_2	Scaffold	97.1223	0.719424	10.2019	WP_114607791.1-DsrN____WP_114607768.1-DsrC____WP_114607790.1-DsrA____WP_114607767.1-DsrB____WP_114607766.1-DsrL____WP_114607765.1-DsrU____WP_114607764.1-DsrE____WP_114607763.1-DsrF____WP_114607762.1-DsrH____WP_114607789.1-DsrT____WP_114607761.1-DsrM____WP_114607760.1-DsrK____WP_114607759.1-DsrJ____WP_114607758.1-DsrO____WP_114607757.1-DsrP____WP_114607788.1-DsrV____WP_114607787.1-DsrW; WP_1146077…
GCA_011329105.1	2053306	Bacteria	Ignavibacteriae	Ignavibacteria	unclassified_Ignavibacteria	unclassified_Ignavibacteria	unclassified_Ignavibacteria	Ignavibacteria_bacterium	Ignavibacteria_bacterium_SpSt-478	Scaffold	97.1223	0	10.2020	HFI71950.1-QmoB____HFI71951.1-QmoA; HFI73001.1-DsrW____HFI73002.1-DsrV; HFI73194.1-OhcB____HFI73195.1-OhcC; HFI73331.1-HmcF; HFI72447.1-HdrF; HFI72592.1-DsrP; HFI72669.1-DsrT____HFI72670.1-DsrM____HFI72671.1-DsrK____HFI72672.1-DsrJ____HFI72673.1-DsrO; HFI73605.1-HdrD____HFI73606.1-HmcE____HFI73607.1-HmcB____HFI73608.1-HmcC; HFI73703.1-Sat____HFI73704.1-AprB____HFI73705.1-AprA____HFI73708.1-QmoC__…
GCA_011367615.1	2053306	Bacteria	Ignavibacteriae	Ignavibacteria	unclassified_Ignavibacteria	unclassified_Ignavibacteria	unclassified_Ignavibacteria	Ignavibacteria_bacterium	Ignavibacteria_bacterium_SpSt-566	Scaffold	73.3813	0	10.2020	HGS03046.1-HdrF; HGS03056.1-AprB____HGS03057.1-AprA____HGS03060.1-QmoC____HGS03061.1-DsrA____HGS03062.1-DsrB____HGS03063.1-DsrD____HGS03064.1-DsrN____HGS03066.1-DsrL____HGS03067.1-DsrC; HGS03197.1-HdrA____HGS03198.1-HdrB____HGS03199.1-HdrC; HGS03391.1-DsrT____HGS03392.1-DsrM____HGS03393.1-DsrK____HGS03394.1-DsrJ____HGS03395.1-DsrO____HGS03396.1-DsrP; HGS03724.1-OhcB____HGS03725.1-OhcC; HGS03772.1…
GCA_011371885.1	2053306	Bacteria	Ignavibacteriae	Ignavibacteria	unclassified_Ignavibacteria	unclassified_Ignavibacteria	unclassified_Ignavibacteria	Ignavibacteria_bacterium	Ignavibacteria_bacterium_SpSt-1003	Contig	66.9065	0.719424	10.2020	HHE53364.1-DsrM____HHE53365.1-DsrT; HHE53826.1-NarY; HHE53163.1-Sat____HHE53164.1-AprB____HHE53165.1-AprA____HHE53168.1-QmoC____HHE53169.1-DsrA____HHE53170.1-DsrB; HHE54083.1-QmoA; HHE53787.1-HdrF; HHE53597.1-DsrL____HHE53599.1-DsrN____HHE53600.1-DsrD; HHE53147.1-DsrO; HHE53120.1-DsrP; HHE52839.1-OhcA; HHE53241.1-OhcC; HHE53223.1-QmoB;
GCA_001802185.1	1798417	Bacteria	Ignavibacteriae	Ignavibacteria	unclassified_Ignavibacteria	unclassified_Ignavibacteria	unclassified_Ignavibacteria	Ignavibacteria_bacterium	Ignavibacteria_bacterium_GWA2_35_8	Scaffold	67.6259	0	10.2019	OGU17237.1-HmcC____OGU17238.1-HmcB____OGU17239.1-HmcE; OGU15458.1-DsrD____OGU15459.1-DsrB; OGU14715.1-DsrL____OGU14716.1-DsrC; OGU13811.1-QmoB; OGU13650.1-DsrN; OGU12088.1-HdrED____OGU12090.1-HdrA; OGU12058.1-HdrF; OGU11397.1-HmcF; OGU11406.1-DsrT____OGU11407.1-DsrM; OGU10624.1-DsrW____OGU10625.1-DsrV;
GCA_001802705.1	1798423	Bacteria	Ignavibacteriae	Ignavibacteria	unclassified_Ignavibacteria	unclassified_Ignavibacteria	unclassified_Ignavibacteria	Ignavibacteria_bacterium	Ignavibacteria_bacterium_GWB2_35_12	Scaffold	95.6835	0	10.2019	OGU42321.1-DsrV____OGU42322.1-DsrW; OGU41751.1-Sat____OGU41752.1-AprB____OGU41753.1-AprA____OGU41755.1-QmoC; OGU41173.1-DsrL____OGU41174.1-DsrC; OGU41239.1-QmoA____OGU41269.1-QmoB; OGU40263.1-NarH; OGU40030.1-DsrN; OGU39667.1-HdrA____OGU39669.1-HdrED; OGU39458.1-HmcF; OGU39467.1-DsrT____OGU39468.1-DsrM____OGU39469.1-DsrK____OGU39470.1-DsrJ____OGU39471.1-DsrO____OGU39472.1-DsrP____OGU39476.1-DsrA_…
GCA_001802975.1	1798441	Bacteria	Ignavibacteriae	Ignavibacteria	unclassified_Ignavibacteria	unclassified_Ignavibacteria	unclassified_Ignavibacteria	Ignavibacteria_bacterium	Ignavibacteria_bacterium_RIFOXYA2_FULL_35_10	Scaffold	93.5252	0	10.2019	OGU96974.1-DsrW____OGU96975.1-DsrV; OGU96228.1-QmoB____OGU96227.1-QmoA; OGU95449.1-HdrF; OGU93493.1-HdrED____OGU93495.1-HdrA; OGU90977.1-NarH; OGU90561.1-QmoC____OGU90563.1-AprA____OGU90564.1-AprB____OGU90565.1-Sat; OGU90177.1-DsrD____OGU90197.1-DsrB____OGU90178.1-DsrA____OGU90181.1-DsrP____OGU90182.1-DsrO____OGU90183.1-DsrJ____OGU90184.1-DsrK____OGU90185.1-DsrM____OGU90186.1-DsrT; OGU89117.1-Dsr…
GCA_001804705.1	1798452	Bacteria	Ignavibacteriae	Ignavibacteria	unclassified_Ignavibacteria	unclassified_Ignavibacteria	unclassified_Ignavibacteria	Ignavibacteria_bacterium	Ignavibacteria_bacterium_RIFOXYC2_FULL_35_21	Scaffold	95.6835	0	10.2019	OGV25038.1-HmcC____OGV25039.1-HmcB____OGV25040.1-HmcE; OGV23861.1-HdrA____OGV23863.1-HdrED; OGV23315.1-QmoC____OGV23317.1-AprA____OGV23318.1-AprB____OGV23319.1-Sat; OGV23095.1-DsrL____OGV23096.1-DsrC; OGV23162.1-QmoA____OGV23194.1-QmoB; OGV22709.1-NarH; OGV21956.1-DsrN; OGV21911.1-DsrD____OGV21937.1-DsrB____OGV21912.1-DsrA____OGV21916.1-DsrP____OGV21917.1-DsrO____OGV21918.1-DsrJ____OGV21919.1-Dsr…
GCA_003644845.1	2026749	Bacteria	Ignavibacteriae	unclassified_Ignavibacteriae	unclassified_Ignavibacteriae	unclassified_Ignavibacteriae	unclassified_Ignavibacteriae	Ignavibacteriae_bacterium	Ignavibacteriae_bacterium_B3_G1	Contig	62.5899	4.31655	10.2019	RKZ00107.1-HmcA____RKZ00108.1-HmcC____RKZ00110.1-HmcB; RKY99399.1-DsrB____RKY99400.1-DsrD____RKY99401.1-DsrN; RKY97684.1-OhcA; RKY97477.1-DsrM____RKY97478.1-DsrT____RKY97479.1-DsrC____RKY97480.1-DsrL; RKY95731.1-QmoC; RKY95706.1-HmcF; RKY94602.1-DsrV; RKY94379.1-HdrF; RKY93874.1-NarG; RKY93362.1-AprA____RKY93363.1-AprB; RKY92883.1-AprB____RKY92884.1-Sat; RKY92456.1-Sat____RKY92457.1-QmoB; RKY9219…
GCA_003731675.1	2382230	Bacteria	Bacteroidetes/Chlorobi	Bacteroidetes/Chlorobi	Bacteroidetes/Chlorobi	Bacteroidetes/Chlorobi	Bacteroidetes/Chlorobi	Bacteroidetes/Chlorobi_group_bacterium	Bacteroidetes/Chlorobi_group_bacterium_ChocPot_Mid	Contig	87.0504	1.43885	10.2019	ROL59224.1-QmoC____ROL59225.1-DsrA____ROL59226.1-DsrB____ROL59227.1-DsrD; ROL58762.1-DsrN____ROL58764.1-DsrL____ROL58765.1-DsrC; ROL62236.1-QmoB; ROL57614.1-QmoA; ROL61862.1-DsrO____ROL61863.1-DsrJ____ROL61864.1-DsrK____ROL61865.1-DsrM____ROL61866.1-DsrT; ROL61373.1-OhcC____ROL61374.1-OhcB____ROL61375.1-HmcC____ROL61376.1-HmcB____ROL61377.1-HmcE; ROL62391.1-AprA____ROL62392.1-AprB____ROL62397.1-S…
GCA_003731685.1	2382228	Bacteria	Bacteroidetes/Chlorobi	Bacteroidetes/Chlorobi	Bacteroidetes/Chlorobi	Bacteroidetes/Chlorobi	Bacteroidetes/Chlorobi	Bacteroidetes/Chlorobi_group_bacterium	Bacteroidetes/Chlorobi_group_bacterium_MS-B_bin-24	Contig	97.8417	0.719424	10.2019	ROL60776.1-QmoB____ROL60777.1-QmoA; ROL60397.1-HdrF; ROL60242.1-DsrV____ROL60243.1-DsrW; ROL59586.1-OhcA; ROL59247.1-DsrO____ROL59276.1-DsrJ____ROL59248.1-DsrK____ROL59249.1-DsrM____ROL59250.1-DsrT; ROL57977.1-DsrC____ROL57978.1-DsrL____ROL57980.1-DsrN____ROL57981.1-DsrD____ROL57982.1-DsrB____ROL57994.1-DsrA____ROL57983.1-QmoC____ROL57985.1-AprA____ROL57986.1-AprB____ROL57987.1-Sat; ROL57967.1-Oh…
GCA_003731655.1	2382229	Bacteria	Bacteroidetes/Chlorobi	Bacteroidetes/Chlorobi	Bacteroidetes/Chlorobi	Bacteroidetes/Chlorobi	Bacteroidetes/Chlorobi	Bacteroidetes/Chlorobi_group_bacterium	Bacteroidetes/Chlorobi_group_bacterium_Naka2016	Contig	96.4029	0.719424	10.2019	ROL58212.1-QmoB____ROL58213.1-QmoA; ROL58488.1-DsrP; ROL58610.1-DsrO____ROL58649.1-DsrJ____ROL58611.1-DsrK____ROL58612.1-DsrM____ROL58613.1-DsrT; ROL55794.1-OhcC; ROL56528.1-HdrF; ROL57945.1-DsrC____ROL57725.1-DsrL____ROL57727.1-DsrN____ROL57728.1-DsrD____ROL57729.1-DsrB____ROL57946.1-DsrA____ROL57730.1-QmoC____ROL57732.1-AprA____ROL57733.1-AprB____ROL57734.1-Sat; ROL57741.1-NarY; ROL57276.1-DsrV…
GCA_005223185.1	2012998	Bacteria	candidate_division_LCP-89	candidate_division_LCP-89	candidate_division_LCP-89	candidate_division_LCP-89	candidate_division_LCP-89	candidate_division_LCP-89_bacterium	candidate_division_LCP-89_bacterium_B3_LCP	Contig	97.8417	1.43885	10.2019	TKJ37281.1-HmcF; TKJ36825.1-DsrW____TKJ36827.1-DsrV; TKJ39130.1-NarY; TKJ36574.1-HmcE____TKJ36575.1-HmcB____TKJ36576.1-HmcC; TKJ38508.1-DsrP____TKJ38509.1-DsrO____TKJ38511.1-QmoC____TKJ38512.1-QmoB____TKJ38513.1-QmoA; TKJ38443.1-DsrM; TKJ41028.1-HdrB____TKJ41029.1-HdrC; TKJ40761.1-DsrL; TKJ40784.1-AprA____TKJ40785.1-AprB____TKJ40786.1-Sat____TKJ40787.1-QmoB____TKJ40788.1-QmoA____TKJ40789.1-QmoC__…
GCA_003489885.1	2053527	Bacteria	candidate_division_Zixibacteria	candidate_division_Zixibacteria	candidate_division_Zixibacteria	candidate_division_Zixibacteria	candidate_division_Zixibacteria	candidate_division_Zixibacteria_bacterium	candidate_division_Zixibacteria_bacterium_UBA12262	Scaffold	80.5755	1.43885	10.2019	HBC47730.1-HmcA____HBC47731.1-HmcC____HBC47732.1-HmcB; HBC47846.1-HdrA____HBC47847.1-HdrB____HBC47848.1-HdrC; HBC45497.1-HdrF; HBC47249.1-DsrC;
GCA_003520965.1	2053527	Bacteria	candidate_division_Zixibacteria	candidate_division_Zixibacteria	candidate_division_Zixibacteria	candidate_division_Zixibacteria	candidate_division_Zixibacteria	candidate_division_Zixibacteria_bacterium	candidate_division_Zixibacteria_bacterium_UBA10806	Scaffold	79.1367	0	10.2019	HBZ02020.1-HmcB____HBZ02021.1-HmcC; HBZ00878.1-DsrC;
GCA_003599535.1	2053527	Bacteria	candidate_division_Zixibacteria	candidate_division_Zixibacteria	candidate_division_Zixibacteria	candidate_division_Zixibacteria	candidate_division_Zixibacteria	candidate_division_Zixibacteria_bacterium	candidate_division_Zixibacteria_bacterium_SURF_9	Contig	92.0863	0	10.2019	RJP73260.1-HmcE____RJP73261.1-OhcA____RJP73262.1-HmcC; RJP73753.1-DsrC____RJP73754.1-DsrL____RJP73755.1-DsrN____RJP73756.1-DsrD____RJP73757.1-DsrB____RJP73758.1-DsrA____RJP73760.1-DsrW____RJP73761.1-DsrV; RJP73785.1-HmcB; RJP73490.1-AprA____RJP73491.1-AprB____RJP73492.1-Sat____RJP73504.1-QmoB____RJP73493.1-QmoA____RJP73494.1-QmoC____RJP73496.1-DsrP____RJP73497.1-DsrO____RJP73498.1-DsrJ____RJP7349…
GCA_003641365.1	2053527	Bacteria	candidate_division_Zixibacteria	candidate_division_Zixibacteria	candidate_division_Zixibacteria	candidate_division_Zixibacteria	candidate_division_Zixibacteria	candidate_division_Zixibacteria_bacterium	candidate_division_Zixibacteria_bacterium_B5_G4	Contig	78.4173	4.31655	10.2019	RKX21868.1-QmoC____RKX21874.1-DsrO____RKX21870.1-DsrP; RKX21798.1-Sat____RKX21799.1-AprB____RKX21800.1-AprA; RKX21235.1-HdrC____RKX21236.1-HdrB; RKX20707.1-OhcB____RKX20708.1-OhcC; RKX18551.1-QmoB____RKX18552.1-DsrA; RKX18302.1-DsrV____RKX18303.1-DsrW; RKX18214.1-DsrJ____RKX18215.1-DsrO____RKX18216.1-DsrP; RKX17333.1-HmcB____RKX17334.1-HmcE; RKX17295.1-DsrN____RKX17296.1-DsrD____RKX17297.1-DsrB;
GCA_003641405.1	2053527	Bacteria	candidate_division_Zixibacteria	candidate_division_Zixibacteria	candidate_division_Zixibacteria	candidate_division_Zixibacteria	candidate_division_Zixibacteria	candidate_division_Zixibacteria_bacterium	candidate_division_Zixibacteria_bacterium_B22_G1	Contig	73.3813	0.719424	10.2019	RKX27509.1-QmoB____RKX27512.1-HdrF; RKX26841.1-AprA____RKX26842.1-AprB____RKX26843.1-Sat____RKX26844.1-QmoC____RKX26847.1-DsrW____RKX26848.1-DsrV; RKX26720.1-HmcE____RKX26721.1-HmcB____RKX26722.1-HmcC; RKX24253.1-HdrA; RKX23803.1-DsrP____RKX23804.1-DsrO____RKX23805.1-DsrJ____RKX23806.1-DsrK; RKX22093.1-HmcF; RKX21946.1-DsrP; RKX21708.1-QmoB; RKX21503.1-QmoA____RKX21504.1-HdrA;
GCA_003641425.1	2053527	Bacteria	candidate_division_Zixibacteria	candidate_division_Zixibacteria	candidate_division_Zixibacteria	candidate_division_Zixibacteria	candidate_division_Zixibacteria	candidate_division_Zixibacteria_bacterium	candidate_division_Zixibacteria_bacterium_B117_G9	Contig	84.8921	2.8777	10.2019	RKX32755.1-HdrA____RKX32756.1-HdrED____RKX32758.1-HdrA; RKX32766.1-HdrB____RKX32767.1-HdrC; RKX31198.1-QmoA____RKX31199.1-QmoB____RKX31200.1-DsrA____RKX31201.1-DsrB____RKX31202.1-DsrD____RKX31203.1-DsrN; RKX29652.1-Sat____RKX29654.1-QmoC; RKX29131.1-NarH; RKX28938.1-HmcC____RKX28939.1-HmcB____RKX28940.1-HmcA____RKX28941.1-TmcB____RKX28942.1-TmcC; RKX28643.1-AprB____RKX28644.1-AprA; RKX26728.1-Dsr…
GCA_004525835.1	2053527	Bacteria	candidate_division_Zixibacteria	candidate_division_Zixibacteria	candidate_division_Zixibacteria	candidate_division_Zixibacteria	candidate_division_Zixibacteria	candidate_division_Zixibacteria_bacterium	candidate_division_Zixibacteria_bacterium_das_tool.cocacola.71	Contig	60.4317	5.03597	10.2019	TFH60371.1-HdrA____TFH60372.1-HdrB; TFH59367.1-HdrA; TFH66027.1-DsrC;
GCA_011040955.1	2053527	Bacteria	candidate_division_Zixibacteria	candidate_division_Zixibacteria	candidate_division_Zixibacteria	candidate_division_Zixibacteria	candidate_division_Zixibacteria	candidate_division_Zixibacteria_bacterium	candidate_division_Zixibacteria_bacterium_HyVt-29	Contig	92.8058	0.719424	10.2020	HDL03312.1-DsrK____HDL03313.1-DsrM____HDL03314.1-DsrT____HDL03315.1-DsrC____HDL03316.1-DsrL____HDL03317.1-DsrN____HDL03318.1-DsrD____HDL03319.1-DsrB____HDL03320.1-DsrA____HDL03321.1-QmoB; HDL03207.1-DsrW____HDL03209.1-DsrV____HDL03212.1-DsrP____HDL03213.1-DsrO____HDL03214.1-DsrJ____HDL03215.1-DsrK; HDL03852.1-HdrA; HDL03791.1-HmcC____HDL03792.1-HmcB____HDL03793.1-HmcA____HDL03794.1-TmcB____HDL037…
GCA_011048415.1	2053527	Bacteria	candidate_division_Zixibacteria	candidate_division_Zixibacteria	candidate_division_Zixibacteria	candidate_division_Zixibacteria	candidate_division_Zixibacteria	candidate_division_Zixibacteria_bacterium	candidate_division_Zixibacteria_bacterium_SpSt-1232	Contig	40.2878	0.719424	10.2020	HDS01268.1-DsrT____HDS01269.1-DsrM____HDS01270.1-DsrK____HDS01271.1-DsrJ____HDS01272.1-DsrO____HDS01273.1-DsrP____HDS01276.1-DsrV____HDS01277.1-DsrW; HDS00627.1-AprA____HDS00628.1-AprB; HDS01943.1-HdrC; HDS02010.1-HdrD____HDS02013.1-HdrA; HDS01371.1-HmcE____HDS01372.1-TmcB; HDS01713.1-DsrA; HDS00893.1-DsrB____HDS00894.1-DsrD____HDS00895.1-DsrN; HDS00804.1-QmoB____HDS00805.1-Sat; HDS01941.1-HdrB; …
GCA_011056555.1	2053527	Bacteria	candidate_division_Zixibacteria	candidate_division_Zixibacteria	candidate_division_Zixibacteria	candidate_division_Zixibacteria	candidate_division_Zixibacteria	candidate_division_Zixibacteria_bacterium	candidate_division_Zixibacteria_bacterium_SpSt-1246	Contig	96.4029	0.719424	10.2020	HER00276.1-HmcC____HER00278.1-TmcC; HEQ97898.1-HmcE____HEQ97899.1-HmcB; HEQ98275.1-HdrA____HEQ98276.1-QmoB____HEQ98279.1-HdrD; HER00022.1-QmoA____HER00023.1-QmoB____HER00024.1-Sat____HER00025.1-AprB____HER00026.1-AprA; HER00034.1-DsrW____HER00035.1-DsrV____HER00038.1-DsrP____HER00039.1-DsrO____HER00040.1-DsrJ____HER00041.1-DsrK____HER00042.1-DsrM____HER00043.1-DsrT____HER00045.1-HmcF____HER00048.…
GCA_011331785.1	2053527	Bacteria	candidate_division_Zixibacteria	candidate_division_Zixibacteria	candidate_division_Zixibacteria	candidate_division_Zixibacteria	candidate_division_Zixibacteria	candidate_division_Zixibacteria_bacterium	candidate_division_Zixibacteria_bacterium_SpSt-390	Contig	17.9856	0	10.2020	HFP21876.1-HmcB____HFP21877.1-HmcC; HFP21473.1-DsrJ____HFP21474.1-DsrO____HFP21475.1-DsrP; HFP21654.1-DsrM____HFP21655.1-DsrK; HFP21359.1-DsrB____HFP21360.1-DsrD;
GCA_011374385.1	2053527	Bacteria	candidate_division_Zixibacteria	candidate_division_Zixibacteria	candidate_division_Zixibacteria	candidate_division_Zixibacteria	candidate_division_Zixibacteria	candidate_division_Zixibacteria_bacterium	candidate_division_Zixibacteria_bacterium_HyVt-77	Contig	67.6259	2.15827	10.2020	HHI03337.1-OhcB____HHI03338.1-OhcC; HHI02597.1-AprA____HHI02598.1-AprB____HHI02599.1-Sat; HHI03314.1-HmcC____HHI03315.1-HmcB____HHI03316.1-HmcE____HHI03317.1-HdrD; HHI03738.1-DsrA____HHI03739.1-QmoB; HHI03365.1-DsrP____HHI03366.1-DsrO____HHI03367.1-DsrJ____HHI03368.1-DsrK; HHI03097.1-DsrC____HHI03098.1-DsrT____HHI03099.1-DsrM; HHI02379.1-DsrV____HHI02380.1-DsrW; HHI03525.1-DsrN____HHI03526.1-DsrD…
GCA_002791595.1	1975520	Bacteria	candidate_division_Zixibacteria	candidate_division_Zixibacteria	candidate_division_Zixibacteria	candidate_division_Zixibacteria	candidate_division_Zixibacteria	candidate_division_Zixibacteria_bacterium	candidate_division_Zixibacteria_bacterium_CG_4_9_14_3_um_filter_46_8	Scaffold	92.8058	2.15827	10.2019	PJA27271.1-NarY; PJA26817.1-HmcF; PJA28289.1-Sat____PJA28290.1-DsrC; PJA29768.1-HmcB; PJA29358.1-HdrF;
GCA_002838945.1	2013855	Bacteria	candidate_division_Zixibacteria	candidate_division_Zixibacteria	candidate_division_Zixibacteria	candidate_division_Zixibacteria	candidate_division_Zixibacteria	candidate_division_Zixibacteria_bacterium	candidate_division_Zixibacteria_bacterium_HGW-Zixibacteria-1	Scaffold	96.4029	0.719424	10.2019	PKK84832.1-HdrC____PKK84833.1-HdrB; PKK84937.1-TfrB; PKK84322.1-AprA____PKK84323.1-AprB____PKK84324.1-Sat____PKK84325.1-QmoC____PKK84330.1-DsrW____PKK84332.1-DsrV____PKK84335.1-DsrP____PKK84336.1-DsrO____PKK84337.1-DsrJ____PKK84338.1-DsrK____PKK84339.1-DsrM____PKK84340.1-DsrT____PKK84341.1-DsrC____PKK84342.1-DsrL____PKK84343.1-DsrN____PKK84344.1-DsrD____PKK84357.1-DsrB____PKK84345.1-DsrA____PKK84…
GCA_001775395.1	1802787	Bacteria	candidate_division_Zixibacteria	candidate_division_Zixibacteria	candidate_division_Zixibacteria	candidate_division_Zixibacteria	candidate_division_Zixibacteria	candidate_division_Zixibacteria_bacterium	candidate_division_Zixibacteria_bacterium_RBG_16_53_22	Scaffold	95.6835	0	10.2019	OGC96253.1-HdrC____OGC96254.1-HdrB____OGC96255.1-HdrA____OGC96256.1-HdrA; OGC95554.1-HdrD; OGC94683.1-HdrF; OGC94408.1-NarY; OGC94183.1-NarG; OGC92290.1-HdrC____OGC92269.1-HdrB____OGC92270.1-HdrA____OGC92273.1-HdrA; OGC92113.1-HmcB____OGC92114.1-HmcC____OGC92115.1-HmcA; OGC91674.1-NarV; OGC90426.1-DsrC;
GCA_001304155.1	1703427	Bacteria	candidate_division_Zixibacteria	candidate_division_Zixibacteria	candidate_division_Zixibacteria	candidate_division_Zixibacteria	candidate_division_Zixibacteria	candidate_division_Zixibacteria_bacterium	candidate_division_Zixibacteria_bacterium_SM23_73_3	Contig	84.8921	0.719424	10.2019	KPL01067.1-HdrA____KPL01070.1-TfrB; KPL01347.1-DsrC; KPK99463.1-HdrF; KPL00728.1-HmcB; KPK99384.1-HdrB;
GCA_011338105.1	2030809	Bacteria	Candidatus_Hydrogenedentes	Candidatus_Hydrogenedentes	Candidatus_Hydrogenedentes	Candidatus_Hydrogenedentes	Candidatus_Hydrogenedentes	Candidatus_Hydrogenedentes_bacterium	Candidatus_Hydrogenedentes_bacterium_SpSt-810	Contig	92.8058	2.15827	10.2020	HGB38896.1-HdrA____HGB38897.1-HdrB____HGB38898.1-HdrC; HGB39777.1-TfrB; HGB39307.1-DsrD____HGB39308.1-DsrB____HGB39309.1-DsrA; HGB38874.1-Sat_ass;
GCA_011371935.1	2268186	Bacteria	Candidatus_Kryptonia	Candidatus_Kryptonia	Candidatus_Kryptonia	Candidatus_Kryptonia	Candidatus_Kryptonia	Candidatus_Kryptonia_bacterium	Candidatus_Kryptonia_bacterium_SpSt-1005	Contig	72.6619	0.719424	10.2020	HHD66123.1-HdrF; HHD65194.1-HmcC____HHD65195.1-HmcB; HHD65700.1-DsrW; HHD64954.1-DsrB____HHD64955.1-DsrD____HHD64956.1-DsrN; HHD66092.1-DsrK____HHD66093.1-DsrM; HHD65244.1-AprB;
GCA_001303265.1	1703355	Bacteria	Gemmatimonadetes	Gemmatimonadetes	Gemmatimonadales	Gemmatimonadaceae	Gemmatimonas	Gemmatimonas_sp.	Gemmatimonas_sp._SG8_17	Scaffold	56.1151	8.63309	10.2019	KPJ91009.1-DsrN; KPJ89105.1-NarY; KPJ87250.1-HmcC____KPJ87252.1-HmcB; KPJ95928.1-DsrD____KPJ95931.1-DsrN; KPJ95463.1-HmcA____KPJ95464.1-TmcB____KPJ95465.1-TmcC____KPJ95466.1-TmcD; KPJ93693.1-AprB____KPJ93694.1-AprA____KPJ93696.1-QmoA; KPJ93665.1-DsrD____KPJ93666.1-DsrB____KPJ93667.1-DsrA____KPJ93668.1-DsrP____KPJ93669.1-DsrO____KPJ93670.1-DsrJ____KPJ93671.1-DsrK____KPJ93672.1-DsrM____KPJ93673.1-D…
GCA_001304415.1	1703358	Bacteria	Gemmatimonadetes	Gemmatimonadetes	Gemmatimonadales	Gemmatimonadaceae	Gemmatimonas	Gemmatimonas_sp.	Gemmatimonas_sp._SG8_38_2	Scaffold	45.3237	5.03597	10.2019	KPK62330.1-HmcB; KPK58948.1-HmcC; KPK65885.1-AprA____KPK65887.1-QmoA____KPK65888.1-QmoB____KPK65889.1-Sat____KPK65891.1-DsrC____KPK65892.1-DsrT____KPK65897.1-DsrK____KPK65893.1-DsrJ____KPK65894.1-DsrO____KPK65895.1-DsrP____KPK65896.1-DsrA; KPK65456.1-HdrF;
GCA_004525555.1	2448054	Bacteria	Gemmatimonadetes	Gemmatimonadetes	Gemmatimonadales	unclassified_Gemmatimonadales	unclassified_Gemmatimonadales	Gemmatimonadales_bacterium	Gemmatimonadales_bacterium_das_tool.maxbin2.49	Contig	17.2662	1.43885	10.2019	TFG87144.1-HdrA____TFG87145.1-HdrB; TFG88698.1-HmcB; TFG88865.1-Sat____TFG88863.1-DsrC____TFG88864.1-DsrT;
GCA_004526165.1	2448054	Bacteria	Gemmatimonadetes	Gemmatimonadetes	Gemmatimonadales	unclassified_Gemmatimonadales	unclassified_Gemmatimonadales	Gemmatimonadales_bacterium	Gemmatimonadales_bacterium_das_tool.cocacola.36	Contig	48.2014	7.19424	10.2019	TFH59126.1-QmoA____TFH59127.1-HdrA; TFH66448.1-QmoA; TFH66419.1-Sat; TFH66734.1-Sat_ass; TFH57909.1-QmoC____TFH57910.1-QmoB; TFH67019.1-DsrA____TFH67020.1-DsrB____TFH67023.1-DsrD____TFH67021.1-DsrL____TFH67022.1-DsrN; TFH65728.1-Sat; TFH59703.1-HdrA;
GCA_002686955.1	2026742	Bacteria	Gemmatimonadetes	unclassified_Gemmatimonadetes	unclassified_Gemmatimonadetes	unclassified_Gemmatimonadetes	unclassified_Gemmatimonadetes	Gemmatimonadetes_bacterium	Gemmatimonadetes_bacterium_ARS67	Contig	88.4892	1.43885	10.2019	MAE70743.1-Sat____MAE70744.1-QmoC____MAE70746.1-DsrN____MAE70748.1-DsrC____MAE70749.1-DsrM; MAE71347.1-NarI____MAE71349.1-NarY____MAE71350.1-NarG; MAE71475.1-HmcB;
GCA_003455035.1	2026769	Bacteria	Nitrospinae	unclassified_Nitrospinae	unclassified_Nitrospinae	unclassified_Nitrospinae	unclassified_Nitrospinae	Nitrospinae_bacterium	Nitrospinae_bacterium_UBA9942	Scaffold	78.4173	4.31655	10.2019	HAP66338.1-HdrB; HAP67701.1-DsrW; HAP66293.1-HdrD; HAP67862.1-DsrK____HAP67863.1-DsrJ____HAP67864.1-DsrP____HAP67865.1-DsrC; HAP67500.1-DsrN____HAP67501.1-DsrE____HAP67502.1-DsrF____HAP67503.1-DsrM; HAP68071.1-DsrV; HAP66842.1-NarY; HAP67443.1-DsrL;
GCA_003489165.1	2026769	Bacteria	Nitrospinae	unclassified_Nitrospinae	unclassified_Nitrospinae	unclassified_Nitrospinae	unclassified_Nitrospinae	Nitrospinae_bacterium	Nitrospinae_bacterium_UBA9963	Scaffold	66.9065	1.43885	10.2019	HBA25790.1-HdrB; HBA27712.1-HdrD; HBA27534.1-DsrV; HBA26857.1-HmcB; HBA25876.1-DsrW; HBA26882.1-NarY; HBA26571.1-DsrF____HBA26572.1-DsrH____HBA26573.1-DsrM____HBA26574.1-DsrK____HBA26575.1-DsrJ____HBA26576.1-DsrO____HBA26577.1-DsrP____HBA26578.1-DsrC____HBA26579.1-DsrA____HBA26580.1-DsrB____HBA26581.1-DsrL;
GCA_001804965.1	1801683	Bacteria	Nitrospinae	unclassified_Nitrospinae	unclassified_Nitrospinae	unclassified_Nitrospinae	unclassified_Nitrospinae	Nitrospinae_bacterium	Nitrospinae_bacterium_RIFCSPLOWO2_01_FULL_39_10	Scaffold	57.554	0.719424	10.2019	OGW07012.1-DsrE____OGW07013.1-DsrF____OGW07014.1-DsrH____OGW07015.1-DsrM____OGW07025.1-DsrK____OGW07016.1-DsrJ____OGW07017.1-DsrO____OGW07026.1-DsrP____OGW07018.1-DsrC____OGW07019.1-DsrA____OGW07020.1-DsrB; OGW05967.1-DsrV; OGW04619.1-NarY; OGW01512.1-CbiA; OGW01329.1-DsrW;
GCA_001803575.1	1801684	Bacteria	Nitrospinae	unclassified_Nitrospinae	unclassified_Nitrospinae	unclassified_Nitrospinae	unclassified_Nitrospinae	Nitrospinae_bacterium	Nitrospinae_bacterium_RIFCSPLOWO2_02_39_17	Scaffold	95.6835	6.47482	10.2019	OGW07311.1-CbiA; OGW07285.1-DsrV; OGW06953.1-HdrD; OGW06478.1-HdrB; OGW05846.1-Sat_ass; OGW05794.1-DsrK____OGW05795.1-DsrJ____OGW05799.1-DsrO____OGW05796.1-DsrP____OGW05800.1-DsrC____OGW05797.1-DsrA____OGW05798.1-DsrB; OGW05619.1-NarG; OGW05511.1-DsrW; OGW03368.1-HdrB; OGW02596.1-TfrB; OGW01765.1-HmcB;
GCA_001805005.1	1801690	Bacteria	Nitrospinae	unclassified_Nitrospinae	unclassified_Nitrospinae	unclassified_Nitrospinae	unclassified_Nitrospinae	Nitrospinae_bacterium	Nitrospinae_bacterium_RIFCSPLOWO2_12_39_16	Scaffold	76.9784	0	10.2019	OGW13187.1-DsrV; OGW12903.1-HdrB; OGW09887.1-DsrW; OGW08691.1-DsrN____OGW08700.1-DsrE____OGW08692.1-DsrF____OGW08693.1-DsrH____OGW08694.1-DsrM____OGW08695.1-DsrK____OGW08696.1-DsrJ____OGW08701.1-DsrO____OGW08697.1-DsrP____OGW08702.1-DsrC____OGW08698.1-DsrA____OGW08699.1-DsrB; OGW08532.1-HmcB;
GCA_000963235.1	29290	Bacteria	Nitrospirae	Nitrospira	Nitrospirales	Nitrospiraceae	Candidatus_Magnetobacterium	Candidatus_Magnetobacterium_bavaricum	Candidatus_Magnetobacterium_bavaricum_TM-1	Scaffold	84.1727	13.6691	10.2019	KJU87504.1-DsrV; KJU87184.1-DsrC; KJU87171.1-TfrB; KJU87117.1-DsrC; KJU86174.1-DsrP; KJU86101.1-NarY; KJU85348.1-Sat____KJU85349.1-AprB____KJU85350.1-AprA____KJU85351.1-QmoA____KJU85352.1-QmoB____KJU85353.1-QmoC; KJU84974.1-CbiA; KJU83558.1-DsrB; KJU82902.1-DsrW; KJU82682.1-DsrD; KJU82322.1-DsrK;
GCF_000714715.1	1455061	Bacteria	Nitrospirae	Nitrospira	Nitrospirales	Nitrospiraceae	Candidatus_Magnetobacterium	Candidatus_Magnetobacterium_casensis	Candidatus_Magnetobacterium_casensis_MYR-1	Contig	87.7698	2.15827	10.2019	WP_040333215.1-Sat____WP_040333217.1-AprB____WP_040333218.1-AprA____WP_040333220.1-QmoA____WP_040333221.1-QmoB____WP_040333223.1-QmoC; WP_040333785.1-NarY; WP_040333889.1-DsrN; WP_040334402.1-DsrW; WP_040334681.1-DsrD____WP_040334682.1-DsrB____WP_040334683.1-DsrA; WP_040334763.1-CbiA; WP_040335573.1-DsrV; WP_040335724.1-HdrD;
GCA_000960725.1	1609970	Bacteria	Nitrospirae	Nitrospira	Nitrospirales	Nitrospiraceae	Candidatus_Magnetoovum	Candidatus_Magnetoovum_chiemensis	Candidatus_Magnetoovum_chiemensis_CS-04	Contig	76.9784	7.91367	10.2019	KJR44056.1-QmoB____KJR44058.1-QmoA____KJR44059.1-AprA____KJR44060.1-AprB____KJR44061.1-Sat; KJR43791.1-QmoC; KJR43099.1-DsrV; KJR42640.1-DsrB; KJR42337.1-CbiA; KJR42163.1-TfrB; KJR40609.1-DsrW; KJR40024.1-NarH____KJR40025.1-NarZ;
GCF_900302705.1	2016548	Bacteria	Nitrospirae	Nitrospira	Nitrospirales	Nitrospiraceae	Candidatus_Sulfobium	Candidatus_Sulfobium_mesophilum	Candidatus_Sulfobium_mesophilum	Contig	80.5755	4.31655	10.2019	WP_109135723.1-AprB____WP_109135724.1-Sat; WP_109135315.1-OhcC; WP_109135041.1-DsrV____WP_109135045.1-TfrB; WP_109134734.1-QmoC____WP_109134735.1-QmoB____WP_109134736.1-QmoA; WP_109135968.1-NarY; WP_109135668.1-HdrD; WP_109134610.1-DsrW; WP_109133780.1-DsrP; WP_109135181.1-HmcC; WP_109135248.1-DsrK____WP_109135249.1-DsrM____WP_109135250.1-DsrT____WP_109135251.1-DsrC____WP_109135254.1-DsrN____WP_1…
GCA_002878055.1	86166	Bacteria	Nitrospirae	Nitrospira	Nitrospirales	Nitrospiraceae	Thermodesulfovibrio	Thermodesulfovibrio_aggregans	Thermodesulfovibrio_aggregans_ZAV-04	Contig	83.4532	0	10.2019	PMP70030.1-DsrV; PMP70317.1-DsrN; PMP70796.1-DsrA____PMP70797.1-DsrB____PMP70798.1-DsrD; PMP69583.1-HmcC; PMP71362.1-HdrB____PMP71363.1-HdrC____PMP71364.1-HdrA; PMP69855.1-HdrA____PMP69859.1-NarY; PMP72058.1-HdrF____PMP72088.1-HdrD; PMP72074.1-OhcA; PMP69930.1-TmcB____PMP69931.1-HmcB; PMP70636.1-DsrP____PMP70637.1-DsrO____PMP70638.1-DsrJ____PMP70639.1-DsrK____PMP70640.1-DsrM____PMP70641.1-DsrT; P…
GCA_011338125.1	86166	Bacteria	Nitrospirae	Nitrospira	Nitrospirales	Nitrospiraceae	Thermodesulfovibrio	Thermodesulfovibrio_aggregans	Thermodesulfovibrio_aggregans_SpSt-788	Contig	92.0863	1.43885	10.2020	HGG99863.1-QmoB____HGG99864.1-QmoC; HGG99659.1-HdrA; HGH00073.1-DsrA; HGG99719.1-TmcA____HGG99720.1-OhcC; HGG99012.1-QmoB____HGG99013.1-QmoA____HGG99014.1-AprA____HGG99015.1-AprB____HGG99017.1-Sat; HGG99711.1-DsrP____HGG99712.1-DsrO____HGG99713.1-DsrJ____HGG99714.1-DsrK; HGG99113.1-DsrB____HGG99114.1-DsrD; HGG99038.1-DsrN; HGG99679.1-TmcC____HGG99680.1-TmcB____HGG99681.1-HmcA____HGG99682.1-HmcB__…
GCF_001514535.1	86166	Bacteria	Nitrospirae	Nitrospira	Nitrospirales	Nitrospiraceae	Thermodesulfovibrio	Thermodesulfovibrio_aggregans	Thermodesulfovibrio_aggregans_TGE-P1	Scaffold	94.964	0	10.2019	WP_059175339.1-DsrW; WP_059175540.1-OhcC; WP_059175757.1-DsrN____WP_059175759.1-DsrC____WP_059175760.1-DsrT____WP_059175761.1-DsrM____WP_059175762.1-DsrK____WP_059175763.1-DsrJ____WP_059175764.1-DsrO____WP_059175765.1-DsrP; WP_059175790.1-Sat____WP_059175792.1-AprB____WP_059175793.1-AprA____WP_059175794.1-QmoA____WP_059175795.1-QmoB____WP_059175796.1-QmoC; WP_059175928.1-DsrA____WP_059175929.1-Ds…
GCF_000482825.1	1123375	Bacteria	Nitrospirae	Nitrospira	Nitrospirales	Nitrospiraceae	Thermodesulfovibrio	Thermodesulfovibrio_islandicus	Thermodesulfovibrio_islandicus_DSM_12570	Scaffold	94.964	2.15827	10.2019	WP_028842091.1-DsrN____WP_012546467.1-DsrC____WP_012546412.1-DsrT____WP_012544992.1-DsrM____WP_012546048.1-DsrK____WP_012546711.1-DsrJ____WP_012546852.1-DsrO____WP_012545494.1-DsrP; WP_038059257.1-DsrW; WP_012545259.1-OhcA; WP_012545281.1-HdrD____WP_012545063.1-HdrF; WP_012545046.1-HdrA; WP_012545481.1-NarY; WP_028842748.1-OhcC____WP_012546815.1-TmcA; WP_012545389.1-QmoC____WP_028842325.1-QmoB___…
GCF_000423865.1	1123376	Bacteria	Nitrospirae	Nitrospira	Nitrospirales	Nitrospiraceae	Thermodesulfovibrio	Thermodesulfovibrio_thiophilus	Thermodesulfovibrio_thiophilus_DSM_17215	Scaffold	94.964	0	10.2019	WP_038064634.1-TmcC____WP_028844322.1-TmcB____WP_028844323.1-HmcA____WP_028844324.1-HmcB____WP_028844325.1-HmcC; WP_028844488.1-HdrF____WP_083962576.1-HdrD; WP_028844546.1-DsrV; WP_028844562.1-CobB; WP_028844742.1-HdrB____WP_028844743.1-HdrC____WP_083962607.1-HdrA; WP_028844782.1-NarY____WP_028844783.1-NarZ; WP_028844957.1-Sat____WP_028844959.1-AprB____WP_028844960.1-AprA____WP_028844961.1-QmoA__…
GCF_000020985.1	289376	Bacteria	Nitrospirae	Nitrospira	Nitrospirales	Nitrospiraceae	Thermodesulfovibrio	Thermodesulfovibrio_yellowstonii	Thermodesulfovibrio_yellowstonii_DSM_11347	Complete_Genome	94.2446	2.15827	10.2019	YP_002247855.1-DsrN____YP_002247857.1-DsrC____YP_002247858.1-DsrT____YP_002247859.1-DsrM____YP_002247860.1-DsrK____YP_002247861.1-DsrJ____YP_002247862.1-DsrO____YP_002247863.1-DsrP; YP_002248458.1-HdrA; YP_002248507.1-HdrF____YP_002248509.1-TfrB; YP_002248525.1-OhcA; YP_002248560.1-DsrW; YP_002248671.1-DsrV; YP_002248883.1-TmcA____YP_002248884.1-OhcC; YP_002248980.1-NarY; YP_002249094.1-HmcC____Y…
GCF_006538445.1	2580394	Bacteria	Nitrospirae	Nitrospira	Nitrospirales	Nitrospiraceae	Thermodesulfovibrio	Thermodesulfovibrio_sp.	Thermodesulfovibrio_sp._Kuro-1	Contig	94.964	0	10.2019	WP_141266167.1-QmoC____WP_028842325.1-QmoB____WP_012546111.1-QmoA____WP_141266168.1-AprA____WP_012546160.1-AprB____WP_012545431.1-Sat; WP_012546815.1-TmcA____WP_012545712.1-OhcC; WP_012545481.1-NarY; WP_141266512.1-HmcC____WP_141266514.1-HmcB____WP_141266516.1-HmcA____WP_141266518.1-TmcB____WP_012546704.1-TmcC; WP_141266633.1-DsrV; WP_012546266.1-DsrW; WP_141266710.1-OhcA; WP_141266720.1-HdrD____…
GCF_001707915.1	1871110	Bacteria	Nitrospirae	Nitrospira	Nitrospirales	Nitrospiraceae	Thermodesulfovibrio	Thermodesulfovibrio_sp.	Thermodesulfovibrio_sp._N1	Contig	92.8058	0	10.2019	WP_068858477.1-HdrD; WP_068858898.1-HdrA; WP_068859156.1-OhcA; WP_068859530.1-DsrN____WP_068859534.1-DsrC____WP_068859537.1-DsrT____WP_068859538.1-DsrK____WP_068859540.1-DsrJ____WP_068859542.1-DsrO____WP_068859544.1-DsrP; WP_068859686.1-NarY; WP_068859799.1-TfrB____WP_083200061.1-HdrD; WP_083200065.1-DsrW; WP_068860240.1-QmoC____WP_068860241.1-QmoB____WP_068860243.1-QmoA____WP_068860245.1-AprA___…
GCA_001830985.1	1802373	Bacteria	Nitrospirae	Nitrospira	Nitrospirales	Nitrospiraceae	Thermodesulfovibrio	Thermodesulfovibrio_sp.	Thermodesulfovibrio_sp._RBG_19FT_COMBO_42_12	Scaffold	79.1367	6.47482	10.2019	OHE59566.1-DsrP____OHE59567.1-DsrO____OHE59568.1-DsrJ____OHE59569.1-DsrK____OHE59570.1-DsrM____OHE59571.1-DsrT____OHE59572.1-DsrC; OHE59527.1-DsrA; OHE59451.1-HdrA; OHE58419.1-HmcC____OHE58420.1-HmcB____OHE58421.1-HmcA____OHE58422.1-TmcB____OHE58429.1-TmcC____OHE58423.1-TmcD; OHE58051.1-OhcC; OHE57647.1-DsrA____OHE57648.1-DsrD; OHE57653.1-DsrN; OHE56669.1-DsrW; OHE56696.1-HdrD____OHE56700.1-DsrV;
GCA_003453275.1	2026770	Bacteria	Nitrospirae	Nitrospira	Nitrospirales	Nitrospiraceae	unclassified_Nitrospiraceae	Nitrospiraceae_bacterium	Nitrospiraceae_bacterium_UBA9935	Scaffold	92.0863	1.43885	10.2019	HAK87508.1-DsrW; HAK87516.1-DsrO____HAK87517.1-DsrJ____HAK87518.1-DsrK____HAK87519.1-DsrM____HAK87520.1-DsrT____HAK87521.1-DsrC____HAK87523.1-DsrN____HAK87524.1-DsrD____HAK87525.1-DsrB____HAK87526.1-DsrA; HAK88665.1-AprB_ass____HAK88666.1-QmoB____HAK88667.1-HdrC____HAK88668.1-HdrB; HAK89057.1-NarY____HAK89061.1-DsrP____HAK89062.1-OhcA; HAK89014.1-QmoC____HAK89015.1-QmoA____HAK89016.1-AprA____HAK8…
GCA_003453735.1	2026770	Bacteria	Nitrospirae	Nitrospira	Nitrospirales	Nitrospiraceae	unclassified_Nitrospiraceae	Nitrospiraceae_bacterium	Nitrospiraceae_bacterium_UBA9159	Scaffold	78.4173	3.59712	10.2019	HAM50741.1-NarI____HAM50743.1-NarH____HAM50744.1-NarG; HAM49328.1-DsrP; HAM53846.1-DsrV; HAM52242.1-HmcB____HAM52243.1-HmcC; HAM52845.1-HdrED; HAM53648.1-HdrA____HAM53649.1-HdrB____HAM53650.1-HdrC; HAM49743.1-DsrP____HAM49744.1-DsrO____HAM49745.1-DsrJ____HAM49746.1-DsrK____HAM49747.1-DsrM____HAM49748.1-DsrT____HAM49749.1-DsrC____HAM49752.1-DsrN; HAM51598.1-AprB; HAM52661.1-QmoC____HAM52662.1-QmoA…
GCA_003454665.1	2026770	Bacteria	Nitrospirae	Nitrospira	Nitrospirales	Nitrospiraceae	unclassified_Nitrospiraceae	Nitrospiraceae_bacterium	Nitrospiraceae_bacterium_UBA9217	Scaffold	77.6978	3.59712	10.2019	HAK60662.1-Sat_ass; HAK61433.1-HmcB____HAK61434.1-HmcC; HAK59862.1-Sat____HAK59863.1-AprB; HAK61375.1-OhcA; HAK60869.1-DsrV; HAK59254.1-NarH; HAK61180.1-HdrED; HAK60555.1-TfrB; HAK61221.1-DsrM____HAK61222.1-DsrK____HAK61223.1-DsrJ____HAK61224.1-DsrO____HAK61225.1-DsrP; HAK58878.1-DsrC____HAK58880.1-DsrN____HAK58881.1-DsrD____HAK58882.1-DsrB; HAK59844.1-NarZ; HAK59225.1-OhcB;
GCA_003475985.1	2026770	Bacteria	Nitrospirae	Nitrospira	Nitrospirales	Nitrospiraceae	unclassified_Nitrospiraceae	Nitrospiraceae_bacterium	Nitrospiraceae_bacterium_UBA12064	Scaffold	54.6763	2.15827	10.2019	HAR46039.1-AprB____HAR46040.1-AprA____HAR46041.1-QmoA; HAR44736.1-QmoC; HAR45613.1-HmcB____HAR45614.1-HmcC; HAR44708.1-OhcB; HAR46634.1-HdrF; HAR46693.1-DsrN____HAR46694.1-DsrD____HAR46695.1-DsrB; HAR44769.1-TfrB; HAR46868.1-DsrV; HAR45586.1-DsrW;
GCA_003483085.1	2026770	Bacteria	Nitrospirae	Nitrospira	Nitrospirales	Nitrospiraceae	unclassified_Nitrospiraceae	Nitrospiraceae_bacterium	Nitrospiraceae_bacterium_UBA12110	Scaffold	68.3453	4.31655	10.2019	HAS53063.1-NarY____HAS53066.1-DsrP; HAS55588.1-HmcC; HAS54445.1-AprB____HAS54446.1-QmoA____HAS54447.1-QmoB____HAS54448.1-QmoC; HAS54431.1-DsrB____HAS54432.1-DsrN____HAS54434.1-DsrC____HAS54438.1-DsrT____HAS54439.1-DsrM____HAS54440.1-DsrK____HAS54441.1-DsrJ____HAS54442.1-DsrO; HAS53437.1-HmcB; HAS52847.1-OhcC; HAS55495.1-DsrB; HAS52712.1-DsrW; HAS55067.1-TfrB; HAS54977.1-OhcB; HAS54898.1-HdrF;
GCA_003500245.1	2026770	Bacteria	Nitrospirae	Nitrospira	Nitrospirales	Nitrospiraceae	unclassified_Nitrospiraceae	Nitrospiraceae_bacterium	Nitrospiraceae_bacterium_UBA9646	Scaffold	91.3669	0	10.2019	HBG93589.1-DsrN____HBG93590.1-DsrD____HBG93591.1-DsrB____HBG93592.1-DsrA; HBG93005.1-QmoC____HBG93006.1-QmoB____HBG93007.1-QmoA____HBG93008.1-AprA____HBG93009.1-AprB____HBG93010.1-Sat; HBG92597.1-AprA_ass____HBG92598.1-AprB_ass____HBG92599.1-HdrA____HBG92601.1-HdrB; HBG93081.1-NarY; HBG92093.1-TfrB; HBG92451.1-CbiA; HBG93378.1-DsrW; HBG93416.1-DsrV; HBG92329.1-DsrP____HBG92330.1-DsrO____HBG92331.…
GCA_003508235.1	2026770	Bacteria	Nitrospirae	Nitrospira	Nitrospirales	Nitrospiraceae	unclassified_Nitrospiraceae	Nitrospiraceae_bacterium	Nitrospiraceae_bacterium_UBA11860	Scaffold	76.259	3.59712	10.2019	HBH61729.1-HdrA____HBH61730.1-HdrB____HBH61731.1-HdrC; HBH60270.1-HdrD; HBH61524.1-DsrA____HBH61525.1-DsrB____HBH61526.1-DsrD; HBH60383.1-NarH; HBH61446.1-TfrB; HBH60620.1-DsrV; HBH62364.1-DsrW; HBH61652.1-DsrO; HBH62206.1-Sat; HBH62261.1-AprB____HBH62262.1-Sat; HBH61385.1-DsrP____HBH61386.1-DsrO____HBH61387.1-DsrJ;
GCA_003510545.1	2026770	Bacteria	Nitrospirae	Nitrospira	Nitrospirales	Nitrospiraceae	unclassified_Nitrospiraceae	Nitrospiraceae_bacterium	Nitrospiraceae_bacterium_UBA12094	Scaffold	51.7986	0	10.2019	HBU05166.1-DsrV; HBU06130.1-DsrD____HBU06131.1-DsrB____HBU06132.1-DsrA; HBU06144.1-CbiA; HBU06188.1-DsrP; HBU05247.1-DsrW; HBU05831.1-DsrT____HBU05832.1-DsrM____HBU05833.1-DsrK____HBU05834.1-DsrJ; HBU06424.1-TfrB; HBU06015.1-AprB____HBU06016.1-AprA____HBU06017.1-QmoA____HBU06018.1-QmoB____HBU06019.1-QmoC;
GCA_003517855.1	2026770	Bacteria	Nitrospirae	Nitrospira	Nitrospirales	Nitrospiraceae	unclassified_Nitrospiraceae	Nitrospiraceae_bacterium	Nitrospiraceae_bacterium_UBA8124	Scaffold	82.7338	1.43885	10.2019	HCC68980.1-QmoA____HCC68981.1-QmoB____HCC68982.1-QmoC; HCC69461.1-DsrW; HCC68342.1-AprB____HCC68345.1-Sat; HCC69118.1-NarY; HCC68839.1-DsrP____HCC68840.1-DsrO____HCC68841.1-DsrJ____HCC68843.1-DsrK; HCC68305.1-DsrA____HCC68306.1-DsrB____HCC68307.1-DsrD____HCC68308.1-DsrN;
GCA_003527235.1	2026770	Bacteria	Nitrospirae	Nitrospira	Nitrospirales	Nitrospiraceae	unclassified_Nitrospiraceae	Nitrospiraceae_bacterium	Nitrospiraceae_bacterium_UBA10041	Scaffold	45.3237	0	10.2019	HCL81103.1-DsrD____HCL81104.1-DsrN____HCL81106.1-DsrC____HCL81107.1-DsrT____HCL81108.1-DsrM____HCL81109.1-DsrK____HCL81110.1-DsrJ____HCL81111.1-DsrO; HCL81938.1-DsrV; HCL81951.1-HdrB____HCL81952.1-HdrC____HCL81953.1-QmoB____HCL81954.1-AprB_ass____HCL81955.1-AprA_ass; HCL81717.1-HdrD; HCL80877.1-DsrD____HCL80878.1-DsrA;
GCA_003535475.1	2026770	Bacteria	Nitrospirae	Nitrospira	Nitrospirales	Nitrospiraceae	unclassified_Nitrospiraceae	Nitrospiraceae_bacterium	Nitrospiraceae_bacterium_UBA8922	Scaffold	57.554	1.43885	10.2019	HBR21050.1-DsrW; HBR22124.1-DsrC____HBR22125.1-DsrT____HBR22126.1-DsrM____HBR22127.1-DsrJ____HBR22128.1-DsrO____HBR22129.1-DsrP; HBR22461.1-QmoC____HBR22462.1-QmoB____HBR22463.1-QmoA; HBR21576.1-TfrB; HBR21258.1-CbiA; HBR21561.1-HdrC; HBR21794.1-DsrA____HBR21795.1-DsrB; HBR21916.1-Sat;
GCA_003538695.1	2026770	Bacteria	Nitrospirae	Nitrospira	Nitrospirales	Nitrospiraceae	unclassified_Nitrospiraceae	Nitrospiraceae_bacterium	Nitrospiraceae_bacterium_UBA10224	Scaffold	82.0144	1.43885	10.2019	HCZ12768.1-OhcA____HCZ12769.1-DsrP; HCZ12784.1-NarH; HCZ12828.1-DsrC____HCZ12829.1-DsrT____HCZ12830.1-DsrM____HCZ12832.1-DsrO____HCZ12833.1-DsrP; HCZ12841.1-DsrW; HCZ11682.1-HmcB; HCZ11545.1-DsrT____HCZ11546.1-DsrC____HCZ11548.1-DsrN____HCZ11549.1-DsrD____HCZ11550.1-DsrB____HCZ11551.1-DsrA; HCZ10917.1-AprA____HCZ10918.1-QmoA____HCZ10919.1-QmoB____HCZ10920.1-QmoC; HCZ12906.1-DsrV; HCZ12388.1-HdrA;…
GCA_003599275.1	2026770	Bacteria	Nitrospirae	Nitrospira	Nitrospirales	Nitrospiraceae	unclassified_Nitrospiraceae	Nitrospiraceae_bacterium	Nitrospiraceae_bacterium_SURF_45	Contig	84.1727	2.8777	10.2019	RJQ23248.1-DsrW; RJQ15038.1-TfrB; RJQ15046.1-CbiA; RJQ13969.1-DsrV; RJQ21081.1-DsrP____RJQ21082.1-DsrO____RJQ21083.1-DsrJ____RJQ21084.1-DsrK____RJQ21085.1-DsrM; RJQ16396.1-Sat____RJQ16397.1-AprB____RJQ16398.1-AprA____RJQ16399.1-QmoA____RJQ16400.1-QmoB____RJQ16420.1-QmoC; RJQ18061.1-HmcB; RJQ24308.1-DsrT____RJQ24309.1-DsrC____RJQ24311.1-DsrN____RJQ24312.1-DsrD____RJQ24313.1-DsrB____RJQ24314.1-DsrA;
GCA_003599425.1	2026770	Bacteria	Nitrospirae	Nitrospira	Nitrospirales	Nitrospiraceae	unclassified_Nitrospiraceae	Nitrospiraceae_bacterium	Nitrospiraceae_bacterium_SURF_23	Contig	88.4892	2.15827	10.2019	RJQ47430.1-Sat____RJQ47431.1-AprB____RJQ47432.1-AprA____RJQ47433.1-QmoA____RJQ47434.1-QmoB; RJQ50228.1-DsrP____RJQ50229.1-DsrO____RJQ50230.1-DsrJ____RJQ50231.1-DsrK____RJQ50232.1-DsrM____RJQ50233.1-DsrT____RJQ50234.1-DsrC____RJQ50243.1-DsrN____RJQ50236.1-DsrD____RJQ50237.1-DsrB____RJQ50238.1-DsrA; RJQ44714.1-TfrB; RJQ44077.1-HdrD; RJQ48143.1-DsrO; RJQ48149.1-DsrP; RJQ45185.1-DsrV;
GCA_003599505.1	2026770	Bacteria	Nitrospirae	Nitrospira	Nitrospirales	Nitrospiraceae	unclassified_Nitrospiraceae	Nitrospiraceae_bacterium	Nitrospiraceae_bacterium_SURF_11	Contig	92.0863	2.15827	10.2019	RJQ54847.1-TfrB; RJQ50411.1-NarH; RJQ51066.1-CbiA; RJQ57028.1-DsrV; RJQ52238.1-DsrP____RJQ52239.1-DsrO____RJQ52240.1-DsrJ____RJQ52241.1-DsrK____RJQ52244.1-DsrM; RJQ51847.1-Sat; RJQ52157.1-HmcB____RJQ52158.1-DsrP; RJQ49985.1-DsrT____RJQ49986.1-DsrC; RJQ52699.1-DsrW;
GCA_003599795.1	2026770	Bacteria	Nitrospirae	Nitrospira	Nitrospirales	Nitrospiraceae	unclassified_Nitrospiraceae	Nitrospiraceae_bacterium	Nitrospiraceae_bacterium_SURF_35	Contig	82.7338	2.15827	10.2019	RJQ39883.1-Sat____RJQ39851.1-AprB____RJQ39852.1-AprA____RJQ39853.1-QmoA____RJQ39854.1-QmoB____RJQ39855.1-QmoC; RJQ42091.1-HmcB; RJQ39045.1-CbiA; RJQ39061.1-HdrD; RJQ41514.1-DsrW; RJQ40605.1-DsrP____RJQ40606.1-DsrO____RJQ40649.1-DsrJ____RJQ40607.1-DsrK____RJQ40608.1-DsrM____RJQ40609.1-DsrT____RJQ40610.1-DsrC; RJQ42297.1-TfrB; RJQ39728.1-NarH;
GCA_003820425.1	2026770	Bacteria	Nitrospirae	Nitrospira	Nitrospirales	Nitrospiraceae	unclassified_Nitrospiraceae	Nitrospiraceae_bacterium	Nitrospiraceae_bacterium_metabat2.164	Contig	86.3309	7.91367	10.2019	RPI37671.1-DsrA____RPI37672.1-DsrB; RPI37203.1-Sat____RPI37204.1-AprB____RPI37205.1-AprA; RPI36835.1-DsrK____RPI36836.1-DsrO____RPI36837.1-DsrP; RPI36731.1-HdrD; RPI36393.1-QmoB____RPI36394.1-QmoA____RPI36395.1-AprA; RPI36170.1-DsrN____RPI36173.1-DsrC____RPI36174.1-DsrT____RPI36175.1-DsrM; RPI36086.1-HmcB; RPI35858.1-HmcC; RPI35777.1-NarH; RPI35749.1-DsrW; RPI35672.1-OhcC; RPI38584.1-DsrA____RPI3…
GCA_004376055.1	2552947	Bacteria	Nitrospirae	Nitrospira	Nitrospirales	unclassified_Nitrospirales	unclassified_Nitrospirales	Nitrospirales_bacterium	Nitrospirales_bacterium_LBB_01	Scaffold	55.3957	0	10.2019	TES87167.1-QmoC; TES64548.1-Sat____TES64549.1-AprB; TES69439.1-QmoB____TES69440.1-QmoA; TES73416.1-DsrN; TES77047.1-NarG; TES54563.1-DsrV; TES83067.1-DsrB____TES83068.1-DsrD; TES85705.1-TfrB; TES86016.1-HdrA;
GCA_002839535.1	2013825	Bacteria	Nitrospirae	Nitrospira	unclassified_Nitrospira	unclassified_Nitrospira	unclassified_Nitrospira	Nitrospira_bacterium	Nitrospira_bacterium_HGW-Nitrospira-1	Scaffold	93.5252	1.43885	10.2019	PKL52411.1-Sat____PKL52412.1-AprB____PKL52413.1-AprA____PKL52414.1-QmoA____PKL52415.1-QmoB____PKL52416.1-QmoC; PKL51988.1-DsrP____PKL51989.1-DsrO____PKL51990.1-DsrJ; PKL51919.1-NarY; PKL51869.1-DsrW; PKL51758.1-CbiA; PKL51698.1-OhcB; PKL51500.1-DsrD____PKL51501.1-DsrB____PKL51502.1-DsrA; PKL50081.1-DsrN____PKL50083.1-DsrC____PKL50085.1-DsrT____PKL50084.1-DsrM; PKL52577.1-HmcC____PKL52589.1-HmcB; …
GCA_001303205.1	1704023	Bacteria	Nitrospirae	Nitrospira	unclassified_Nitrospira	unclassified_Nitrospira	unclassified_Nitrospira	Nitrospira_bacterium	Nitrospira_bacterium_SG8_3	Scaffold	67.6259	32.3741	10.2019	KPK28905.1-HdrA; KPK26527.1-HdrA; KPK28565.1-DsrW; KPK25730.1-NarG; KPK31218.1-DsrV; KPK23255.1-HdrB; KPK28333.1-HdrA; KPK22401.1-HdrA; KPK31098.1-DsrD____KPK31101.1-DsrB; KPK22031.1-NarZ; KPK21888.1-AprA____KPK21889.1-AprB; KPK31017.1-HdrD____KPK31019.1-TfrB; KPK31028.1-HdrD; KPK21540.1-QmoC____KPK21541.1-QmoB; KPK21452.1-DsrT____KPK21453.1-HdrC____KPK21454.1-HdrB; KPK30964.1-HdrA____KPK30955.1-…
GCA_001303305.1	1704024	Bacteria	Nitrospirae	Nitrospira	unclassified_Nitrospira	unclassified_Nitrospira	unclassified_Nitrospira	Nitrospira_bacterium	Nitrospira_bacterium_SG8_35_1	Contig	69.7842	12.2302	10.2019	KPK35033.1-TfrB; KPK36990.1-DsrN; KPK37019.1-Sat; KPK32503.1-DsrV; KPK36811.1-DsrC; KPK31132.1-OhcB; KPK36605.1-HdrB____KPK36606.1-HdrC; KPK30035.1-OhcA; KPK36517.1-HdrA; KPK35680.1-DsrP____KPK35683.1-NarY; KPK36942.1-HmcC____KPK36957.1-HmcB____KPK36959.1-NarH; KPK36951.1-OhcC;
GCA_001303405.1	1704025	Bacteria	Nitrospirae	Nitrospira	unclassified_Nitrospira	unclassified_Nitrospira	unclassified_Nitrospira	Nitrospira_bacterium	Nitrospira_bacterium_SG8_35_4	Contig	66.9065	12.2302	10.2019	KPK00924.1-HdrA; KPK00838.1-HdrD; KPK01434.1-DsrP; KPK02904.1-DsrV; KPJ98779.1-DsrP____KPJ98780.1-DsrO____KPJ98781.1-DsrJ____KPJ98782.1-DsrK____KPJ98783.1-DsrM; KPK03040.1-DsrW; KPK01580.1-HmcB; KPK01250.1-CbiA;
GCA_001303745.1	1704026	Bacteria	Nitrospirae	Nitrospira	unclassified_Nitrospira	unclassified_Nitrospira	unclassified_Nitrospira	Nitrospira_bacterium	Nitrospira_bacterium_SM23_35	Contig	66.9065	7.91367	10.2019	KPK45530.1-HdrC____KPK45531.1-HdrB; KPK45536.1-HdrA____KPK45541.1-HdrA; KPK45186.1-DsrA____KPK45187.1-DsrB; KPK45092.1-HmcF____KPK45093.1-HmcA____KPK45094.1-HmcB____KPK45099.1-HmcC; KPK43384.1-DsrN____KPK43385.1-DsrC____KPK43386.1-DsrT____KPK43387.1-DsrM____KPK43388.1-DsrK____KPK43389.1-DsrJ; KPK45966.1-DsrV____KPK45971.1-HdrD; KPK45929.1-DsrW;
GCA_003693935.1	2026887	Bacteria	Nitrospirae	unclassified_Nitrospirae	unclassified_Nitrospirae	unclassified_Nitrospirae	unclassified_Nitrospirae	Nitrospirae_bacterium	Nitrospirae_bacterium_J155	Contig	58.9928	2.8777	10.2019	RMD52778.1-QmoC____RMD52779.1-QmoB____RMD52780.1-QmoA____RMD52781.1-AprA____RMD52782.1-AprB; RMD52096.1-DsrK; RMD52014.1-Sat; RMD51922.1-DsrO____RMD51923.1-DsrJ____RMD51924.1-DsrK; RMD60157.1-DsrN____RMD60152.1-DsrD____RMD60153.1-DsrB____RMD60154.1-DsrA; RMD58141.1-NarH; RMD57958.1-DsrW; RMD57599.1-OhcA; RMD60049.1-HmcB;
GCA_003694865.1	2026887	Bacteria	Nitrospirae	unclassified_Nitrospirae	unclassified_Nitrospirae	unclassified_Nitrospirae	unclassified_Nitrospirae	Nitrospirae_bacterium	Nitrospirae_bacterium_J105	Contig	87.0504	7.91367	10.2019	RME64259.1-AprA; RME64193.1-TfrB; RME63533.1-DsrJ____RME63534.1-DsrO____RME63535.1-DsrP; RME68974.1-DsrN; RME62708.1-QmoB; RME68467.1-Sat; RME67452.1-DsrW; RME67406.1-DsrV; RME67289.1-NarY; RME67000.1-CbiA; RME66211.1-DsrK____RME66212.1-DsrM; RME69435.1-AprA; RME65226.1-NarZ; RME65148.1-DsrA;
GCA_003696065.1	2026887	Bacteria	Nitrospirae	unclassified_Nitrospirae	unclassified_Nitrospirae	unclassified_Nitrospirae	unclassified_Nitrospirae	Nitrospirae_bacterium	Nitrospirae_bacterium_J053	Contig	94.2446	5.03597	10.2019	RMG00364.1-DsrO; RMF99930.1-DsrC____RMF99931.1-DsrT____RMF99932.1-DsrM____RMF99933.1-DsrK; RMF99811.1-DsrP; RMG04493.1-NarY; RMG04132.1-QmoA____RMG04133.1-AprA; RMG03827.1-OhcB; RMG03496.1-HmcB; RMG02665.1-DsrW; RMG02333.1-DsrV; RMG01605.1-HdrD; RMG05289.1-CbiA; RMG05121.1-QmoB____RMG05122.1-QmoC;
GCA_003696145.1	2026887	Bacteria	Nitrospirae	unclassified_Nitrospirae	unclassified_Nitrospirae	unclassified_Nitrospirae	unclassified_Nitrospirae	Nitrospirae_bacterium	Nitrospirae_bacterium_J037	Contig	92.8058	3.59712	10.2019	RMG67730.1-DsrV; RMG66716.1-AprA____RMG66717.1-AprB____RMG66718.1-Sat; RMG66570.1-QmoC; RMG73270.1-DsrN____RMG73271.1-DsrD____RMG73272.1-DsrB; RMG72936.1-DsrK____RMG72937.1-DsrM; RMG71310.1-QmoA; RMG74692.1-DsrP____RMG74693.1-DsrO; RMG70661.1-DsrW; RMG70585.1-HmcB____RMG70586.1-DsrP; RMG70518.1-DsrJ____RMG70519.1-DsrK; RMG70391.1-DsrA; RMG69374.1-DsrC____RMG69375.1-DsrT; RMG68478.1-NarY____RMG684…
GCA_004298625.1	2026887	Bacteria	Nitrospirae	unclassified_Nitrospirae	unclassified_Nitrospirae	unclassified_Nitrospirae	unclassified_Nitrospirae	Nitrospirae_bacterium	Nitrospirae_bacterium_FW300_bin.22	Contig	92.0863	2.8777	10.2019	TAL24464.1-DsrW; TAL21166.1-DsrA; TAL24174.1-DsrV; TAL24104.1-DsrC____TAL24105.1-DsrT____TAL24106.1-DsrM____TAL24107.1-DsrK____TAL24108.1-DsrJ____TAL24109.1-DsrO____TAL24110.1-DsrP; TAL23815.1-OhcC; TAL28064.1-NarY; TAL23736.1-HdrD; TAL28033.1-CbiA; TAL26829.1-DsrD____TAL26830.1-DsrB____TAL26831.1-DsrA; TAL26385.1-DsrN; TAL21312.1-DsrC____TAL21313.1-DsrM; TAL25815.1-HmcB____TAL25812.1-HmcC; TAL25…
GCA_004321915.1	2026887	Bacteria	Nitrospirae	unclassified_Nitrospirae	unclassified_Nitrospirae	unclassified_Nitrospirae	unclassified_Nitrospirae	Nitrospirae_bacterium	Nitrospirae_bacterium_DP16D_bin.35	Contig	96.4029	2.15827	10.2019	TAN45358.1-DsrA____TAN45359.1-DsrB____TAN45360.1-DsrD; TAN45149.1-NarH____TAN45151.1-DsrP____TAN45152.1-HmcB; TAN45193.1-CbiA; TAN44893.1-HdrF; TAN39634.1-HmcE; TAN45921.1-DsrW; TAN45886.1-HdrD; TAN43318.1-DsrN____TAN43320.1-DsrC____TAN43321.1-DsrT____TAN43322.1-DsrM____TAN43323.1-DsrK____TAN43324.1-DsrJ____TAN43325.1-DsrO____TAN43326.1-DsrP; TAN43078.1-DsrV; TAN45799.1-HdrA; TAN42588.1-Sat____TA…
GCA_004321925.1	2026887	Bacteria	Nitrospirae	unclassified_Nitrospirae	unclassified_Nitrospirae	unclassified_Nitrospirae	unclassified_Nitrospirae	Nitrospirae_bacterium	Nitrospirae_bacterium_DP16D_bin.48	Contig	96.4029	2.15827	10.2019	TAN42265.1-DsrP____TAN42266.1-DsrO____TAN42267.1-DsrJ____TAN42268.1-DsrK____TAN42269.1-DsrM____TAN42270.1-DsrT____TAN42271.1-DsrC____TAN42274.1-DsrN____TAN42275.1-DsrD____TAN42276.1-DsrB____TAN42277.1-DsrA; TAN42012.1-NarY; TAN40722.1-HmcC____TAN40723.1-HmcB; TAN43181.1-OhcC; TAN40363.1-HdrA; TAN40234.1-HdrD; TAN39864.1-AprA____TAN39865.1-AprB____TAN39881.1-Sat; TAN39803.1-DsrW; TAN39713.1-DsrV; …
GCA_011039975.1	2026887	Bacteria	Nitrospirae	unclassified_Nitrospirae	unclassified_Nitrospirae	unclassified_Nitrospirae	unclassified_Nitrospirae	Nitrospirae_bacterium	Nitrospirae_bacterium_HyVt-282	Contig	57.554	0	10.2020	HDH01490.1-DsrA; HDH02117.1-Sat____HDH02118.1-AprB____HDH02119.1-AprA; HDH02344.1-DsrW; HDH02451.1-DsrM____HDH02452.1-DsrK____HDH02453.1-DsrJ; HDH02472.1-DsrB____HDH02473.1-DsrD____HDH02474.1-DsrN; HDH02543.1-DsrV;
GCA_011040095.1	2026887	Bacteria	Nitrospirae	unclassified_Nitrospirae	unclassified_Nitrospirae	unclassified_Nitrospirae	unclassified_Nitrospirae	Nitrospirae_bacterium	Nitrospirae_bacterium_HyVt-268	Contig	82.0144	3.59712	10.2020	HDH04351.1-DsrV; HDH05489.1-NarZ; HDH05509.1-DsrA; HDH05588.1-HmcF; HDH05841.1-CbiA; HDH06128.1-NarY; HDH06157.1-TfrB; HDH06166.1-DsrW; HDH06330.1-DsrK____HDH06331.1-DsrM____HDH06332.1-DsrC____HDH06334.1-DsrN____HDH06335.1-DsrD; HDH06512.1-HmcB;
GCA_011040195.1	2026887	Bacteria	Nitrospirae	unclassified_Nitrospirae	unclassified_Nitrospirae	unclassified_Nitrospirae	unclassified_Nitrospirae	Nitrospirae_bacterium	Nitrospirae_bacterium_HyVt-251	Contig	92.8058	0.719424	10.2020	HDH10792.1-DsrV; HDH11024.1-TfrB; HDH11276.1-CbiA; HDH11630.1-DsrO; HDH12337.1-HmcF; HDH12614.1-DsrW; HDH12789.1-QmoC____HDH12790.1-QmoB____HDH12791.1-QmoA____HDH12792.1-AprA____HDH12793.1-AprB____HDH12794.1-Sat; HDH13414.1-DsrK____HDH13415.1-DsrM____HDH13416.1-DsrC____HDH13418.1-DsrN____HDH13419.1-DsrD____HDH13420.1-DsrB____HDH13421.1-DsrA; HDH13433.1-OhcA;
GCA_011040215.1	2026887	Bacteria	Nitrospirae	unclassified_Nitrospirae	unclassified_Nitrospirae	unclassified_Nitrospirae	unclassified_Nitrospirae	Nitrospirae_bacterium	Nitrospirae_bacterium_HyVt-256	Contig	63.3094	0.719424	10.2020	HDH34028.1-DsrO; HDH34162.1-CbiA; HDH34285.1-DsrB____HDH34286.1-DsrA; HDH34958.1-QmoC____HDH34959.1-QmoB____HDH34960.1-QmoA____HDH34961.1-AprA____HDH34962.1-AprB____HDH34963.1-Sat;
GCA_011040225.1	2026887	Bacteria	Nitrospirae	unclassified_Nitrospirae	unclassified_Nitrospirae	unclassified_Nitrospirae	unclassified_Nitrospirae	Nitrospirae_bacterium	Nitrospirae_bacterium_HyVt-249	Contig	43.1655	2.8777	10.2020	HDH00235.1-AprB____HDH00236.1-Sat; HDH00653.1-DsrN; HDH00699.1-TfrB; HDH00963.1-DsrW; HDH01079.1-DsrT____HDH01080.1-DsrC;
GCA_011040335.1	2026887	Bacteria	Nitrospirae	unclassified_Nitrospirae	unclassified_Nitrospirae	unclassified_Nitrospirae	unclassified_Nitrospirae	Nitrospirae_bacterium	Nitrospirae_bacterium_HyVt-270	Contig	76.259	2.15827	10.2020	HDH50285.1-TfrB; HDH50312.1-DsrW; HDH50521.1-DsrN____HDH50522.1-DsrD____HDH50523.1-DsrB____HDH50524.1-DsrA; HDH50630.1-Sat; HDH50998.1-NarY; HDH51280.1-QmoC____HDH51281.1-QmoB____HDH51282.1-QmoA____HDH51283.1-AprA____HDH51284.1-AprB____HDH51285.1-Sat; HDH51300.1-DsrP____HDH51301.1-DsrO____HDH51302.1-DsrJ____HDH51303.1-DsrK____HDH51304.1-DsrM____HDH51305.1-DsrT____HDH51306.1-DsrC; HDH51506.1-DsrV;
GCA_011040835.1	2026887	Bacteria	Nitrospirae	unclassified_Nitrospirae	unclassified_Nitrospirae	unclassified_Nitrospirae	unclassified_Nitrospirae	Nitrospirae_bacterium	Nitrospirae_bacterium_HyVt-295	Contig	74.8201	1.43885	10.2020	HDK80968.1-DsrV; HDK81111.1-CbiA; HDK81311.1-TfrB; HDK81519.1-DsrN____HDK81520.1-DsrD____HDK81521.1-DsrB____HDK81522.1-DsrA; HDK81542.1-QmoC____HDK81543.1-QmoB____HDK81544.1-QmoA____HDK81545.1-AprA____HDK81546.1-AprB____HDK81547.1-Sat; HDK81567.1-DsrM____HDK81568.1-DsrK____HDK81569.1-DsrJ____HDK81570.1-DsrO____HDK81571.1-DsrP; HDK81766.1-DsrM____HDK81767.1-DsrT____HDK81768.1-DsrC; HDK82217.1-DsrW;
GCA_011040865.1	2026887	Bacteria	Nitrospirae	unclassified_Nitrospirae	unclassified_Nitrospirae	unclassified_Nitrospirae	unclassified_Nitrospirae	Nitrospirae_bacterium	Nitrospirae_bacterium_HyVt-294	Contig	47.482	7.19424	10.2020	HDL19781.1-DsrO; HDL20232.1-AprA____HDL20233.1-QmoA____HDL20234.1-QmoB; HDL20322.1-DsrP____HDL20323.1-DsrO____HDL20324.1-DsrJ____HDL20325.1-DsrK____HDL20326.1-DsrM____HDL20327.1-DsrT____HDL20328.1-DsrC____HDL20331.1-DsrN____HDL20332.1-DsrD____HDL20333.1-DsrB____HDL20334.1-DsrA; HDL20663.1-OhcA; HDL20745.1-TfrB____HDL20750.1-DsrV; HDL20830.1-DsrW; HDL21276.1-QmoC;
GCA_011041165.1	2026887	Bacteria	Nitrospirae	unclassified_Nitrospirae	unclassified_Nitrospirae	unclassified_Nitrospirae	unclassified_Nitrospirae	Nitrospirae_bacterium	Nitrospirae_bacterium_HyVt-273	Contig	89.2086	6.47482	10.2020	HDO34929.1-AprA____HDO34930.1-AprB____HDO34931.1-Sat; HDO34935.1-NarY; HDO34994.1-HmcB; HDO35394.1-NarG; HDO35420.1-Sat____HDO35421.1-AprB____HDO35422.1-AprA____HDO35423.1-QmoA; HDO35491.1-DsrA; HDO35527.1-CbiA; HDO35686.1-DsrV; HDO36595.1-AprA____HDO36596.1-AprB____HDO36597.1-Sat; HDO36617.1-HdrD; HDO36755.1-DsrP____HDO36756.1-DsrO____HDO36757.1-DsrJ____HDO36758.1-DsrK____HDO36759.1-DsrM____HDO3…
GCA_011041255.1	2026887	Bacteria	Nitrospirae	unclassified_Nitrospirae	unclassified_Nitrospirae	unclassified_Nitrospirae	unclassified_Nitrospirae	Nitrospirae_bacterium	Nitrospirae_bacterium_HyVt-262	Contig	28.777	0	10.2020	HDO25148.1-Sat; HDO25283.1-DsrP; HDO25835.1-DsrV; HDO25893.1-DsrC____HDO25894.1-DsrT;
GCA_011041285.1	2026887	Bacteria	Nitrospirae	unclassified_Nitrospirae	unclassified_Nitrospirae	unclassified_Nitrospirae	unclassified_Nitrospirae	Nitrospirae_bacterium	Nitrospirae_bacterium_HyVt-260	Contig	52.518	0	10.2020	HDK41079.1-DsrA____HDK41080.1-DsrB____HDK41081.1-DsrD____HDK41082.1-DsrN; HDK41260.1-DsrW; HDK41393.1-QmoC____HDK41394.1-QmoB____HDK41395.1-QmoA; HDK41589.1-Sat____HDK41590.1-AprB____HDK41591.1-AprA;
GCA_011041425.1	2026887	Bacteria	Nitrospirae	unclassified_Nitrospirae	unclassified_Nitrospirae	unclassified_Nitrospirae	unclassified_Nitrospirae	Nitrospirae_bacterium	Nitrospirae_bacterium_HyVt-245	Contig	61.1511	2.15827	10.2020	HDN94485.1-TfrB; HDN94510.1-HdrC____HDN94511.1-HdrB____HDN94512.1-HdrA; HDN94798.1-HdrA; HDN94872.1-QmoB____HDN94873.1-QmoA; HDN94939.1-DsrD____HDN94940.1-DsrN____HDN94942.1-DsrC; HDN95029.1-DsrW; HDN95293.1-QmoB____HDN95294.1-QmoC;
GCA_011041435.1	2026887	Bacteria	Nitrospirae	unclassified_Nitrospirae	unclassified_Nitrospirae	unclassified_Nitrospirae	unclassified_Nitrospirae	Nitrospirae_bacterium	Nitrospirae_bacterium_HyVt-244	Contig	53.2374	1.43885	10.2020	HDK16353.1-DsrW; HDK16751.1-TfrB; HDK16816.1-DsrM____HDK16817.1-DsrT____HDK16818.1-DsrC; HDK17107.1-DsrO; HDK17236.1-AprA____HDK17237.1-QmoA____HDK17238.1-QmoB;
GCA_011043155.1	2026887	Bacteria	Nitrospirae	unclassified_Nitrospirae	unclassified_Nitrospirae	unclassified_Nitrospirae	unclassified_Nitrospirae	Nitrospirae_bacterium	Nitrospirae_bacterium_HyVt-254	Contig	92.0863	5.03597	10.2020	HDO21657.1-AprA____HDO21658.1-AprB____HDO21659.1-Sat; HDO22020.1-OhcC; HDO22252.1-HmcC____HDO22253.1-HmcB; HDO22329.1-DsrP; HDO22649.1-DsrV____HDO22654.1-TfrB; HDO22677.1-DsrA____HDO22678.1-DsrB____HDO22679.1-DsrD____HDO22680.1-DsrN____HDO22683.1-DsrC____HDO22684.1-DsrT____HDO22685.1-DsrM____HDO22686.1-DsrK____HDO22687.1-DsrJ____HDO22688.1-DsrO____HDO22689.1-DsrP; HDO22976.1-AprA____HDO22977.1-Qm…
GCA_011043875.1	2026887	Bacteria	Nitrospirae	unclassified_Nitrospirae	unclassified_Nitrospirae	unclassified_Nitrospirae	unclassified_Nitrospirae	Nitrospirae_bacterium	Nitrospirae_bacterium_HyVt-283	Contig	65.4676	2.15827	10.2020	HEW81306.1-HdrA____HEW81307.1-HdrB____HEW81308.1-HdrC; HEW81352.1-DsrW; HEW81370.1-DsrN____HEW81372.1-DsrC; HEW81735.1-DsrK;
GCA_011047655.1	2026887	Bacteria	Nitrospirae	unclassified_Nitrospirae	unclassified_Nitrospirae	unclassified_Nitrospirae	unclassified_Nitrospirae	Nitrospirae_bacterium	Nitrospirae_bacterium_SpSt-298	Contig	94.964	0.719424	10.2020	HDW82520.1-DsrV; HDW83309.1-DsrW; HDW83241.1-CbiA; HDW83272.1-DsrN____HDW83273.1-DsrD____HDW83274.1-DsrB____HDW83275.1-DsrA; HDW82416.1-Sat____HDW82418.1-AprB____HDW82419.1-AprA____HDW82421.1-QmoA____HDW82422.1-QmoB____HDW82423.1-QmoC; HDW82217.1-DsrP____HDW82218.1-DsrO____HDW82219.1-DsrJ____HDW82220.1-DsrK____HDW82221.1-DsrM____HDW82222.1-DsrT____HDW82223.1-DsrC; HDW83019.1-HdrD; HDW83569.1-HmcB;
GCA_011049625.1	2026887	Bacteria	Nitrospirae	unclassified_Nitrospirae	unclassified_Nitrospirae	unclassified_Nitrospirae	unclassified_Nitrospirae	Nitrospirae_bacterium	Nitrospirae_bacterium_HyVt-368	Contig	27.3381	2.15827	10.2020	HEB01723.1-HdrD; HEB01732.1-HdrA; HEB01764.1-DsrC____HEB01765.1-DsrT____HEB01766.1-DsrM; HEB02188.1-HdrED; HEB02488.1-DsrV;
GCA_011050745.1	2026887	Bacteria	Nitrospirae	unclassified_Nitrospirae	unclassified_Nitrospirae	unclassified_Nitrospirae	unclassified_Nitrospirae	Nitrospirae_bacterium	Nitrospirae_bacterium_HyVt-313	Contig	93.5252	1.43885	10.2020	HDY99890.1-CbiA; HDZ00099.1-DsrW; HDZ00372.1-HmcF; HDZ00964.1-DsrV; HDZ01308.1-TfrB; HDZ02050.1-DsrO; HDZ02152.1-OhcA; HDZ02164.1-DsrA____HDZ02165.1-DsrB____HDZ02166.1-DsrD____HDZ02167.1-DsrN____HDZ02169.1-DsrC____HDZ02170.1-DsrM____HDZ02171.1-DsrK; HDZ03347.1-QmoC____HDZ03348.1-QmoB____HDZ03349.1-QmoA____HDZ03350.1-AprA____HDZ03351.1-AprB____HDZ03352.1-Sat;
GCA_011050795.1	2026887	Bacteria	Nitrospirae	unclassified_Nitrospirae	unclassified_Nitrospirae	unclassified_Nitrospirae	unclassified_Nitrospirae	Nitrospirae_bacterium	Nitrospirae_bacterium_HyVt-311	Contig	83.4532	5.03597	10.2020	HDY70434.1-QmoA____HDY70435.1-QmoB____HDY70436.1-QmoC; HDY70924.1-DsrW; HDY70935.1-DsrV; HDY70993.1-NarG; HDY71251.1-DsrO____HDY71252.1-DsrP; HDY71447.1-DsrJ____HDY71448.1-DsrK____HDY71449.1-DsrM; HDY71610.1-DsrM____HDY71611.1-DsrT____HDY71612.1-DsrC____HDY71615.1-DsrN____HDY71616.1-DsrD____HDY71617.1-DsrB____HDY71618.1-DsrA; HDY72060.1-HdrD; HDY72081.1-NarY; HDY72300.1-CbiA; HDY72366.1-HmcB;
GCA_011050915.1	2026887	Bacteria	Nitrospirae	unclassified_Nitrospirae	unclassified_Nitrospirae	unclassified_Nitrospirae	unclassified_Nitrospirae	Nitrospirae_bacterium	Nitrospirae_bacterium_HyVt-307	Contig	61.8705	9.35252	10.2020	HDZ83706.1-HdrA; HDZ83971.1-HdrB____HDZ83972.1-HdrA; HDZ84033.1-AprA____HDZ84034.1-AprB____HDZ84035.1-Sat; HDZ84084.1-DsrN____HDZ84085.1-DsrD____HDZ84086.1-DsrB____HDZ84087.1-DsrA; HDZ84099.1-CbiA; HDZ84145.1-Sat; HDZ84205.1-TfrB; HDZ84577.1-DsrO; HDZ84811.1-DsrW;
GCA_011050995.1	2026887	Bacteria	Nitrospirae	unclassified_Nitrospirae	unclassified_Nitrospirae	unclassified_Nitrospirae	unclassified_Nitrospirae	Nitrospirae_bacterium	Nitrospirae_bacterium_HyVt-302	Contig	46.0432	4.31655	10.2020	HDZ62396.1-DsrA; HDZ62432.1-DsrW; HDZ62570.1-QmoB____HDZ62571.1-QmoA____HDZ62572.1-AprA; HDZ62583.1-Sat____HDZ62584.1-AprB; HDZ62890.1-DsrV;
GCA_011051055.1	2026887	Bacteria	Nitrospirae	unclassified_Nitrospirae	unclassified_Nitrospirae	unclassified_Nitrospirae	unclassified_Nitrospirae	Nitrospirae_bacterium	Nitrospirae_bacterium_HyVt-300	Contig	82.7338	2.8777	10.2020	HDZ87488.1-NarY; HDZ87879.1-DsrV; HDZ88066.1-DsrP; HDZ88159.1-HdrED; HDZ88275.1-TfrB; HDZ88331.1-HmcB____HDZ88332.1-HmcC; HDZ88389.1-OhcC; HDZ88672.1-QmoC; HDZ88999.1-DsrW; HDZ89027.1-DsrP____HDZ89028.1-DsrO____HDZ89029.1-DsrJ____HDZ89030.1-DsrK____HDZ89031.1-DsrM____HDZ89032.1-DsrT____HDZ89033.1-DsrC____HDZ89036.1-DsrN____HDZ89037.1-DsrD____HDZ89038.1-DsrB____HDZ89039.1-DsrA;
GCA_011051565.1	2026887	Bacteria	Nitrospirae	unclassified_Nitrospirae	unclassified_Nitrospirae	unclassified_Nitrospirae	unclassified_Nitrospirae	Nitrospirae_bacterium	Nitrospirae_bacterium_HyVt-450	Contig	93.5252	2.15827	10.2020	HEB74789.1-DsrW; HEB74797.1-HmcB____HEB74798.1-DsrP; HEB74971.1-AprA____HEB74972.1-AprB____HEB74973.1-Sat; HEB75685.1-DsrV; HEB75839.1-CbiA; HEB76228.1-DsrA____HEB76229.1-DsrB____HEB76230.1-DsrD____HEB76231.1-DsrN____HEB76234.1-DsrC____HEB76235.1-DsrT____HEB76236.1-DsrM____HEB76237.1-DsrK____HEB76238.1-DsrJ____HEB76239.1-DsrO____HEB76240.1-DsrP; HEB76467.1-NarY; HEB76704.1-QmoC; HEB76720.1-QmoB__…
GCA_011052055.1	2026887	Bacteria	Nitrospirae	unclassified_Nitrospirae	unclassified_Nitrospirae	unclassified_Nitrospirae	unclassified_Nitrospirae	Nitrospirae_bacterium	Nitrospirae_bacterium_HyVt-426	Contig	90.6475	0.719424	10.2020	HEB71197.1-DsrV; HEB71371.1-QmoC____HEB71372.1-QmoB____HEB71373.1-QmoA____HEB71374.1-AprA____HEB71375.1-AprB; HEB71567.1-DsrO____HEB71568.1-DsrJ; HEB71571.1-NarY; HEB71613.1-HdrD; HEB71756.1-HdrB; HEB71789.1-TfrB; HEB72172.1-CbiA; HEB72209.1-DsrW; HEB73049.1-DsrA; HEB73181.1-DsrE; HEB73283.1-HmcB; HEB73309.1-DsrK____HEB73310.1-DsrM; HEB73317.1-DsrP;
GCA_011052325.1	2026887	Bacteria	Nitrospirae	unclassified_Nitrospirae	unclassified_Nitrospirae	unclassified_Nitrospirae	unclassified_Nitrospirae	Nitrospirae_bacterium	Nitrospirae_bacterium_HyVt-409	Contig	94.2446	2.15827	10.2020	HEC96673.1-DsrP____HEC96674.1-DsrO____HEC96675.1-DsrJ____HEC96676.1-DsrK____HEC96677.1-DsrM____HEC96678.1-DsrT____HEC96679.1-DsrC; HEC96811.1-Sat____HEC96812.1-AprB____HEC96813.1-AprA; HEC96856.1-CbiA; HEC96908.1-QmoC____HEC96909.1-QmoB; HEC97528.1-TfrB; HEC97644.1-DsrN____HEC97645.1-DsrD____HEC97646.1-DsrB____HEC97647.1-DsrA; HEC97742.1-DsrV; HEC98511.1-DsrW;
GCA_011321725.1	2026887	Bacteria	Nitrospirae	unclassified_Nitrospirae	unclassified_Nitrospirae	unclassified_Nitrospirae	unclassified_Nitrospirae	Nitrospirae_bacterium	Nitrospirae_bacterium_HyVt-545	Contig	97.1223	5.03597	10.2020	HHN63899.1-DsrP____HHN63900.1-DsrO____HHN63901.1-DsrJ____HHN63902.1-DsrK____HHN63903.1-DsrM____HHN63904.1-DsrT____HHN63905.1-DsrC; HHN64155.1-HmcC; HHN64357.1-HmcB; HHN64674.1-DsrV; HHN64716.1-QmoC____HHN64717.1-QmoB____HHN64718.1-QmoA____HHN64719.1-AprA____HHN64720.1-AprB____HHN64721.1-Sat; HHN64851.1-HdrD; HHN65142.1-DsrW; HHN65465.1-CbiA; HHN66054.1-DsrN____HHN66055.1-DsrD____HHN66056.1-DsrB__…
GCA_011367585.1	2026887	Bacteria	Nitrospirae	unclassified_Nitrospirae	unclassified_Nitrospirae	unclassified_Nitrospirae	unclassified_Nitrospirae	Nitrospirae_bacterium	Nitrospirae_bacterium_SpSt-570	Scaffold	87.0504	1.43885	10.2020	HGP04448.1-DsrA____HGP04449.1-DsrB____HGP04450.1-DsrD; HGP04456.1-DsrN____HGP04457.1-DsrC; HGP04107.1-HdrF; HGP06180.1-OhcA____HGP06181.1-HmcC; HGP05050.1-TmcC____HGP05051.1-TmcB____HGP05052.1-HmcA____HGP05053.1-HmcB; HGP04183.1-HdrA; HGP05767.1-QmoC____HGP05768.1-QmoB____HGP05769.1-QmoA____HGP05770.1-AprA; HGP06089.1-DsrP____HGP06090.1-DsrO____HGP06091.1-DsrJ____HGP06092.1-DsrK____HGP06093.1-Dsr…
GCA_011375995.1	2026887	Bacteria	Nitrospirae	unclassified_Nitrospirae	unclassified_Nitrospirae	unclassified_Nitrospirae	unclassified_Nitrospirae	Nitrospirae_bacterium	Nitrospirae_bacterium_SpSt-1054	Contig	39.5683	5.7554	10.2020	HHN32472.1-DsrA____HHN32473.1-DsrB____HHN32474.1-DsrD; HHN32480.1-DsrN____HHN32481.1-DsrC____HHN32482.1-DsrT____HHN32483.1-DsrM____HHN32484.1-DsrK____HHN32485.1-DsrJ____HHN32486.1-DsrO____HHN32487.1-DsrP; HHN33051.1-TmcB; HHN33862.1-TmcC____HHN33863.1-HmcF____HHN33864.1-HmcA____HHN33865.1-HmcB____HHN33866.1-HmcC;
GCA_002781345.1	1974064	Bacteria	Nitrospirae	unclassified_Nitrospirae	unclassified_Nitrospirae	unclassified_Nitrospirae	unclassified_Nitrospirae	Nitrospirae_bacterium	Nitrospirae_bacterium_CG01_land_8_20_14_3_00_44_22	Scaffold	94.2446	0	10.2019	PIV67458.1-DsrW; PIV66948.1-DsrN; PIV67357.1-HdrD; PIV65493.1-DsrV; PIV66101.1-AprB____PIV66111.1-Sat; PIV67143.1-DsrD____PIV67144.1-DsrB____PIV67145.1-DsrA; PIV67318.1-QmoA____PIV67319.1-QmoB____PIV67320.1-QmoC; PIV65518.1-NarY; PIV66466.1-DsrP____PIV66467.1-DsrO____PIV66478.1-DsrJ____PIV66468.1-DsrK____PIV66469.1-DsrM____PIV66470.1-DsrT____PIV66471.1-DsrC; PIV65641.1-CbiA; PIV65527.1-DsrP____PI…
GCA_002780895.1	1974065	Bacteria	Nitrospirae	unclassified_Nitrospirae	unclassified_Nitrospirae	unclassified_Nitrospirae	unclassified_Nitrospirae	Nitrospirae_bacterium	Nitrospirae_bacterium_CG02_land_8_20_14_3_00_41_53	Scaffold	95.6835	2.15827	10.2019	PIV44404.1-DsrC____PIV44405.1-DsrN; PIV44411.1-DsrD____PIV44412.1-DsrB____PIV44413.1-DsrA; PIV41404.1-QmoC____PIV41405.1-QmoB____PIV41406.1-QmoA____PIV41410.1-AprA____PIV41411.1-AprB____PIV41413.1-Sat; PIV44519.1-OhcC; PIV44792.1-DsrW; PIV43447.1-DsrV; PIV43453.1-HdrD; PIV44093.1-HmcA____PIV44107.1-HmcB____PIV44094.1-HmcC;
GCA_002780905.1	1974066	Bacteria	Nitrospirae	unclassified_Nitrospirae	unclassified_Nitrospirae	unclassified_Nitrospirae	unclassified_Nitrospirae	Nitrospirae_bacterium	Nitrospirae_bacterium_CG02_land_8_20_14_3_00_44_33	Scaffold	92.0863	0	10.2019	PIV44223.1-DsrN; PIV42678.1-DsrV; PIV41400.1-NarY; PIV43652.1-DsrP____PIV43653.1-OhcA; PIV40033.1-Sat____PIV40028.1-AprB; PIV39952.1-DsrP____PIV39953.1-DsrO____PIV39964.1-DsrJ____PIV39954.1-DsrK____PIV39955.1-DsrM____PIV39956.1-DsrT____PIV39957.1-DsrC; PIV40043.1-QmoC____PIV40044.1-QmoB____PIV40045.1-QmoA; PIV40794.1-HmcB; PIV40631.1-TfrB; PIV43994.1-DsrW; PIV44558.1-HdrD; PIV40658.1-DsrD____PIV4…
GCA_002780165.1	1974067	Bacteria	Nitrospirae	unclassified_Nitrospirae	unclassified_Nitrospirae	unclassified_Nitrospirae	unclassified_Nitrospirae	Nitrospirae_bacterium	Nitrospirae_bacterium_CG06_land_8_20_14_3_00_70_43	Scaffold	97.1223	0	10.2019	PIU79881.1-NarY; PIU77473.1-AprB____PIU77474.1-AprA____PIU77475.1-QmoA____PIU77476.1-QmoB____PIU77477.1-QmoC; PIU79427.1-DsrF____PIU79428.1-DsrE____PIU79431.1-DsrV____PIU79432.1-DsrN; PIU79100.1-DsrA____PIU79101.1-DsrL____PIU79102.1-DsrB; PIU77338.1-Sat; PIU77368.1-HdrF; PIU79724.1-DsrJ____PIU79725.1-DsrO____PIU79726.1-DsrP; PIU80036.1-HmcB____PIU80022.1-DsrP; PIU78995.1-Sat_ass; PIU80066.1-TmcC_…
GCA_002774505.1	1974068	Bacteria	Nitrospirae	unclassified_Nitrospirae	unclassified_Nitrospirae	unclassified_Nitrospirae	unclassified_Nitrospirae	Nitrospirae_bacterium	Nitrospirae_bacterium_CG08_land_8_20_14_0_20_52_24	Scaffold	92.0863	1.43885	10.2019	PIS38239.1-CbiA; PIS36920.1-DsrP; PIS37675.1-TfrB; PIS37105.1-HmcB____PIS37106.1-HmcC; PIS38034.1-AprA____PIS38035.1-AprB; PIS35948.1-DsrL____PIS35956.1-DsrB____PIS35949.1-DsrA____PIS35953.1-OhcA; PIS37468.1-QmoB____PIS37469.1-QmoA; PIS36249.1-Sat____PIS36250.1-QmoC; PIS36711.1-DsrW; PIS37155.1-DsrV; PIS37298.1-DsrA____PIS37299.1-DsrB____PIS37300.1-DsrD____PIS37301.1-DsrL; PIS36261.1-DsrN; PIS361…
GCA_002787195.1	1974069	Bacteria	Nitrospirae	unclassified_Nitrospirae	unclassified_Nitrospirae	unclassified_Nitrospirae	unclassified_Nitrospirae	Nitrospirae_bacterium	Nitrospirae_bacterium_CG11_big_fil_rev_8_21_14_0_20_41_14	Scaffold	95.6835	2.8777	10.2019	PIQ93343.1-QmoC____PIQ93344.1-QmoB____PIQ93345.1-QmoA____PIQ93349.1-AprA____PIQ93350.1-AprB____PIQ93352.1-Sat; PIQ93371.1-DsrP____PIQ93372.1-DsrO; PIQ93895.1-DsrW; PIQ93507.1-DsrV; PIQ93513.1-HdrD; PIQ94001.1-HmcC____PIQ94037.1-HmcB____PIQ94002.1-HmcA____PIQ94003.1-HmcF; PIQ94954.1-TmcB; PIQ94940.1-DsrM; PIQ94052.1-OhcC; PIQ94614.1-DsrT____PIQ94615.1-DsrC____PIQ94616.1-DsrN; PIQ94622.1-DsrD____PI…
GCA_002781445.1	1974070	Bacteria	Nitrospirae	unclassified_Nitrospirae	unclassified_Nitrospirae	unclassified_Nitrospirae	unclassified_Nitrospirae	Nitrospirae_bacterium	Nitrospirae_bacterium_CG17_big_fil_post_rev_8_21_14_2_50_50_9	Scaffold	96.4029	2.15827	10.2019	PIV83652.1-DsrN; PIV85222.1-TfrB; PIV83183.1-NarG; PIV82560.1-DsrL____PIV82567.1-DsrB____PIV82561.1-DsrA____PIV82565.1-OhcA; PIV83409.1-DsrV; PIV82909.1-DsrW; PIV85145.1-NarY; PIV84869.1-DsrP; PIV82794.1-HmcB____PIV82795.1-HmcC; PIV84578.1-DsrF____PIV84583.1-DsrL____PIV84584.1-DsrD____PIV84585.1-DsrB____PIV84586.1-DsrA____PIV84588.1-DsrH____PIV84589.1-DsrF____PIV84590.1-DsrE____PIV84591.1-DsrC___…
GCA_002770915.1	1974071	Bacteria	Nitrospirae	unclassified_Nitrospirae	unclassified_Nitrospirae	unclassified_Nitrospirae	unclassified_Nitrospirae	Nitrospirae_bacterium	Nitrospirae_bacterium_CG18_big_fil_WC_8_21_14_2_50_70_55	Scaffold	94.964	0	10.2019	PIQ07096.1-AprB____PIQ07097.1-AprA____PIQ07098.1-QmoA____PIQ07099.1-QmoB____PIQ07100.1-QmoC; PIQ05749.1-HdrF; PIQ06265.1-Sat_ass; PIQ05618.1-DsrJ____PIQ05619.1-DsrO____PIQ05620.1-DsrP; PIQ06371.1-Sat; PIQ03844.1-NarY; PIQ05375.1-DsrK____PIQ05376.1-DsrW; PIQ05387.1-HmcF____PIQ05401.1-TmcC; PIQ04459.1-DsrA____PIQ04460.1-DsrR; PIQ06492.1-DsrB____PIQ06493.1-DsrL____PIQ06494.1-DsrN____PIQ06495.1-DsrV_…
GCA_001871685.1	1805276	Bacteria	Nitrospirae	unclassified_Nitrospirae	unclassified_Nitrospirae	unclassified_Nitrospirae	unclassified_Nitrospirae	Nitrospirae_bacterium	Nitrospirae_bacterium_CG1_02_44_142	Scaffold	90.6475	0	10.2019	OIO30483.1-DsrW; OIO27096.1-DsrN; OIO28443.1-NarY; OIO29787.1-DsrC____OIO29788.1-DsrT____OIO29789.1-DsrM____OIO29790.1-DsrK____OIO29814.1-DsrJ____OIO29791.1-DsrO____OIO29792.1-DsrP; OIO29802.1-DsrD____OIO29803.1-DsrB____OIO29804.1-DsrA; OIO27793.1-QmoA____OIO27794.1-QmoB____OIO27795.1-QmoC; OIO31401.1-HdrD; OIO29412.1-OhcA____OIO29413.1-DsrP; OIO27593.1-HmcB; OIO30243.1-CbiA; OIO27777.1-DsrV;
GCA_002771505.1	1974072	Bacteria	Nitrospirae	unclassified_Nitrospirae	unclassified_Nitrospirae	unclassified_Nitrospirae	unclassified_Nitrospirae	Nitrospirae_bacterium	Nitrospirae_bacterium_CG22_combo_CG10-13_8_21_14_all_44_11	Scaffold	89.9281	0	10.2019	PIP69489.1-CbiA; PIP70072.1-DsrW; PIP69426.1-NarY; PIP70514.1-HdrD; PIP70799.1-DsrP____PIP70800.1-OhcA; PIP70337.1-Sat____PIP70318.1-AprB; PIP70323.1-QmoA____PIP70324.1-QmoB____PIP70325.1-QmoC; PIP69368.1-DsrN; PIP69797.1-DsrV; PIP70630.1-HmcB; PIP70238.1-DsrA____PIP70239.1-DsrB____PIP70240.1-DsrD; PIP70249.1-DsrP____PIP70250.1-DsrO____PIP70261.1-DsrJ____PIP70251.1-DsrK____PIP70252.1-DsrM____PIP7…
GCA_001873265.1	1805277	Bacteria	Nitrospirae	unclassified_Nitrospirae	unclassified_Nitrospirae	unclassified_Nitrospirae	unclassified_Nitrospirae	Nitrospirae_bacterium	Nitrospirae_bacterium_CG2_30_41_42	Scaffold	84.8921	2.15827	10.2019	OIP61632.1-OhcC; OIP60234.1-DsrA____OIP60224.1-DsrB____OIP60225.1-DsrD; OIP60231.1-DsrN____OIP60232.1-DsrC; OIP61199.1-Sat____OIP61201.1-AprB____OIP61202.1-AprA____OIP61205.1-QmoA____OIP61206.1-QmoB____OIP61207.1-QmoC; OIP59897.1-HdrD; OIP59921.1-DsrV; OIP61560.1-HmcB;
GCA_001873285.1	1805278	Bacteria	Nitrospirae	unclassified_Nitrospirae	unclassified_Nitrospirae	unclassified_Nitrospirae	unclassified_Nitrospirae	Nitrospirae_bacterium	Nitrospirae_bacterium_CG2_30_53_67	Scaffold	94.2446	1.43885	10.2019	OIP64388.1-DsrV; OIP60950.1-DsrN; OIP65435.1-CbiA; OIP62410.1-NarY; OIP64878.1-DsrP; OIP65164.1-DsrW; OIP65515.1-TfrB; OIP65749.1-DsrL____OIP65758.1-DsrB____OIP65750.1-DsrA; OIP62963.1-Sat____OIP62964.1-QmoC____OIP62965.1-QmoB____OIP62966.1-QmoA____OIP62969.1-AprA____OIP62970.1-AprB; OIP65495.1-NarG; OIP61843.1-DsrT____OIP61844.1-DsrM____OIP61845.1-DsrK____OIP61853.1-DsrJ____OIP61846.1-DsrO____OI…
GCA_001873295.1	1805279	Bacteria	Nitrospirae	unclassified_Nitrospirae	unclassified_Nitrospirae	unclassified_Nitrospirae	unclassified_Nitrospirae	Nitrospirae_bacterium	Nitrospirae_bacterium_CG2_30_70_394	Scaffold	92.0863	0	10.2019	OIP66515.1-DsrO____OIP66516.1-DsrJ; OIP63369.1-TmcC; OIP66321.1-DsrN____OIP66322.1-DsrV____OIP66325.1-DsrE____OIP66326.1-DsrF; OIP65973.1-HmcB____OIP65961.1-DsrP; OIP63243.1-DsrB____OIP63244.1-DsrL____OIP63245.1-DsrA; OIP66805.1-DsrW____OIP66806.1-DsrK____OIP66807.1-DsrM____OIP66808.1-DsrC; OIP66763.1-Sat; OIP62433.1-AprB____OIP62434.1-AprA____OIP62435.1-QmoA____OIP62436.1-QmoB____OIP62437.1-QmoC…
GCA_002785245.1	1974051	Bacteria	Nitrospirae	unclassified_Nitrospirae	unclassified_Nitrospirae	unclassified_Nitrospirae	unclassified_Nitrospirae	Nitrospirae_bacterium	Nitrospirae_bacterium_CG_4_10_14_0_8_um_filter_41_23	Scaffold	96.4029	2.15827	10.2019	PIY86695.1-HmcA____PIY86709.1-HmcB____PIY86696.1-HmcC; PIY87521.1-QmoC____PIY87522.1-QmoB____PIY87523.1-QmoA____PIY87527.1-AprA____PIY87528.1-AprB____PIY87530.1-Sat; PIY87073.1-DsrV; PIY87079.1-HdrD; PIY85886.1-OhcC; PIY87929.1-DsrT____PIY87930.1-DsrC____PIY87931.1-DsrN; PIY87937.1-DsrD____PIY87938.1-DsrB____PIY87939.1-DsrA; PIY86971.1-DsrW;
GCA_002783085.1	1974052	Bacteria	Nitrospirae	unclassified_Nitrospirae	unclassified_Nitrospirae	unclassified_Nitrospirae	unclassified_Nitrospirae	Nitrospirae_bacterium	Nitrospirae_bacterium_CG_4_10_14_3_um_filter_44_29	Scaffold	92.0863	0	10.2019	PIX89738.1-DsrW; PIX87349.1-NarY; PIX88914.1-QmoC____PIX88915.1-QmoB____PIX88916.1-QmoA____PIX88920.1-AprA____PIX88921.1-AprB; PIX87164.1-DsrN; PIX89575.1-DsrP____PIX89576.1-DsrO____PIX89587.1-DsrJ____PIX89577.1-DsrK____PIX89578.1-DsrM____PIX89579.1-DsrT____PIX89580.1-DsrC; PIX89533.1-Sat; PIX89710.1-DsrA____PIX89711.1-DsrB____PIX89712.1-DsrD; PIX87963.1-HdrD; PIX87969.1-DsrV; PIX89206.1-CbiA; PI…
GCA_002783045.1	1974053	Bacteria	Nitrospirae	unclassified_Nitrospirae	unclassified_Nitrospirae	unclassified_Nitrospirae	unclassified_Nitrospirae	Nitrospirae_bacterium	Nitrospirae_bacterium_CG_4_10_14_3_um_filter_53_41	Scaffold	94.964	2.15827	10.2019	PIX85982.1-DsrP; PIX84886.1-NarY; PIX86180.1-CbiA; PIX85414.1-AprA____PIX85415.1-AprB; PIX86035.1-DsrL____PIX86036.1-DsrD____PIX86037.1-DsrB____PIX86038.1-DsrA____PIX86040.1-DsrH____PIX86041.1-DsrF____PIX86042.1-DsrE____PIX86043.1-DsrC____PIX86044.1-DsrP____PIX86045.1-DsrO____PIX86046.1-DsrJ____PIX86047.1-DsrK; PIX85516.1-DsrM____PIX85513.1-DsrT; PIX85049.1-DsrA____PIX85051.1-DsrB____PIX85050.1-D…
GCA_002783945.1	1974054	Bacteria	Nitrospirae	unclassified_Nitrospirae	unclassified_Nitrospirae	unclassified_Nitrospirae	unclassified_Nitrospirae	Nitrospirae_bacterium	Nitrospirae_bacterium_CG_4_10_14_3_um_filter_70_108	Scaffold	96.4029	0	10.2019	PIX82874.1-DsrO____PIX82875.1-DsrJ; PIX82871.1-Sat_ass; PIX82352.1-AprB____PIX82353.1-AprA____PIX82354.1-QmoA____PIX82355.1-QmoB____PIX82356.1-QmoC; PIX83572.1-DsrN____PIX83573.1-DsrV____PIX83576.1-DsrE____PIX83577.1-DsrF; PIX83713.1-DsrA____PIX83714.1-DsrL____PIX83715.1-DsrB; PIX84477.1-NarY; PIX84314.1-DsrP; PIX83525.1-TmcC; PIX82573.1-DsrP____PIX82584.1-HmcB; PIX82829.1-DsrW; PIX82666.1-HdrF; …
GCA_002782165.1	1974055	Bacteria	Nitrospirae	unclassified_Nitrospirae	unclassified_Nitrospirae	unclassified_Nitrospirae	unclassified_Nitrospirae	Nitrospirae_bacterium	Nitrospirae_bacterium_CG_4_8_14_3_um_filter_41_47	Scaffold	95.6835	2.15827	10.2019	PIW88358.1-DsrA____PIW88359.1-DsrB____PIW88360.1-DsrD; PIW88366.1-DsrN____PIW88367.1-DsrC____PIW88368.1-DsrT; PIW86747.1-Sat____PIW86749.1-AprB____PIW86750.1-AprA____PIW86754.1-QmoA____PIW86755.1-QmoB____PIW86756.1-QmoC; PIW87013.1-DsrW; PIW87923.1-DsrV; PIW87929.1-HdrD; PIW87036.1-HdrF; PIW87118.1-OhcC; PIW87562.1-TmcB____PIW87575.1-HmcA____PIW87576.1-HmcB____PIW87563.1-HmcC;
GCA_002782185.1	1974056	Bacteria	Nitrospirae	unclassified_Nitrospirae	unclassified_Nitrospirae	unclassified_Nitrospirae	unclassified_Nitrospirae	Nitrospirae_bacterium	Nitrospirae_bacterium_CG_4_8_14_3_um_filter_44_28	Scaffold	90.6475	0	10.2019	PIW90139.1-NarY; PIW90365.1-DsrW; PIW89618.1-DsrN; PIW89760.1-DsrD____PIW89761.1-DsrB____PIW89762.1-DsrA; PIW88689.1-DsrP____PIW88690.1-DsrO____PIW88701.1-DsrJ____PIW88691.1-DsrK____PIW88692.1-DsrM____PIW88693.1-DsrT____PIW88694.1-DsrC; PIW89045.1-DsrV; PIW89911.1-OhcA____PIW89912.1-DsrP____PIW89915.1-NarH; PIW89430.1-CbiA; PIW88531.1-HmcB; PIW90245.1-QmoB____PIW90246.1-QmoC; PIW88815.1-HdrD;
GCA_002782115.1	1974057	Bacteria	Nitrospirae	unclassified_Nitrospirae	unclassified_Nitrospirae	unclassified_Nitrospirae	unclassified_Nitrospirae	Nitrospirae_bacterium	Nitrospirae_bacterium_CG_4_8_14_3_um_filter_50_41	Scaffold	92.8058	0.719424	10.2019	PIW84825.1-AprB____PIW84826.1-AprA; PIW86171.1-TfrB; PIW85032.1-NarG; PIW84396.1-DsrN; PIW84749.1-NarY; PIW85594.1-DsrL____PIW85602.1-DsrB____PIW85595.1-DsrA; PIW84965.1-HmcB____PIW84966.1-HmcC; PIW84686.1-DsrV; PIW85537.1-Sat____PIW85538.1-QmoC____PIW85539.1-QmoB____PIW85540.1-QmoA; PIW84582.1-DsrW; PIW84898.1-CbiA; PIW85731.1-DsrP; PIW85952.1-DsrT____PIW85953.1-DsrM____PIW85954.1-DsrK____PIW859…
GCA_002782105.1	1974058	Bacteria	Nitrospirae	unclassified_Nitrospirae	unclassified_Nitrospirae	unclassified_Nitrospirae	unclassified_Nitrospirae	Nitrospirae_bacterium	Nitrospirae_bacterium_CG_4_8_14_3_um_filter_70_85	Scaffold	94.964	0	10.2019	PIW83078.1-DsrA____PIW83079.1-DsrL____PIW83080.1-DsrB; PIW83894.1-Sat; PIW83147.1-HdrF; PIW83739.1-Sat_ass; PIW83522.1-TmcC; PIW82817.1-DsrA____PIW82818.1-DsrR; PIW83260.1-DsrP____PIW83271.1-HmcB; PIW82942.1-QmoB____PIW82943.1-QmoA____PIW82944.1-AprA____PIW82945.1-AprB; PIW83437.1-DsrP____PIW83438.1-DsrO____PIW83439.1-DsrJ; PIW83609.1-NarY; PIW82270.1-DsrH____PIW82277.1-DsrF____PIW82271.1-DsrE___…
GCA_002789415.1	1974059	Bacteria	Nitrospirae	unclassified_Nitrospirae	unclassified_Nitrospirae	unclassified_Nitrospirae	unclassified_Nitrospirae	Nitrospirae_bacterium	Nitrospirae_bacterium_CG_4_9_14_0_8_um_filter_70_14	Scaffold	94.964	0	10.2019	PJB95254.1-DsrP____PJB95255.1-DsrO____PJB95256.1-DsrJ; PJB96210.1-HdrF; PJB96662.1-NarY; PJB96460.1-DsrW; PJB96472.1-HmcF____PJB96488.1-TmcC; PJB94741.1-Sat; PJB94792.1-DsrK____PJB94793.1-DsrM____PJB94794.1-DsrC____PJB94796.1-DsrH____PJB94797.1-DsrF____PJB94798.1-DsrE____PJB94801.1-DsrV____PJB94802.1-DsrN; PJB95118.1-Sat_ass; PJB94908.1-HmcB____PJB94897.1-DsrP; PJB95866.1-DsrR____PJB95867.1-DsrA;…
GCA_002790775.1	1974060	Bacteria	Nitrospirae	unclassified_Nitrospirae	unclassified_Nitrospirae	unclassified_Nitrospirae	unclassified_Nitrospirae	Nitrospirae_bacterium	Nitrospirae_bacterium_CG_4_9_14_3_um_filter_41_27	Scaffold	96.4029	2.15827	10.2019	PJA80204.1-OhcC; PJA78845.1-DsrP____PJA78846.1-DsrO; PJA79965.1-DsrW; PJA79152.1-HmcC____PJA79156.1-HmcB____PJA79153.1-HmcA; PJA78738.1-DsrC____PJA78739.1-DsrN; PJA78745.1-DsrD____PJA78746.1-DsrB____PJA78747.1-DsrA; PJA80018.1-QmoC____PJA80019.1-QmoB____PJA80020.1-QmoA____PJA80024.1-AprA____PJA80025.1-AprB____PJA80027.1-Sat; PJA79079.1-DsrV; PJA79085.1-HdrD; PJA80163.1-TmcB____PJA80164.1-TmcC;
GCA_002790755.1	1974061	Bacteria	Nitrospirae	unclassified_Nitrospirae	unclassified_Nitrospirae	unclassified_Nitrospirae	unclassified_Nitrospirae	Nitrospirae_bacterium	Nitrospirae_bacterium_CG_4_9_14_3_um_filter_44_28	Scaffold	92.8058	0	10.2019	PJA82426.1-HdrD; PJA83438.1-DsrC____PJA83439.1-DsrT____PJA83440.1-DsrM____PJA83441.1-DsrK____PJA83476.1-DsrJ____PJA83442.1-DsrO____PJA83443.1-DsrP; PJA83453.1-DsrD____PJA83454.1-DsrB____PJA83455.1-DsrA; PJA81688.1-NarY; PJA83328.1-DsrN; PJA81941.1-QmoA____PJA81942.1-QmoB____PJA81943.1-QmoC; PJA82318.1-DsrV; PJA82531.1-CbiA; PJA82016.1-HmcB____PJA82017.1-DsrP; PJA83213.1-DsrW;
GCA_002790805.1	1974063	Bacteria	Nitrospirae	unclassified_Nitrospirae	unclassified_Nitrospirae	unclassified_Nitrospirae	unclassified_Nitrospirae	Nitrospirae_bacterium	Nitrospirae_bacterium_CG_4_9_14_3_um_filter_53_35	Scaffold	90.6475	2.15827	10.2019	PJA75256.1-DsrW; PJA73089.1-CbiA; PJA74107.1-DsrP; PJA73457.1-TfrB; PJA72900.1-Sat____PJA72901.1-QmoC____PJA72902.1-QmoB____PJA72903.1-QmoA____PJA72906.1-AprA; PJA72815.1-NarY; PJA76278.1-NarG; PJA75108.1-HmcA____PJA75113.1-HmcC____PJA75114.1-HmcB; PJA75818.1-DsrA____PJA75820.1-DsrB____PJA75819.1-DsrL; PJA75336.1-DsrT____PJA75337.1-DsrM____PJA75338.1-DsrK____PJA75358.1-DsrJ____PJA75339.1-DsrO____…
GCA_001803605.1	1801691	Bacteria	Nitrospirae	unclassified_Nitrospirae	unclassified_Nitrospirae	unclassified_Nitrospirae	unclassified_Nitrospirae	Nitrospirae_bacterium	Nitrospirae_bacterium_GWA2_46_11	Scaffold	89.2086	1.43885	10.2019	OGW22259.1-HdrA; OGW21523.1-CbiA; OGW21539.1-DsrP____OGW21540.1-DsrO____OGW21541.1-DsrJ____OGW21542.1-DsrK____OGW21543.1-DsrM____OGW21544.1-DsrT____OGW21545.1-DsrC____OGW21547.1-DsrN____OGW21548.1-DsrD____OGW21549.1-DsrB____OGW21550.1-DsrA; OGW21220.1-Sat____OGW21207.1-AprB____OGW21208.1-AprA____OGW21209.1-QmoA____OGW21210.1-QmoB____OGW21211.1-QmoC; OGW20879.1-NarH; OGW20830.1-OhcA____OGW20831.1-…
GCA_001803635.1	1801692	Bacteria	Nitrospirae	unclassified_Nitrospirae	unclassified_Nitrospirae	unclassified_Nitrospirae	unclassified_Nitrospirae	Nitrospirae_bacterium	Nitrospirae_bacterium_GWB2_47_37	Scaffold	93.5252	1.43885	10.2019	OGW26041.1-DsrP____OGW26042.1-DsrO____OGW26043.1-DsrJ____OGW26044.1-DsrK____OGW26045.1-DsrM____OGW26046.1-DsrT____OGW26047.1-DsrC____OGW26049.1-DsrN____OGW26050.1-DsrD____OGW26051.1-DsrB____OGW26052.1-DsrA; OGW25842.1-CbiA; OGW25814.1-QmoC____OGW25815.1-QmoB____OGW25816.1-QmoA____OGW25817.1-AprA____OGW25818.1-AprB____OGW25826.1-Sat; OGW25651.1-TfrB; OGW25023.1-DsrW; OGW24761.1-AprA_ass____OGW2476…
GCA_001805045.1	1801693	Bacteria	Nitrospirae	unclassified_Nitrospirae	unclassified_Nitrospirae	unclassified_Nitrospirae	unclassified_Nitrospirae	Nitrospirae_bacterium	Nitrospirae_bacterium_GWC1_57_7	Scaffold	56.1151	2.15827	10.2019	OGW19211.1-DsrJ____OGW19203.1-DsrP; OGW18341.1-OhcB; OGW18216.1-DsrV; OGW17888.1-Sat____OGW17889.1-AprB____OGW17890.1-AprA____OGW17891.1-QmoA____OGW17892.1-QmoB; OGW17748.1-HdrF; OGW16589.1-DsrD____OGW16590.1-DsrB____OGW16591.1-DsrA;
GCA_001803685.1	1801695	Bacteria	Nitrospirae	unclassified_Nitrospirae	unclassified_Nitrospirae	unclassified_Nitrospirae	unclassified_Nitrospirae	Nitrospirae_bacterium	Nitrospirae_bacterium_GWC2_46_6	Scaffold	55.3957	0	10.2019	OGW22403.1-CbiA; OGW22378.1-NarH; OGW22342.1-DsrA; OGW20631.1-HmcB; OGW19686.1-QmoC; OGW19579.1-DsrO____OGW19580.1-DsrJ____OGW19581.1-DsrK____OGW19582.1-DsrM; OGW19543.1-DsrV; OGW19474.1-HdrB____OGW19475.1-HdrC____OGW19476.1-QmoB____OGW19477.1-AprB_ass____OGW19478.1-AprA_ass;
GCA_001805055.1	1801697	Bacteria	Nitrospirae	unclassified_Nitrospirae	unclassified_Nitrospirae	unclassified_Nitrospirae	unclassified_Nitrospirae	Nitrospirae_bacterium	Nitrospirae_bacterium_GWC2_57_13	Scaffold	92.8058	3.59712	10.2019	OGW30000.1-Sat____OGW30001.1-AprB____OGW30002.1-AprA____OGW30003.1-QmoA____OGW30004.1-QmoB____OGW30005.1-QmoC; OGW29601.1-DsrA____OGW29602.1-DsrB____OGW29603.1-DsrD____OGW29604.1-DsrN____OGW29606.1-DsrC____OGW29633.1-DsrT____OGW29610.1-DsrM____OGW29611.1-DsrK____OGW29634.1-DsrJ____OGW29612.1-DsrO____OGW29613.1-DsrP; OGW29401.1-TfrB; OGW29382.1-DsrV; OGW29139.1-OhcC; OGW29037.1-NarY____OGW29041.1-…
GCA_001805085.1	1801698	Bacteria	Nitrospirae	unclassified_Nitrospirae	unclassified_Nitrospirae	unclassified_Nitrospirae	unclassified_Nitrospirae	Nitrospirae_bacterium	Nitrospirae_bacterium_GWC2_57_9	Scaffold	77.6978	1.43885	10.2019	OGW50808.1-TfrB; OGW49808.1-HmcB; OGW49729.1-OhcB; OGW48058.1-DsrO____OGW48059.1-DsrJ____OGW48060.1-DsrK____OGW48061.1-DsrM____OGW48062.1-DsrT____OGW48067.1-DsrC____OGW48069.1-DsrD____OGW48070.1-DsrB____OGW48071.1-DsrA; OGW47669.1-CbiA; OGW47677.1-DsrW; OGW46499.1-NarH; OGW45999.1-Sat____OGW46000.1-AprB____OGW46001.1-AprA____OGW46002.1-QmoA____OGW46003.1-QmoB____OGW46004.1-QmoC; OGW45672.1-HdrD; …
GCA_001803715.1	1801699	Bacteria	Nitrospirae	unclassified_Nitrospirae	unclassified_Nitrospirae	unclassified_Nitrospirae	unclassified_Nitrospirae	Nitrospirae_bacterium	Nitrospirae_bacterium_GWD2_44_7	Scaffold	50.3597	0	10.2019	OGW35579.1-QmoA____OGW35580.1-QmoB____OGW35581.1-QmoC; OGW35013.1-TfrB; OGW34746.1-DsrC____OGW34747.1-DsrT____OGW34748.1-DsrM____OGW34749.1-DsrK____OGW34751.1-DsrJ; OGW34094.1-DsrP; OGW33374.1-DsrV; OGW32755.1-DsrN____OGW32756.1-DsrD____OGW32757.1-DsrB____OGW32758.1-DsrA; OGW32034.1-AprB_ass____OGW32035.1-HdrA;
GCA_001803725.1	1801700	Bacteria	Nitrospirae	unclassified_Nitrospirae	unclassified_Nitrospirae	unclassified_Nitrospirae	unclassified_Nitrospirae	Nitrospirae_bacterium	Nitrospirae_bacterium_GWD2_57_8	Scaffold	64.0288	2.15827	10.2019	OGW45417.1-HmcB; OGW45112.1-OhcC; OGW44395.1-HmcC; OGW44084.1-DsrK____OGW44085.1-DsrM____OGW44095.1-DsrT; OGW44091.1-DsrN____OGW44092.1-DsrD____OGW44093.1-DsrA; OGW42128.1-HdrF; OGW41793.1-NarY____OGW41797.1-DsrP; OGW41591.1-DsrP____OGW41592.1-DsrO____OGW41593.1-DsrJ; OGW41230.1-DsrV;
GCA_001803765.1	1801701	Bacteria	Nitrospirae	unclassified_Nitrospirae	unclassified_Nitrospirae	unclassified_Nitrospirae	unclassified_Nitrospirae	Nitrospirae_bacterium	Nitrospirae_bacterium_GWD2_57_9	Scaffold	73.3813	1.43885	10.2019	OGW42512.1-HmcB; OGW42136.1-DsrP____OGW42148.1-NarH; OGW41240.1-DsrW; OGW40692.1-DsrV; OGW39500.1-CbiA; OGW35877.1-DsrP____OGW35878.1-DsrO____OGW35879.1-DsrJ____OGW35880.1-DsrK____OGW35881.1-DsrM____OGW35882.1-DsrT____OGW35887.1-DsrC____OGW35889.1-DsrD____OGW35890.1-DsrB____OGW35891.1-DsrA; OGW34834.1-TfrB;
GCA_001805105.1	1801702	Bacteria	Nitrospirae	unclassified_Nitrospirae	unclassified_Nitrospirae	unclassified_Nitrospirae	unclassified_Nitrospirae	Nitrospirae_bacterium	Nitrospirae_bacterium_GWF2_44_13	Scaffold	94.2446	0	10.2019	OGW32517.1-CbiA; OGW32363.1-DsrV; OGW32398.1-DsrW; OGW32021.1-NarY; OGW31495.1-HdrB____OGW31497.1-HdrA____OGW31498.1-AprB_ass; OGW31179.1-QmoC____OGW31180.1-QmoB____OGW31181.1-QmoA____OGW31182.1-AprA____OGW31183.1-AprB____OGW31225.1-Sat; OGW30698.1-DsrN____OGW30699.1-DsrD____OGW30700.1-DsrB____OGW30701.1-DsrA; OGW30302.1-TfrB; OGW30188.1-DsrC____OGW30189.1-DsrT____OGW30190.1-DsrM____OGW30191.1-Ds…
GCF_001541255.1	1748249	Bacteria	Nitrospirae	unclassified_Nitrospirae	unclassified_Nitrospirae	unclassified_Nitrospirae	unclassified_Nitrospirae	Nitrospirae_bacterium	Nitrospirae_bacterium_HCH-1	Contig	97.1223	3.59712	10.2019	WP_085051294.1-DsrA____WP_085051295.1-DsrB____WP_085051296.1-DsrD____WP_085051297.1-DsrN; WP_085051972.1-DsrK____WP_085051973.1-DsrM____WP_085051974.1-DsrC; WP_085052204.1-QmoC____WP_085052205.1-QmoB____WP_085052206.1-QmoA____WP_085052207.1-AprA____WP_085052208.1-AprB____WP_085052209.1-Sat; WP_085052680.1-NarY; WP_085052757.1-DsrW; WP_085052950.1-CbiA; WP_085053787.1-DsrV;
GCA_001805125.1	1801703	Bacteria	Nitrospirae	unclassified_Nitrospirae	unclassified_Nitrospirae	unclassified_Nitrospirae	unclassified_Nitrospirae	Nitrospirae_bacterium	Nitrospirae_bacterium_RBG_13_39_12	Scaffold	92.0863	2.8777	10.2019	OGW40724.1-HmcC____OGW40725.1-HmcB____OGW40726.1-HmcA____OGW40727.1-TmcC; OGW40432.1-AprB____OGW40434.1-Sat; OGW39416.1-QmoA____OGW39417.1-QmoB____OGW39445.1-QmoC; OGW39184.1-QmoC; OGW39118.1-OhcC; OGW39060.1-AprB; OGW37949.1-DsrP____OGW37950.1-DsrO____OGW37951.1-DsrJ____OGW37952.1-DsrK____OGW37953.1-DsrM____OGW37972.1-DsrT____OGW37954.1-DsrC____OGW37955.1-DsrN; OGW37961.1-DsrB____OGW37962.1-DsrA…
GCA_001805135.1	1801704	Bacteria	Nitrospirae	unclassified_Nitrospirae	unclassified_Nitrospirae	unclassified_Nitrospirae	unclassified_Nitrospirae	Nitrospirae_bacterium	Nitrospirae_bacterium_RBG_13_41_22	Scaffold	64.0288	3.59712	10.2019	OGW47941.1-HmcB; OGW46845.1-DsrN; OGW46851.1-DsrD____OGW46852.1-DsrB____OGW46853.1-DsrA; OGW46150.1-TmcC____OGW46148.1-TmcB; OGW44351.1-HdrA; OGW43726.1-OhcC; OGW43592.1-DsrP____OGW43593.1-DsrO____OGW43594.1-DsrJ____OGW43595.1-DsrK____OGW43596.1-DsrM____OGW43598.1-DsrT____OGW43597.1-DsrC; OGW42817.1-QmoC____OGW42816.1-QmoB;
GCA_001803785.1	1801705	Bacteria	Nitrospirae	unclassified_Nitrospirae	unclassified_Nitrospirae	unclassified_Nitrospirae	unclassified_Nitrospirae	Nitrospirae_bacterium	Nitrospirae_bacterium_RBG_13_43_8	Scaffold	59.7122	2.8777	10.2019	OGW56020.1-HdrB; OGW55514.1-DsrN____OGW55515.1-DsrC____OGW55516.1-DsrM____OGW55517.1-DsrK____OGW55518.1-DsrJ____OGW55519.1-DsrO; OGW55079.1-TmcC; OGW54788.1-HdrA____OGW54790.1-HdrA____OGW54791.1-QmoC; OGW51585.1-DsrA;
GCA_001805185.1	1801707	Bacteria	Nitrospirae	unclassified_Nitrospirae	unclassified_Nitrospirae	unclassified_Nitrospirae	unclassified_Nitrospirae	Nitrospirae_bacterium	Nitrospirae_bacterium_RBG_16_43_8	Scaffold	66.9065	0.719424	10.2019	OGW58620.1-QmoB____OGW58621.1-QmoA____OGW58622.1-AprA____OGW58623.1-AprB____OGW58624.1-Sat; OGW58229.1-DsrC; OGW58186.1-TfrB; OGW57034.1-DsrW; OGW56883.1-DsrV; OGW56389.1-DsrB____OGW56385.1-DsrA;
GCA_001803795.1	1801708	Bacteria	Nitrospirae	unclassified_Nitrospirae	unclassified_Nitrospirae	unclassified_Nitrospirae	unclassified_Nitrospirae	Nitrospirae_bacterium	Nitrospirae_bacterium_RBG_16_64_22	Scaffold	89.9281	0.719424	10.2019	OGW63335.1-DsrK____OGW63336.1-DsrM____OGW63337.1-DsrC____OGW63338.1-DsrB____OGW63339.1-DsrA; OGW62999.1-DsrN; OGW62940.1-OhcA; OGW61541.1-NarG; OGW61152.1-HdrA____OGW61153.1-HdrB____OGW61154.1-HdrC; OGW60974.1-DsrW; OGW60602.1-DsrR; OGW60222.1-DsrC; OGW59606.1-HmcB; OGW59425.1-NarY; OGW59166.1-Sat____OGW59167.1-AprB____OGW59168.1-AprA____OGW59171.1-HdrB____OGW59193.1-QmoB____OGW59173.1-QmoA; OGW5…
GCA_001803815.1	1801709	Bacteria	Nitrospirae	unclassified_Nitrospirae	unclassified_Nitrospirae	unclassified_Nitrospirae	unclassified_Nitrospirae	Nitrospirae_bacterium	Nitrospirae_bacterium_RBG_19FT_COMBO_42_15	Scaffold	71.9424	0	10.2019	OGW52080.1-TfrB; OGW51384.1-QmoA____OGW51385.1-QmoB; OGW50288.1-DsrP____OGW50289.1-DsrO____OGW50290.1-DsrJ____OGW50291.1-DsrK____OGW50292.1-DsrM____OGW50293.1-DsrT____OGW50294.1-DsrL____OGW50295.1-DsrB____OGW50296.1-DsrA; OGW50186.1-HdrB; OGW49370.1-NarG____OGW49379.1-NarH____OGW49372.1-NarI; OGW49321.1-DsrW; OGW48463.1-HmcB;
GCA_001803845.1	1801710	Bacteria	Nitrospirae	unclassified_Nitrospirae	unclassified_Nitrospirae	unclassified_Nitrospirae	unclassified_Nitrospirae	Nitrospirae_bacterium	Nitrospirae_bacterium_RBG_19FT_COMBO_55_12	Scaffold	44.6043	0	10.2019	OGW56034.1-AprB____OGW56035.1-AprA____OGW56036.1-QmoC; OGW53767.1-DsrW; OGW53752.1-HmcB____OGW53753.1-HmcC; OGW53110.1-DsrC____OGW53111.1-DsrD____OGW53112.1-DsrB____OGW53113.1-DsrA;
GCA_001803885.1	1801713	Bacteria	Nitrospirae	unclassified_Nitrospirae	unclassified_Nitrospirae	unclassified_Nitrospirae	unclassified_Nitrospirae	Nitrospirae_bacterium	Nitrospirae_bacterium_RIFCSPHIGHO2_02_FULL_40_19	Scaffold	52.518	4.31655	10.2019	OGW76358.1-DsrC____OGW76359.1-DsrT; OGW74286.1-DsrV; OGW74230.1-QmoC; OGW73737.1-DsrW; OGW72964.1-DsrO____OGW72965.1-DsrJ____OGW72966.1-DsrK; OGW72866.1-DsrD;
GCA_001803945.1	1801719	Bacteria	Nitrospirae	unclassified_Nitrospirae	unclassified_Nitrospirae	unclassified_Nitrospirae	unclassified_Nitrospirae	Nitrospirae_bacterium	Nitrospirae_bacterium_RIFOXYA2_FULL_44_9	Scaffold	91.3669	0	10.2019	OGW66303.1-DsrW; OGW65961.1-Sat____OGW65950.1-AprB____OGW65951.1-AprA____OGW65952.1-QmoA____OGW65953.1-QmoB____OGW65954.1-QmoC; OGW65492.1-HdrB____OGW65494.1-HdrA____OGW65495.1-AprB_ass____OGW65496.1-AprA_ass; OGW65373.1-DsrA____OGW65374.1-DsrB____OGW65375.1-DsrD____OGW65376.1-DsrN; OGW65285.1-DsrV; OGW65077.1-DsrP____OGW65078.1-DsrO____OGW65109.1-DsrJ____OGW65079.1-DsrK____OGW65080.1-DsrM____OGW…
GCA_001803955.1	1801720	Bacteria	Nitrospirae	unclassified_Nitrospirae	unclassified_Nitrospirae	unclassified_Nitrospirae	unclassified_Nitrospirae	Nitrospirae_bacterium	Nitrospirae_bacterium_RIFOXYB2_FULL_43_5	Scaffold	52.518	0	10.2019	OGW77796.1-TfrB; OGW77512.1-DsrW; OGW77014.1-DsrK____OGW77016.1-DsrJ____OGW77015.1-DsrO; OGW76646.1-DsrC____OGW76647.1-DsrT; OGW76431.1-DsrB;
GCA_001805295.1	1801721	Bacteria	Nitrospirae	unclassified_Nitrospirae	unclassified_Nitrospirae	unclassified_Nitrospirae	unclassified_Nitrospirae	Nitrospirae_bacterium	Nitrospirae_bacterium_RIFOXYC2_FULL_44_7	Scaffold	54.6763	0.719424	10.2019	OGW74303.1-QmoC; OGW74182.1-DsrD____OGW74183.1-DsrN; OGW73966.1-AprB; OGW73488.1-HdrB____OGW73490.1-HdrA____OGW73491.1-AprB_ass; OGW73360.1-DsrC____OGW73361.1-DsrT; OGW73176.1-DsrV; OGW72822.1-DsrW;
GCA_009176125.1	433727	Bacteria	Nitrospirae	unclassified_Nitrospirae	unclassified_Nitrospirae	unclassified_Nitrospirae	unclassified_Nitrospirae	hot_springs_metagenome_45J	hot_springs_metagenome_45J	Contig	96.4029	2.15827	10.2020	GER92435.1-DsrW; GER93088.1-DsrV; GER93255.1-HdrA; GER93426.1-DsrA____GER93427.1-DsrB____GER93428.1-DsrD____GER93429.1-DsrN____GER93431.1-DsrC____GER93432.1-DsrT____GER93433.1-DsrM____GER93434.1-DsrK____GER93435.1-DsrJ____GER93436.1-DsrO____GER93437.1-DsrP; GER93456.1-CbiA; GER93593.1-Sat____GER93594.1-AprB____GER93595.1-AprA____GER93596.1-QmoA____GER93597.1-QmoB____GER93598.1-QmoC; GER93707.1-Na…
GCA_002733395.1	1872118	Bacteria	Proteobacteria	Acidithiobacillia	Acidithiobacillales	Acidithiobacillaceae	Acidithiobacillus	Acidithiobacillus_sp.	Acidithiobacillus_sp._NORP59	Contig	88.4892	3.59712	10.2019	PHS09876.1-Sat; PHS09893.1-HdrD; PHS07613.1-AprM____PHS07614.1-AprB____PHS07615.1-AprA; PHS04615.1-NarZ; PHS06193.1-DsrE____PHS06194.1-DsrF____PHS06233.1-DsrH____PHS06195.1-DsrC____PHS06196.1-DsrM____PHS06197.1-DsrK____PHS06198.1-DsrO____PHS06199.1-DsrP; PHS03470.1-AprM____PHS03471.1-AprB____PHS03472.1-AprA;
GCA_001304445.1	1703383	Bacteria	Proteobacteria	Acidithiobacillia	Acidithiobacillales	unclassified_Acidithiobacillales	unclassified_Acidithiobacillales	Acidithiobacillales_bacterium	Acidithiobacillales_bacterium_SG8_45	Contig	74.1007	9.35252	10.2019	KPK11291.1-Sat; KPK12494.1-DsrW____KPK12496.1-DsrR____KPK12497.1-DsrN____KPK12498.1-DsrP____KPK12499.1-DsrO____KPK12500.1-DsrL____KPK12501.1-DsrK____KPK12502.1-DsrM____KPK12503.1-DsrC____KPK12504.1-DsrH____KPK12505.1-DsrF____KPK12506.1-DsrE____KPK12507.1-DsrB____KPK12508.1-DsrA; KPK12059.1-AprM____KPK12024.1-AprB; KPK09685.1-DsrA; KPK11942.1-DsrS;
GCA_001304215.1	1703384	Bacteria	Proteobacteria	Acidithiobacillia	Acidithiobacillales	unclassified_Acidithiobacillales	unclassified_Acidithiobacillales	Acidithiobacillales_bacterium	Acidithiobacillales_bacterium_SM1_46	Scaffold	86.3309	0	10.2019	KPL26871.1-HdrB; KPL25963.1-DsrW____KPL25965.1-DsrR____KPL25966.1-DsrN; KPL28175.1-DsrS; KPL25872.1-DsrK____KPL25873.1-DsrL____KPL25875.1-DsrJ____KPL25876.1-DsrO____KPL25874.1-DsrP; KPL27694.1-DsrK____KPL27695.1-DsrM____KPL27679.1-DsrC____KPL27696.1-DsrH____KPL27680.1-DsrF____KPL27681.1-DsrE____KPL27682.1-DsrB____KPL27697.1-DsrA; KPL27593.1-AprA____KPL27594.1-AprB____KPL27595.1-Sat; KPL27282.1-Tf…
GCA_001303835.1	1703385	Bacteria	Proteobacteria	Acidithiobacillia	Acidithiobacillales	unclassified_Acidithiobacillales	unclassified_Acidithiobacillales	Acidithiobacillales_bacterium	Acidithiobacillales_bacterium_SM23_46	Scaffold	67.6259	2.8777	10.2019	KPK72966.1-DsrS; KPK71810.1-AprA____KPK71811.1-AprB____KPK71812.1-Sat; KPK71629.1-DsrL____KPK71638.1-DsrM____KPK71630.1-DsrC____KPK71639.1-DsrH____KPK71631.1-DsrF____KPK71632.1-DsrE____KPK71633.1-DsrB____KPK71640.1-DsrA; KPK69732.1-TfrB; KPK69495.1-QmoA; KPK69183.1-DsrP____KPK69184.1-DsrN____KPK69185.1-DsrR____KPK69187.1-DsrW; KPK69152.1-QmoB____KPK69153.1-HdrA; KPK68366.1-HdrB; KPK73285.1-HdrB;
GCF_004217665.1	2496818	Bacteria	Proteobacteria	Alphaproteobacteria	Magnetococcales	Candidatus_Magnetaquicoccaceae	Candidatus_Magnetaquicoccus	Candidatus_Magnetaquicoccus_inordinatus	Candidatus_Magnetaquicoccus_inordinatus_UR-1	Scaffold	94.2446	3.59712	10.2019	WP_130471664.1-DsrP____WP_130471676.1-DsrO____WP_130471665.1-DsrJ____WP_130471666.1-DsrH____WP_130471667.1-DsrF____WP_130471668.1-DsrE____WP_130471669.1-DsrN; WP_130471753.1-QmoA____WP_130471758.1-QmoB____WP_130471754.1-HdrC____WP_130471755.1-HdrB; WP_130471968.1-HmcB; WP_130472310.1-DsrW; WP_130472321.1-Sat____WP_130472322.1-AprB____WP_130472323.1-AprA; WP_130472328.1-DsrL____WP_130472329.1-DsrB…
GCF_000014865.1	156889	Bacteria	Proteobacteria	Alphaproteobacteria	Magnetococcales	Magnetococcaceae	Magnetococcus	Magnetococcus_marinus	Magnetococcus_marinus_MC-1	Complete_Genome	97.1223	0.719424	10.2019	WP_011711751.1-DsrC____WP_011711752.1-DsrM____WP_081436368.1-DsrK; WP_081436167.1-HdrB; WP_011712553.1-OhcB____WP_011712554.1-OhcC; WP_081436239.1-NarZ; WP_011713360.1-DsrN____WP_011713361.1-DsrE____WP_011713362.1-DsrF____WP_011713363.1-DsrH____WP_011713364.1-DsrJ____WP_011713365.1-DsrO____WP_011713366.1-DsrP; WP_011713452.1-NarH; WP_011713570.1-TfrB; WP_011713785.1-DsrA____WP_011713786.1-DsrB___…
GCF_002109495.1	1434232	Bacteria	Proteobacteria	Alphaproteobacteria	Magnetococcales	Magnetococcaceae	Magnetofaba	Magnetofaba_australis	Magnetofaba_australis_IT-1	Contig	96.4029	0.719424	10.2019	WP_085440312.1-OhcA____WP_085440313.1-HmcC; WP_085441523.1-DsrW; WP_085441737.1-DsrA____WP_085441738.1-DsrB____WP_085441739.1-DsrL____WP_085441741.1-DsrU; WP_085441956.1-DsrP____WP_085441957.1-DsrO____WP_085441958.1-DsrH____WP_085441959.1-DsrF____WP_085441960.1-DsrE____WP_085441961.1-DsrN; WP_085442000.1-AprA____WP_085442001.1-AprB____WP_085442002.1-AprM; WP_085442097.1-OhcB____WP_085442098.1-Ohc…
GCA_003105195.1	2072420	Bacteria	Proteobacteria	Alphaproteobacteria	Rhizobiales	Bradyrhizobiaceae	unclassified_Bradyrhizobiaceae	Bradyrhizobiaceae_bacterium	Bradyrhizobiaceae_bacterium_FeB_22	Scaffold	87.0504	9.35252	10.2019	PWB62259.1-DsrW; PWB62264.1-DsrN____PWB62265.1-DsrP____PWB62266.1-DsrO____PWB62267.1-DsrL____PWB62285.1-DsrK____PWB62286.1-DsrM____PWB62268.1-DsrC____PWB62269.1-DsrH____PWB62270.1-DsrF____PWB62271.1-DsrE____PWB62272.1-DsrB____PWB62273.1-DsrA____PWB62277.1-Sat____PWB62278.1-AprA____PWB62279.1-AprB____PWB62280.1-AprM; PWB58480.1-HdrD;
GCF_008630065.1	50712	Bacteria	Proteobacteria	Alphaproteobacteria	Rhizobiales	Hyphomicrobiaceae	Blastochloris	Blastochloris_sulfoviridis	Blastochloris_sulfoviridis_DSM_729	Contig	97.1223	0	10.2019	WP_150097759.1-HdrC; WP_150097769.1-HdrA____WP_150097774.1-HdrB____WP_150097785.1-OhcC____WP_150097776.1-OhcB; WP_150098601.1-HdrED; WP_150098741.1-CobB; WP_150096735.1-DsrW____WP_150096786.1-DsrN____WP_150096737.1-DsrP____WP_150096738.1-DsrO____WP_150096739.1-DsrJ____WP_150096740.1-DsrL____WP_150096741.1-DsrK____WP_150096742.1-DsrM____WP_150096743.1-DsrC____WP_150096744.1-DsrH____WP_150096745.1-…
GCF_003966715.1	2233851	Bacteria	Proteobacteria	Alphaproteobacteria	Rhizobiales	Hyphomicrobiaceae	Blastochloris	Blastochloris_tepida	Blastochloris_tepida_GI	Complete_Genome	97.1223	0	10.2019	WP_126398930.1-CobB; WP_126398942.1-HdrC; WP_126398958.1-HdrA____WP_126398968.1-HdrB; WP_126399264.1-HdrED; WP_126402242.1-DsrW____WP_126402243.1-DsrN____WP_126401489.1-DsrP____WP_126401490.1-DsrO____WP_126401491.1-DsrJ____WP_126401492.1-DsrL____WP_126402244.1-DsrK____WP_126401493.1-DsrM____WP_126401494.1-DsrC____WP_126401495.1-DsrH____WP_126401496.1-DsrF____WP_126401497.1-DsrE____WP_126401498.1-…
GCA_011371245.1	1871048	Bacteria	Proteobacteria	Alphaproteobacteria	Rhizobiales	Hyphomicrobiaceae	Devosia	Devosia_sp.	Devosia_sp._HyVt-592	Contig	69.7842	3.59712	10.2020	HHB81839.1-DsrO____HHB81840.1-DsrP____HHB81842.1-DsrN; HHB83528.1-NarI____HHB83529.1-NarJ____HHB83530.1-NarY; HHB83582.1-CobB; HHB83659.1-DsrA____HHB83663.1-DsrW; HHB83725.1-NarZ; HHB83909.1-OhcA;
GCF_000636015.1	858455	Bacteria	Proteobacteria	Alphaproteobacteria	Rhizobiales	Hyphomicrobiaceae	Rhodomicrobium	Rhodomicrobium_udaipurense	Rhodomicrobium_udaipurense_JA643	Contig	92.8058	2.15827	10.2019	WP_037238106.1-HdrD; WP_037238133.1-CobB; WP_037240107.1-DsrN____WP_037240110.1-DsrP____WP_037240113.1-DsrO____WP_037240116.1-DsrJ____WP_037240120.1-DsrL____WP_037240122.1-DsrK____WP_081796806.1-DsrM____WP_013418278.1-DsrC____WP_037240128.1-DsrH____WP_037240129.1-DsrF____WP_037240130.1-DsrE____WP_037240133.1-DsrB; WP_037240663.1-DsrW; WP_037241676.1-DsrA;
GCF_000166055.1	648757	Bacteria	Proteobacteria	Alphaproteobacteria	Rhizobiales	Hyphomicrobiaceae	Rhodomicrobium	Rhodomicrobium_vannielii	Rhodomicrobium_vannielii_ATCC_17100	Complete_Genome	96.4029	0	10.2019	WP_013418271.1-DsrN____WP_013418272.1-DsrP____WP_013418273.1-DsrO____WP_013418274.1-DsrJ____WP_013418275.1-DsrL____WP_013418276.1-DsrK____WP_013418277.1-DsrM____WP_013418278.1-DsrC____WP_013418279.1-DsrH____WP_013418280.1-DsrF____WP_013418281.1-DsrE____WP_013418282.1-DsrB____WP_013418283.1-DsrA; WP_013420932.1-DsrW; WP_013421174.1-CobB; WP_013421187.1-HdrD;
GCA_008933705.1	2015799	Bacteria	Proteobacteria	Alphaproteobacteria	Rhizobiales	Hyphomicrobiaceae	unclassified_Hyphomicrobiaceae	Hyphomicrobiaceae_bacterium	Hyphomicrobiaceae_bacterium_SB17	Contig	94.964	2.15827	10.2019	KAB2919475.1-DsrV; KAB2919262.1-HmcF____KAB2919263.1-TmcC____KAB2919267.1-HdrB____KAB2919268.1-HdrC____KAB2919270.1-HdrA____KAB2919271.1-HdrB____KAB2919302.1-HdrC; KAB2919281.1-HdrB____KAB2919282.1-HdrC____KAB2919283.1-QmoB____KAB2919284.1-QmoA____KAB2919285.1-Sat____KAB2919287.1-AprB____KAB2919288.1-AprA; KAB2911244.1-HdrD; KAB2917424.1-OhcA; KAB2916632.1-DsrW____KAB2916635.1-DsrA____KAB2916636.…
GCF_003258835.1	34017	Bacteria	Proteobacteria	Alphaproteobacteria	Rhizobiales	Rhodobiaceae	Rhodobium	Rhodobium_orientis	Rhodobium_orientis_DSM_11290	Scaffold	97.1223	2.15827	10.2019	WP_111433789.1-TfrB; WP_111432248.1-HmcE; WP_111434364.1-DsrP____WP_111434365.1-DsrO____WP_111434421.1-DsrL____WP_111434366.1-DsrK____WP_111434367.1-DsrM____WP_111434368.1-DsrC____WP_111434369.1-DsrH____WP_111434422.1-DsrF____WP_111434370.1-DsrE____WP_111434371.1-DsrB____WP_111434372.1-DsrA; WP_111434383.1-NarY; WP_111434994.1-OhcB____WP_111434995.1-OhcC; WP_111435627.1-DsrW____WP_111435630.1-Dsr…
GCF_900100455.1	83401	Bacteria	Proteobacteria	Alphaproteobacteria	Rhizobiales	Rhodobiaceae	Roseospirillum	Roseospirillum_parvum	Roseospirillum_parvum_930I	Scaffold	97.1223	1.43885	10.2019	WP_092619534.1-DsrW; WP_092618255.1-NarY; WP_092616443.1-DsrA____WP_092615386.1-DsrB____WP_092615389.1-DsrE____WP_092615392.1-DsrF____WP_092615395.1-DsrH____WP_092615398.1-DsrC____WP_092615401.1-DsrM____WP_092616446.1-DsrK____WP_092615404.1-DsrL____WP_092615407.1-DsrJ____WP_092615410.1-DsrO____WP_092615413.1-DsrP____WP_092615419.1-DsrN; WP_092616175.1-CobB; WP_092620434.1-OhcB____WP_092620436.1-O…
GCA_002731945.1	2026785	Bacteria	Proteobacteria	Alphaproteobacteria	Rhizobiales	Rhodobiaceae	unclassified_Rhodobiaceae	Rhodobiaceae_bacterium	Rhodobiaceae_bacterium_NP1070	Contig	88.4892	0	10.2019	MBV44299.1-DsrE____MBV44300.1-DsrF____MBV44301.1-DsrH____MBV44302.1-DsrC____MBV44303.1-DsrM____MBV44304.1-DsrK____MBV44305.1-DsrL____MBV44306.1-DsrJ____MBV44307.1-DsrO;
GCA_008933495.1	1934341	Bacteria	Proteobacteria	Alphaproteobacteria	Rhizobiales	unclassified_Rhizobiales	Pseudorhodoplanes	Pseudorhodoplanes_sp.	Pseudorhodoplanes_sp._SB26	Contig	82.7338	1.43885	10.2019	KAB2885716.1-NarG____KAB2885717.1-NarY____KAB2885718.1-NarJ____KAB2885719.1-NarI; KAB2885580.1-DsrW____KAB2885582.1-DsrA; KAB2885425.1-Sat____KAB2885429.1-AprM____KAB2885427.1-AprB_ass; KAB2883139.1-HmcB; KAB2882756.1-AprB____KAB2882750.1-AprA; KAB2882682.1-DsrN____KAB2882683.1-DsrP____KAB2882684.1-DsrO____KAB2882685.1-DsrJ____KAB2882686.1-DsrL____KAB2882687.1-DsrK;
GCA_002869065.1	1909294	Bacteria	Proteobacteria	Alphaproteobacteria	Rhizobiales	unclassified_Rhizobiales	unclassified_Rhizobiales	Rhizobiales_bacterium	Rhizobiales_bacterium_BM505	Contig	97.1223	0	10.2019	PLX37596.1-DsrW____PLX37599.1-DsrN____PLX37602.1-DsrP____PLX38677.1-DsrO____PLX37603.1-DsrL____PLX38678.1-DsrK____PLX38679.1-DsrM____PLX37604.1-DsrC____PLX37605.1-DsrH____PLX37606.1-DsrF____PLX37607.1-DsrE____PLX37608.1-DsrB____PLX37609.1-DsrA; PLX37618.1-Sat; PLX37660.1-AprA____PLX37661.1-AprB____PLX37662.1-AprM; PLX37789.1-CobB; PLX38152.1-TmcC; PLX36935.1-NarY; PLX36365.1-HdrD; PLX36133.1-TfrB…
GCA_002869085.1	1909294	Bacteria	Proteobacteria	Alphaproteobacteria	Rhizobiales	unclassified_Rhizobiales	unclassified_Rhizobiales	Rhizobiales_bacterium	Rhizobiales_bacterium_BM303	Scaffold	96.4029	0.719424	10.2019	PLX37398.1-CobB; PLX34585.1-HdrD; PLX40788.1-OhcB; PLX35288.1-DsrN____PLX35289.1-DsrW; PLX43309.1-DsrA____PLX43310.1-DsrB____PLX43311.1-DsrE____PLX43312.1-DsrF____PLX43313.1-DsrH____PLX43314.1-DsrC____PLX43315.1-DsrM____PLX43316.1-DsrK____PLX43317.1-DsrL____PLX43318.1-DsrJ____PLX43319.1-DsrO____PLX43320.1-DsrP; PLX33698.1-OhcC; PLX42363.1-AprB____PLX42365.1-AprA; PLX41576.1-HmcF; PLX43726.1-TmcC;…
GCA_003535355.1	1909294	Bacteria	Proteobacteria	Alphaproteobacteria	Rhizobiales	unclassified_Rhizobiales	unclassified_Rhizobiales	Rhizobiales_bacterium	Rhizobiales_bacterium_UBA10856	Scaffold	61.8705	1.43885	10.2019	HBR27439.1-CobB; HBR26871.1-DsrW; HBR27772.1-TfrB; HBR25581.1-DsrK____HBR25582.1-DsrM____HBR25583.1-DsrC____HBR25584.1-DsrH;
GCA_011040995.1	1909294	Bacteria	Proteobacteria	Alphaproteobacteria	Rhizobiales	unclassified_Rhizobiales	unclassified_Rhizobiales	Rhizobiales_bacterium	Rhizobiales_bacterium_HyVt-291	Contig	28.0576	1.43885	10.2020	HDL16259.1-DsrW; HDL16273.1-DsrK____HDL16274.1-DsrM; HDL16435.1-DsrA; HDL16993.1-QmoB; HDL17110.1-HmcB; HDL17127.1-DsrL; HDL17315.1-NarG;
GCA_011043085.1	1909294	Bacteria	Proteobacteria	Alphaproteobacteria	Rhizobiales	unclassified_Rhizobiales	unclassified_Rhizobiales	Rhizobiales_bacterium	Rhizobiales_bacterium_HyVt-271	Contig	61.1511	0.719424	10.2020	HDO51149.1-QmoA; HDO51415.1-DsrL____HDO51416.1-DsrJ____HDO51417.1-DsrO____HDO51418.1-DsrP____HDO51419.1-DsrN; HDO51694.1-CobB____HDO51695.1-DsrW; HDO51750.1-NarJ____HDO51751.1-NarI; HDO51832.1-HmcF; HDO52097.1-NarG____HDO52098.1-NarY; HDO52691.1-DsrC____HDO52692.1-DsrM____HDO52693.1-DsrK; HDO52778.1-AprA____HDO52779.1-AprB____HDO52782.1-Sat; HDO52854.1-DsrE____HDO52855.1-DsrB____HDO52856.1-DsrA;
GCA_011322375.1	1909294	Bacteria	Proteobacteria	Alphaproteobacteria	Rhizobiales	unclassified_Rhizobiales	unclassified_Rhizobiales	Rhizobiales_bacterium	Rhizobiales_bacterium_HyVt-499	Contig	53.2374	4.31655	10.2020	HHK73692.1-OhcC____HHK73693.1-OhcB; HHK73777.1-DsrB____HHK73778.1-DsrE____HHK73779.1-DsrF; HHK73814.1-HdrD; HHK73900.1-DsrW; HHK73964.1-NarY; HHK74587.1-CobB; HHK74813.1-DsrK____HHK74814.1-DsrL____HHK74815.1-DsrJ____HHK74816.1-DsrO____HHK74817.1-DsrP; HHK75330.1-Sat____HHK75331.1-QmoA;
GCA_011322495.1	1872442	Bacteria	Proteobacteria	Alphaproteobacteria	Rhodobacterales	Rhodobacteraceae	Aliiroseovarius	Aliiroseovarius_sp.	Aliiroseovarius_sp._HyVt-494	Contig	73.3813	2.8777	10.2020	HHL20385.1-NarG; HHL20515.1-DsrW; HHL20667.1-DsrA; HHL21002.1-NarJ____HHL21003.1-NarI; HHL21245.1-NarY; HHL21399.1-CobB; HHL21581.1-Sat_ass;
GCA_011330785.1	1872442	Bacteria	Proteobacteria	Alphaproteobacteria	Rhodobacterales	Rhodobacteraceae	Aliiroseovarius	Aliiroseovarius_sp.	Aliiroseovarius_sp._HyVt-562	Contig	83.4532	2.8777	10.2020	HGG04130.1-NarG____HGG04131.1-NarY____HGG04132.1-NarJ____HGG04133.1-NarI; HGG04886.1-DsrA____HGG04887.1-DsrB; HGG05112.1-HmcB; HGG05136.1-DsrE____HGG05137.1-DsrF____HGG05138.1-DsrH____HGG05139.1-DsrC____HGG05140.1-DsrM____HGG05141.1-DsrK____HGG05142.1-DsrL____HGG05143.1-DsrJ____HGG05144.1-DsrO; HGG05323.1-OhcA; HGG05492.1-TmcC; HGG05748.1-DsrP____HGG05750.1-DsrN; HGG05810.1-DsrW; HGG05881.1-CobB;…
GCA_011374635.1	1872442	Bacteria	Proteobacteria	Alphaproteobacteria	Rhodobacterales	Rhodobacteraceae	Aliiroseovarius	Aliiroseovarius_sp.	Aliiroseovarius_sp._HyVt-578	Contig	17.9856	2.15827	10.2020	HHH89088.1-TmcB; HHH89127.1-DsrF____HHH89128.1-DsrH____HHH89129.1-DsrC____HHH89130.1-DsrM____HHH89131.1-DsrK____HHH89132.1-DsrL____HHH89133.1-DsrJ____HHH89134.1-DsrO____HHH89135.1-DsrP____HHH89137.1-DsrN; HHH89512.1-DsrW; HHH89620.1-CobB;
GCF_008086115.1	2603819	Bacteria	Proteobacteria	Alphaproteobacteria	Rhodobacterales	Rhodobacteraceae	Boseongicola	Boseongicola_sp.	Boseongicola_sp._HY14	Contig	97.1223	1.43885	10.2019	WP_148379642.1-DsrW____WP_148379651.1-DsrA____WP_148379654.1-DsrB____WP_148379656.1-DsrE____WP_148379658.1-DsrF____WP_148379660.1-DsrH____WP_148379662.1-DsrC____WP_148379968.1-DsrM____WP_148379664.1-DsrK____WP_148379666.1-DsrL____WP_148379668.1-DsrJ____WP_148379670.1-DsrO____WP_148379673.1-DsrP____WP_148379677.1-DsrN____WP_148379686.1-OhcA; WP_148376391.1-Sat_ass; WP_148377277.1-TmcC; WP_14837795…
GCF_900108275.1	488547	Bacteria	Proteobacteria	Alphaproteobacteria	Rhodobacterales	Rhodobacteraceae	Jhaorihella	Jhaorihella_thermophila	Jhaorihella_thermophila_DSM_23413	Scaffold	97.1223	1.43885	10.2019	WP_104007959.1-OhcA; WP_104008074.1-Sat_ass; WP_104006912.1-DsrN____WP_104006913.1-DsrP____WP_104006914.1-DsrO____WP_104006915.1-DsrJ____WP_104006916.1-DsrL____WP_104006917.1-DsrK____WP_104006995.1-DsrM____WP_104006918.1-DsrC____WP_104006919.1-DsrH____WP_104006920.1-DsrF____WP_104006921.1-DsrE____WP_104006922.1-DsrB____WP_104006923.1-DsrA____WP_104006927.1-DsrW; WP_104008194.1-TmcC; WP_104009167.…
GCF_005434965.1	2545756	Bacteria	Proteobacteria	Alphaproteobacteria	Rhodobacterales	Rhodobacteraceae	Marimonas	Marimonas_lutisali	Marimonas_lutisali_GH1-19	Scaffold	97.1223	1.43885	10.2019	WP_137700807.1-Sat_ass; WP_137700199.1-CobB; WP_137700458.1-OhcB____WP_137700459.1-OhcC; WP_137700710.1-TmcC; WP_137702276.1-OhcA; WP_137702283.1-DsrN____WP_137702285.1-DsrP____WP_137702370.1-DsrO____WP_137702286.1-DsrJ____WP_137702287.1-DsrL____WP_137702288.1-DsrK____WP_137702371.1-DsrM____WP_137702289.1-DsrC____WP_137702290.1-DsrH____WP_137702291.1-DsrF____WP_137702292.1-DsrE____WP_137702293.1-…
GCA_002732955.1	2030815	Bacteria	Proteobacteria	Alphaproteobacteria	Rhodobacterales	Rhodobacteraceae	Marinosulfonomonas	Marinosulfonomonas_sp.	Marinosulfonomonas_sp._NORP110	Contig	71.9424	2.8777	10.2019	PHQ97005.1-HmcF; PHQ96919.1-NarI____PHQ96920.1-NarJ____PHQ96921.1-NarY; PHQ96638.1-CobB; PHQ98195.1-Sat_ass; PHQ97496.1-DsrN____PHQ97564.1-DsrO____PHQ97497.1-DsrJ____PHQ97498.1-DsrL____PHQ97499.1-DsrK____PHQ97500.1-DsrM____PHQ97501.1-DsrC____PHQ97502.1-DsrH____PHQ97503.1-DsrF____PHQ97504.1-DsrE____PHQ97505.1-DsrB____PHQ97565.1-DsrA____PHQ97509.1-DsrW;
GCA_002732995.1	2030815	Bacteria	Proteobacteria	Alphaproteobacteria	Rhodobacterales	Rhodobacteraceae	Marinosulfonomonas	Marinosulfonomonas_sp.	Marinosulfonomonas_sp._NORP109	Contig	71.223	0.719424	10.2019	PHQ95638.1-OhcC____PHQ95639.1-OhcB; PHQ99711.1-DsrN____PHQ99712.1-DsrP____PHQ99728.1-DsrO____PHQ99713.1-DsrK____PHQ99729.1-DsrM____PHQ99714.1-DsrC____PHQ99715.1-DsrH____PHQ99716.1-DsrF____PHQ99717.1-DsrE____PHQ99718.1-DsrB____PHQ99719.1-DsrA____PHQ99723.1-DsrW; PHQ99668.1-NarY____PHQ99669.1-NarJ____PHQ99670.1-NarI; PHQ98982.1-TmcC; PHQ98709.1-Sat_ass;
GCF_900177545.1	1162418	Bacteria	Proteobacteria	Alphaproteobacteria	Rhodobacterales	Rhodobacteraceae	Maritimibacter	Maritimibacter_sp.	Maritimibacter_sp._HL-12	Scaffold	97.1223	2.15827	10.2019	WP_085525234.1-TmcC____WP_085525235.1-TmcB; WP_085528071.1-Sat_ass; WP_085526106.1-OhcA____WP_085526111.1-DsrN____WP_085526113.1-DsrP____WP_085526114.1-DsrO____WP_085526115.1-DsrJ____WP_085526116.1-DsrL____WP_085526117.1-DsrK____WP_085526118.1-DsrM____WP_085526119.1-DsrC____WP_085526120.1-DsrH____WP_085526121.1-DsrF____WP_085526122.1-DsrE____WP_085526123.1-DsrB____WP_085526124.1-DsrA____WP_085526…
GCF_900099935.1	571298	Bacteria	Proteobacteria	Alphaproteobacteria	Rhodobacterales	Rhodobacteraceae	Pseudoruegeria	Pseudoruegeria_lutimaris	Pseudoruegeria_lutimaris_DSM_25294	Contig	96.4029	1.43885	10.2019	WP_093153809.1-OhcA____WP_093153818.1-DsrW____WP_093153839.1-DsrA____WP_093153844.1-DsrB____WP_093153849.1-DsrE____WP_093153854.1-DsrF____WP_093153858.1-DsrH____WP_093153862.1-DsrC____WP_093153923.1-DsrM____WP_093153865.1-DsrK____WP_093153870.1-DsrL____WP_093153875.1-DsrJ____WP_093153879.1-DsrO____WP_093153883.1-DsrP____WP_093153894.1-DsrN; WP_093156630.1-CobB; WP_093149453.1-OhcB; WP_093155126.1…
GCF_001509585.1	1739787	Bacteria	Proteobacteria	Alphaproteobacteria	Rhodobacterales	Rhodobacteraceae	Pseudoruegeria	Pseudoruegeria_marinistellae	Pseudoruegeria_marinistellae_SF-16	Contig	96.4029	2.15827	10.2019	WP_078059040.1-OhcB____WP_068108665.1-OhcC; WP_068116810.1-DsrW; WP_068111170.1-TmcC____WP_068111190.1-DsrE____WP_068111194.1-DsrF____WP_068111197.1-DsrH____WP_068111200.1-DsrC; WP_068112637.1-DsrV; WP_068112846.1-CobB; WP_068114529.1-Sat_ass; WP_068114587.1-HmcB;
GCF_001558155.1	1510458	Bacteria	Proteobacteria	Alphaproteobacteria	Rhodobacterales	Rhodobacteraceae	Pseudoruegeria	Pseudoruegeria_sabulilitoris	Pseudoruegeria_sabulilitoris_GJMS-35	Contig	97.1223	1.43885	10.2019	WP_068311607.1-DsrW____WP_068311286.1-CobB; WP_068311550.1-Sat_ass; WP_068315233.1-HmcB; WP_068315286.1-TmcC____WP_068315300.1-DsrE____WP_068315303.1-DsrF____WP_068315305.1-DsrH____WP_068315309.1-DsrC; WP_068309117.1-OhcC; WP_068309560.1-OhcB;
GCF_900101475.1	639004	Bacteria	Proteobacteria	Alphaproteobacteria	Rhodobacterales	Rhodobacteraceae	Ruegeria	Ruegeria_marina	Ruegeria_marina_CGMCC_1.9108	Scaffold	97.1223	2.8777	10.2019	WP_093029796.1-Sat_ass; WP_093030029.1-DsrA____WP_093030031.1-DsrB____WP_093030033.1-DsrE____WP_093030035.1-DsrF____WP_093030037.1-DsrH____WP_093030529.1-DsrC____WP_093030039.1-DsrM____WP_093030040.1-DsrK____WP_093030042.1-DsrL____WP_093030044.1-DsrJ____WP_093030046.1-DsrO____WP_093030048.1-DsrP____WP_093030531.1-DsrN; WP_093027262.1-Sat_ass; WP_093031503.1-DsrW; WP_093028151.1-CobB; WP_093034767…
GCF_001507595.1	1685379	Bacteria	Proteobacteria	Alphaproteobacteria	Rhodobacterales	Rhodobacteraceae	Ruegeria	Ruegeria_marisrubri	Ruegeria_marisrubri_ZGT118	Contig	97.1223	0.719424	10.2019	WP_068343160.1-NarZ____WP_068343166.1-NarY____WP_068343168.1-NarJ____WP_068343170.1-NarI; WP_068343384.1-CobB; WP_068345834.1-DsrA____WP_068345836.1-DsrB____WP_068345838.1-DsrE____WP_068345840.1-DsrF____WP_068345842.1-DsrH____WP_068345844.1-DsrC____WP_068346677.1-DsrM____WP_068345846.1-DsrK____WP_099045720.1-DsrL____WP_068345850.1-DsrJ____WP_068345851.1-DsrO____WP_068345853.1-DsrP____WP_068346680…
GCF_004146235.1	2510645	Bacteria	Proteobacteria	Alphaproteobacteria	Rhodobacterales	Rhodobacteraceae	Tropicimonas	Tropicimonas_sp.	Tropicimonas_sp._IMCC6043	Contig	97.1223	0.719424	10.2019	WP_129633922.1-Sat_ass; WP_129627663.1-OhcA____WP_129627669.1-DsrW____WP_129627681.1-DsrA____WP_129627686.1-DsrB____WP_129627689.1-DsrE____WP_129627693.1-DsrF____WP_129627696.1-DsrH____WP_129627699.1-DsrC____WP_129628147.1-DsrM____WP_129628149.1-DsrK____WP_129627702.1-DsrL____WP_129627705.1-DsrJ____WP_129627708.1-DsrO____WP_129627711.1-DsrP____WP_129628151.1-DsrN____WP_129627728.1-HmcF; WP_129628…
GCA_002400675.1	1904441	Bacteria	Proteobacteria	Alphaproteobacteria	Rhodobacterales	Rhodobacteraceae	unclassified_Rhodobacteraceae	Rhodobacteraceae_bacterium	Rhodobacteraceae_bacterium_NORP181	Contig	38.1295	0	10.2019	PCH68108.1-NarZ____PCH68109.1-NarY____PCH68112.1-NarJ____PCH68110.1-NarI; PCH68044.1-DsrN____PCH68046.1-DsrP____PCH68047.1-DsrO____PCH68048.1-DsrJ____PCH68049.1-DsrL____PCH68050.1-DsrK____PCH68051.1-DsrM____PCH68052.1-DsrC____PCH68053.1-DsrH____PCH68054.1-DsrF____PCH68055.1-DsrE____PCH68056.1-DsrB____PCH68057.1-DsrA; PCH67784.1-CobB____PCH67775.1-DsrW;
GCA_002402045.1	1904441	Bacteria	Proteobacteria	Alphaproteobacteria	Rhodobacterales	Rhodobacteraceae	unclassified_Rhodobacteraceae	Rhodobacteraceae_bacterium	Rhodobacteraceae_bacterium_NORP78	Contig	92.0863	27.3381	10.2019	PCJ10334.1-NarZ____PCJ10335.1-NarY____PCJ10336.1-NarJ____PCJ10337.1-NarI; PCJ07065.1-OhcA; PCJ06524.1-DsrN____PCJ06526.1-DsrP____PCJ06593.1-DsrO____PCJ06527.1-DsrJ____PCJ06528.1-DsrL____PCJ06529.1-DsrK____PCJ06594.1-DsrM____PCJ06530.1-DsrC____PCJ06531.1-DsrH____PCJ06532.1-DsrF____PCJ06533.1-DsrE____PCJ06534.1-DsrB____PCJ06535.1-DsrA____PCJ06539.1-DsrW; PCJ05841.1-HmcB; PCJ05520.1-CobB; PCJ04995.1…
GCA_002746395.1	1904441	Bacteria	Proteobacteria	Alphaproteobacteria	Rhodobacterales	Rhodobacteraceae	unclassified_Rhodobacteraceae	Rhodobacteraceae_bacterium	Rhodobacteraceae_bacterium_NORP23	Contig	96.4029	0	10.2019	PCJ75119.1-DsrW____PCJ75124.1-DsrA____PCJ75125.1-DsrB____PCJ75126.1-DsrE____PCJ75127.1-DsrF____PCJ75128.1-DsrH____PCJ75129.1-DsrC____PCJ75130.1-DsrM____PCJ75223.1-DsrK____PCJ75131.1-DsrL____PCJ75132.1-DsrJ____PCJ75133.1-DsrO____PCJ75134.1-DsrP____PCJ75135.1-DsrN; PCJ73613.1-CobB; PCJ74579.1-HmcB; PCJ75671.1-Sat_ass; PCJ75689.1-NarI____PCJ75690.1-NarJ____PCJ75691.1-NarY____PCJ75692.1-NarG; PCJ7586…
GCA_003504075.1	1904441	Bacteria	Proteobacteria	Alphaproteobacteria	Rhodobacterales	Rhodobacteraceae	unclassified_Rhodobacteraceae	Rhodobacteraceae_bacterium	Rhodobacteraceae_bacterium_UBA9322	Scaffold	73.3813	0	10.2019	HBN30305.1-DsrN____HBN30306.1-DsrP____HBN30308.1-DsrO____HBN30310.1-DsrK____HBN30311.1-DsrM____HBN30312.1-DsrC____HBN30313.1-DsrH____HBN30314.1-DsrF____HBN30315.1-DsrE____HBN30316.1-DsrB____HBN30317.1-DsrA____HBN30321.1-DsrW; HBN31173.1-CobB; HBN29813.1-Sat_ass; HBN31394.1-OhcA; HBN32329.1-HmcB;
GCA_003545125.1	1904441	Bacteria	Proteobacteria	Alphaproteobacteria	Rhodobacterales	Rhodobacteraceae	unclassified_Rhodobacteraceae	Rhodobacteraceae_bacterium	Rhodobacteraceae_bacterium_UBA9292	Scaffold	82.0144	0.719424	10.2019	HCQ66862.1-HmcF; HCQ67403.1-TmcC; HCQ67500.1-NarG; HCQ65791.1-OhcC____HCQ65792.1-OhcB; HCQ67543.1-DsrA____HCQ67547.1-DsrW; HCQ65840.1-Sat_ass; HCQ65430.1-TfrB; HCQ65173.1-DsrA____HCQ65174.1-DsrB____HCQ65175.1-DsrE____HCQ65176.1-DsrF____HCQ65177.1-DsrH____HCQ65178.1-DsrC____HCQ65179.1-DsrM____HCQ65180.1-DsrK____HCQ65181.1-DsrL____HCQ65182.1-DsrJ____HCQ65183.1-DsrO____HCQ65184.1-DsrP____HCQ65186.1-…
GCA_011330575.1	1904441	Bacteria	Proteobacteria	Alphaproteobacteria	Rhodobacterales	Rhodobacteraceae	unclassified_Rhodobacteraceae	Rhodobacteraceae_bacterium	Rhodobacteraceae_bacterium_HyVt-574	Contig	28.0576	2.8777	10.2020	HFQ14980.1-DsrL____HFQ14981.1-DsrK; HFQ14983.1-CobB; HFQ15025.1-DsrA____HFQ15026.1-DsrB____HFQ15027.1-DsrE____HFQ15028.1-DsrF____HFQ15029.1-DsrH____HFQ15030.1-DsrC____HFQ15031.1-DsrM; HFQ15334.1-NarY; HFQ15488.1-DsrL____HFQ15489.1-DsrJ____HFQ15490.1-DsrO;
GCA_011361735.1	1904441	Bacteria	Proteobacteria	Alphaproteobacteria	Rhodobacterales	Rhodobacteraceae	unclassified_Rhodobacteraceae	Rhodobacteraceae_bacterium	Rhodobacteraceae_bacterium_HyVt-568	Contig	61.8705	5.03597	10.2020	HGG62963.1-HmcB; HGG63138.1-NarI____HGG63139.1-NarJ____HGG63140.1-NarY____HGG63141.1-NarG; HGG63612.1-OhcA; HGG63931.1-DsrP____HGG63932.1-DsrO____HGG63933.1-DsrJ____HGG63934.1-DsrL____HGG63935.1-DsrK; HGG64149.1-TmcC; HGG64272.1-OhcB____HGG64273.1-OhcC; HGG64590.1-Sat_ass; HGG65276.1-TfrB; HGG65400.1-DsrK____HGG65401.1-DsrM____HGG65402.1-DsrC____HGG65403.1-DsrH____HGG65404.1-DsrF____HGG65405.1-Ds…
GCA_011374885.1	1904441	Bacteria	Proteobacteria	Alphaproteobacteria	Rhodobacterales	Rhodobacteraceae	unclassified_Rhodobacteraceae	Rhodobacteraceae_bacterium	Rhodobacteraceae_bacterium_HyVt-529	Contig	59.7122	3.59712	10.2020	HHI69455.1-Sat_ass; HHI69707.1-HmcF____HHI69708.1-TmcC; HHI69799.1-HdrD; HHI70002.1-DsrL____HHI70003.1-DsrK____HHI70004.1-DsrM____HHI70005.1-DsrC____HHI70006.1-DsrH____HHI70007.1-DsrF____HHI70008.1-DsrE____HHI70009.1-DsrB____HHI70010.1-DsrA____HHI70014.1-DsrV; HHI70368.1-NarZ; HHI70716.1-DsrW; HHI70986.1-NarI____HHI70987.1-NarJ____HHI70988.1-NarY; HHI70989.1-DsrO____HHI70990.1-DsrP; HHI71428.1-Co…
GCA_011388715.1	1904441	Bacteria	Proteobacteria	Alphaproteobacteria	Rhodobacterales	Rhodobacteraceae	unclassified_Rhodobacteraceae	Rhodobacteraceae_bacterium	Rhodobacteraceae_bacterium_HyVt-470	Contig	26.6187	0.719424	10.2020	HHS89023.1-DsrK____HHS89024.1-DsrM; HHS89309.1-OhcC____HHS89310.1-OhcB; HHS89331.1-DsrW; HHS89469.1-Sat;
GCF_003544895.1	2171755	Bacteria	Proteobacteria	Alphaproteobacteria	Rhodobacterales	Rhodobacteraceae	unclassified_Rhodobacteraceae	Rhodobacteraceae_bacterium	Rhodobacteraceae_bacterium_BAR1	Complete_Genome	96.4029	2.15827	10.2019	WP_118941619.1-NarZ____WP_118941620.1-NarY____WP_118941621.1-NarJ____WP_118941622.1-NarI; WP_118944330.1-OhcA; WP_118941954.1-DsrW____WP_118944345.1-DsrA____WP_118941958.1-DsrB____WP_118941959.1-DsrE____WP_118941960.1-DsrF____WP_118941961.1-DsrH____WP_118941962.1-DsrC____WP_118944346.1-DsrM____WP_118941963.1-DsrK____WP_118941964.1-DsrL____WP_118941965.1-DsrJ____WP_118941966.1-DsrO____WP_118941967…
GCA_002746935.1	1948890	Bacteria	Proteobacteria	Alphaproteobacteria	Rhodobacterales	unclassified_Rhodobacterales	unclassified_Rhodobacterales	Rhodobacterales_bacterium	Rhodobacterales_bacterium_DOLJORAL78_66_20	Contig	76.9784	0.719424	10.2019	PIE08829.1-NarG____PIE08830.1-HmcB; PIE08762.1-Sat_ass; PIE07806.1-DsrW____PIE07807.1-DsrE____PIE07808.1-DsrF____PIE07809.1-DsrH____PIE07810.1-DsrC; PIE07316.1-HmcF; PIE06672.1-CobB; PIE06642.1-TmcC;
GCA_011332545.1	1948890	Bacteria	Proteobacteria	Alphaproteobacteria	Rhodobacterales	unclassified_Rhodobacterales	unclassified_Rhodobacterales	Rhodobacterales_bacterium	Rhodobacterales_bacterium_HyVt-594	Contig	24.4604	1.43885	10.2020	HHS93907.1-CobB; HHS94015.1-DsrK____HHS94016.1-DsrL; HHS94409.1-DsrM____HHS94410.1-DsrC____HHS94411.1-DsrH____HHS94412.1-DsrF____HHS94413.1-DsrE____HHS94414.1-DsrB; HHS94537.1-DsrW; HHS94713.1-Sat_ass; HHS94778.1-DsrN; HHS94797.1-HmcB;
GCA_002162875.1	1856301	Bacteria	Proteobacteria	Alphaproteobacteria	Rhodobacterales	unclassified_Rhodobacterales	unclassified_Rhodobacterales	Rhodobacterales_bacterium	Rhodobacterales_bacterium_52_120_T64	Contig	97.1223	0	10.2019	OUS04228.1-Sat_ass; OUS04262.1-NarI____OUS04263.1-NarJ____OUS04264.1-NarY____OUS04265.1-NarG; OUS04448.1-OhcA; OUS04526.1-CobB; OUS05664.1-DsrW____OUS05667.1-DsrA____OUS05668.1-DsrB____OUS05669.1-DsrE____OUS05670.1-DsrF____OUS05671.1-DsrH____OUS05672.1-DsrC____OUS05673.1-DsrM____OUS05674.1-DsrK____OUS05675.1-DsrL____OUS05816.1-DsrJ____OUS05817.1-DsrO____OUS05676.1-DsrP____OUS05678.1-DsrN;
GCA_001873585.1	1805338	Bacteria	Proteobacteria	Alphaproteobacteria	Rhodobacterales	unclassified_Rhodobacterales	unclassified_Rhodobacterales	Rhodobacterales_bacterium	Rhodobacterales_bacterium_CG2_30_65_12	Scaffold	65.4676	0	10.2019	OIP83409.1-OhcA; OIP83414.1-DsrN____OIP83416.1-DsrP____OIP83417.1-DsrO____OIP83418.1-DsrJ____OIP83419.1-DsrL____OIP83420.1-DsrK____OIP83436.1-DsrM____OIP83421.1-DsrC____OIP83422.1-DsrH____OIP83423.1-DsrF____OIP83424.1-DsrE____OIP83425.1-DsrB____OIP83426.1-DsrA____OIP83430.1-DsrW; OIP84847.1-HmcF; OIP85115.1-Sat_ass; OIP82116.1-OhcB____OIP82110.1-OhcC;
GCF_000429625.1	1121033	Bacteria	Proteobacteria	Alphaproteobacteria	Rhodospirillales	Rhodospirillaceae	Azospirillum	Azospirillum_halopraeferens	Azospirillum_halopraeferens_DSM_3675	Scaffold	96.4029	2.15827	10.2019	WP_029006701.1-TfrB; WP_035693785.1-HdrD; WP_029008501.1-DsrW; WP_029008510.1-DsrA____WP_029008511.1-DsrB____WP_029008512.1-DsrE____WP_029008513.1-DsrF____WP_029008514.1-DsrH____WP_029008515.1-DsrC____WP_029008516.1-DsrM____WP_084536586.1-DsrK____WP_029008518.1-DsrL____WP_035692026.1-DsrJ____WP_051340701.1-DsrO____WP_029008520.1-DsrP____WP_029008522.1-DsrN; WP_084536693.1-OhcB____WP_029009183.1-O…
GCF_000968135.1	1288970	Bacteria	Proteobacteria	Alphaproteobacteria	Rhodospirillales	Rhodospirillaceae	Magnetospira	Magnetospira_sp.	Magnetospira_sp._QH-2	Complete_Genome	97.1223	0	10.2019	WP_046020111.1-TmcC____WP_046020112.1-TmcB; WP_046020775.1-Sat; WP_046021249.1-NarY; WP_046021453.1-DsrA____WP_046021454.1-DsrB____WP_046021455.1-DsrE____WP_046021456.1-DsrF____WP_046021457.1-DsrH____WP_046021458.1-DsrC____WP_046021459.1-DsrM____WP_046021460.1-DsrK____WP_046021461.1-DsrL____WP_082085368.1-DsrO____WP_046021463.1-DsrP____WP_046021464.1-DsrN____WP_046021465.1-DsrW____WP_046021467.1-…
GCF_000342045.1	1244869	Bacteria	Proteobacteria	Alphaproteobacteria	Rhodospirillales	Rhodospirillaceae	Magnetospirillum	Magnetospirillum_caucaseum	Magnetospirillum_caucaseum_SO-1	Contig	98.5612	0	10.2019	WP_008614189.1-DsrN; WP_008614788.1-CobB; WP_008616480.1-TfrB; WP_008616731.1-NarY; WP_008616946.1-DsrW; WP_008618003.1-DsrP____WP_008618004.1-DsrO____WP_008618005.1-DsrJ____WP_008618006.1-DsrL____WP_008618007.1-DsrK____WP_008618008.1-DsrM____WP_008618009.1-DsrC____WP_008618010.1-DsrH____WP_008618011.1-DsrF____WP_008618012.1-DsrE____WP_008618013.1-DsrB____WP_008618014.1-DsrA; WP_008620028.1-HmcC_…
GCF_002995535.1	55518	Bacteria	Proteobacteria	Alphaproteobacteria	Rhodospirillales	Rhodospirillaceae	Magnetospirillum	Magnetospirillum_gryphiswaldense	Magnetospirillum_gryphiswaldense_R3/S1	Complete_Genome	97.8417	0	10.2019	WP_106001428.1-HdrD; WP_024078414.1-NarY; WP_106002485.1-HmcB____WP_106002486.1-HmcC; WP_024082185.1-DsrN; WP_024082044.1-DsrA____WP_024082043.1-DsrB____WP_024082042.1-DsrE____WP_106002696.1-DsrF____WP_106002697.1-DsrH____WP_024082039.1-DsrC____WP_106002698.1-DsrM____WP_106002699.1-DsrK____WP_106002700.1-DsrL____WP_084028332.1-DsrJ____WP_024082034.1-DsrO____WP_106003805.1-DsrP; WP_024081991.1-Ohc…
GCF_002995515.1	431944	Bacteria	Proteobacteria	Alphaproteobacteria	Rhodospirillales	Rhodospirillaceae	Magnetospirillum	Magnetospirillum_gryphiswaldense	Magnetospirillum_gryphiswaldense_MSR-1	Complete_Genome	97.8417	0	10.2019	WP_106001428.1-HdrD; WP_024078414.1-NarY; WP_106002485.1-HmcB____WP_106002486.1-HmcC; WP_024082185.1-DsrN; WP_024082044.1-DsrA____WP_024082043.1-DsrB____WP_024082042.1-DsrE____WP_106002696.1-DsrF____WP_106002697.1-DsrH____WP_024082039.1-DsrC____WP_106002698.1-DsrM____WP_106002699.1-DsrK____WP_106002700.1-DsrL____WP_084028332.1-DsrJ____WP_024082034.1-DsrO____WP_106003805.1-DsrP; WP_024081991.1-Ohc…
GCF_000513295.1	1430440	Bacteria	Proteobacteria	Alphaproteobacteria	Rhodospirillales	Rhodospirillaceae	Magnetospirillum	Magnetospirillum_gryphiswaldense	Magnetospirillum_gryphiswaldense_MSR-1_v2	Complete_Genome	97.8417	0	10.2019	WP_024078414.1-NarY; WP_024080044.1-HdrD; WP_024080417.1-HmcB____WP_024080418.1-HmcC; WP_024081375.1-CobB; WP_024081875.1-DsrW; WP_024081990.1-OhcB____WP_024081991.1-OhcC; WP_024082033.1-DsrP____WP_024082034.1-DsrO____WP_084028332.1-DsrJ____WP_024082036.1-DsrL____WP_041633808.1-DsrK____WP_024082038.1-DsrM____WP_024082039.1-DsrC____WP_024082040.1-DsrH____WP_024082041.1-DsrF____WP_024082042.1-DsrE_…
GCF_003284725.1	2053833	Bacteria	Proteobacteria	Alphaproteobacteria	Rhodospirillales	Rhodospirillaceae	Magnetospirillum	Magnetospirillum_kuznetsovii	Magnetospirillum_kuznetsovii_LBB-42	Contig	98.5612	0	10.2019	WP_112146821.1-HmcC____WP_112146822.1-HmcB; WP_112146887.1-CobB; WP_112147134.1-NarY; WP_112142313.1-DsrN; WP_112142567.1-DsrP____WP_112142568.1-DsrO____WP_112142569.1-DsrJ____WP_112142570.1-DsrL____WP_112142571.1-DsrK____WP_112142572.1-DsrM____WP_112142573.1-DsrC____WP_112142574.1-DsrH____WP_112142575.1-DsrF____WP_112142576.1-DsrE____WP_112142577.1-DsrB____WP_112142578.1-DsrA; WP_112142583.1-Dsr…
GCF_000009985.1	342108	Bacteria	Proteobacteria	Alphaproteobacteria	Rhodospirillales	Rhodospirillaceae	Magnetospirillum	Magnetospirillum_magneticum	Magnetospirillum_magneticum_AMB-1	Complete_Genome	97.1223	0	10.2019	WP_050750611.1-CobB; WP_011384057.1-HmcC____WP_011384058.1-HmcB; WP_011385723.1-DsrW____WP_011385727.1-DsrA____WP_011385728.1-DsrB____WP_011385729.1-DsrE____WP_011385730.1-DsrF____WP_011385731.1-DsrH____WP_011385732.1-DsrC____WP_011385733.1-DsrM____WP_011385734.1-DsrK____WP_011385735.1-DsrL____WP_011385736.1-DsrJ____WP_011385737.1-DsrO____WP_011385738.1-DsrP; WP_011385980.1-DsrN; WP_043745482.1-T…
GCF_000829825.1	272627	Bacteria	Proteobacteria	Alphaproteobacteria	Rhodospirillales	Rhodospirillaceae	Magnetospirillum	Magnetospirillum_magnetotacticum	Magnetospirillum_magnetotacticum_MS-1	Contig	97.8417	0.719424	10.2019	WP_009871105.1-NarG; WP_041041980.1-TfrB; WP_009869129.1-NarY; WP_041039978.1-HmcC____WP_009869467.1-HmcB; WP_041039232.1-DsrW____WP_009867536.1-DsrA____WP_009867537.1-DsrB____WP_009867538.1-DsrE____WP_041039234.1-DsrF____WP_009867033.1-DsrH____WP_009867034.1-DsrC____WP_041039237.1-DsrM____WP_041039239.1-DsrK____WP_009869256.1-DsrL____WP_009869255.1-DsrJ____WP_009869254.1-DsrO____WP_041039241.1-D…
GCF_001650715.1	1285242	Bacteria	Proteobacteria	Alphaproteobacteria	Rhodospirillales	Rhodospirillaceae	Magnetospirillum	Magnetospirillum_marisnigri	Magnetospirillum_marisnigri_SP-1	Scaffold	97.8417	0	10.2019	WP_068489258.1-HdrD____WP_068489264.1-TfrB; WP_068490353.1-CobB; WP_068492098.1-DsrN; WP_068492137.1-HmcB____WP_068492139.1-HmcC; WP_068492197.1-DsrP____WP_068492199.1-DsrO____WP_068492233.1-DsrJ____WP_068492201.1-DsrL____WP_068492203.1-DsrK____WP_082914822.1-DsrM____WP_068492207.1-DsrC____WP_068492209.1-DsrH____WP_068492212.1-DsrF____WP_068492214.1-DsrE____WP_068492215.1-DsrB____WP_068492216.1-D…
GCF_001650635.1	1437059	Bacteria	Proteobacteria	Alphaproteobacteria	Rhodospirillales	Rhodospirillaceae	Magnetospirillum	Magnetospirillum_moscoviense	Magnetospirillum_moscoviense_BB-1	Contig	97.8417	0	10.2019	WP_068496751.1-CobB; WP_068497903.1-NarY; WP_068498675.1-DsrW; WP_068502410.1-TfrB; WP_068502451.1-OhcB____WP_068502455.1-OhcC; WP_068503185.1-HmcC____WP_068503188.1-HmcB; WP_068503218.1-AprA____WP_082911007.1-AprB____WP_068503221.1-Sat____WP_068503224.1-QmoA____WP_068503227.1-QmoB____WP_068503230.1-HdrC; WP_068504858.1-DsrA____WP_068504860.1-DsrB____WP_068504861.1-DsrE____WP_068504864.1-DsrF____…
GCA_004321965.1	31872	Bacteria	Proteobacteria	Alphaproteobacteria	Rhodospirillales	Rhodospirillaceae	Magnetospirillum	Magnetospirillum_sp.	Magnetospirillum_sp._DP16D_bin.29	Contig	75.5396	14.3885	10.2019	TAN57546.1-DsrN; TAN76274.1-DsrW; TAN54821.1-HmcC____TAN54822.1-HmcB; TAN75078.1-HdrA; TAN73049.1-CobB; TAN72766.1-NarY; TAN70632.1-DsrA____TAN70633.1-DsrB____TAN70634.1-DsrE____TAN70635.1-DsrF____TAN70636.1-DsrH____TAN70637.1-DsrC____TAN70638.1-DsrM____TAN70639.1-DsrK____TAN70640.1-DsrL____TAN70641.1-DsrJ____TAN70642.1-DsrO____TAN70643.1-DsrP; TAN65720.1-DsrP; TAN64498.1-HdrC____TAN64499.1-HdrB;…
GCF_900184795.1	1979370	Bacteria	Proteobacteria	Alphaproteobacteria	Rhodospirillales	Rhodospirillaceae	Magnetospirillum	Magnetospirillum_sp.	Magnetospirillum_sp._15-1	Contig	84.1727	0.719424	10.2019	WP_096704189.1-TfrB; WP_096704681.1-NarI____WP_096704682.1-NarJ____WP_096704683.1-NarY____WP_096704684.1-NarG; WP_096701595.1-DsrN; WP_096701685.1-CobB; WP_096701193.1-DsrW____WP_096701197.1-DsrA____WP_096701198.1-DsrB____WP_096701199.1-DsrE____WP_096701200.1-DsrF____WP_096701201.1-DsrH____WP_096701202.1-DsrC____WP_096701203.1-DsrM____WP_096701204.1-DsrK____WP_096701205.1-DsrL____WP_096701257.1-D…
GCA_001898825.1	1895778	Bacteria	Proteobacteria	Alphaproteobacteria	Rhodospirillales	Rhodospirillaceae	Magnetospirillum	Magnetospirillum_sp.	Magnetospirillum_sp._64-120	Contig	97.8417	0.719424	10.2019	OJX81814.1-CobB; OJX79529.1-TfrB; OJX73843.1-DsrN; OJX71323.1-DsrP____OJX71324.1-DsrO____OJX71325.1-DsrJ____OJX71326.1-DsrL____OJX71327.1-DsrK____OJX71328.1-DsrM____OJX71329.1-DsrC____OJX71372.1-DsrH____OJX71330.1-DsrF____OJX71331.1-DsrE____OJX71332.1-DsrB____OJX71333.1-DsrA; OJX70463.1-NarY; OJX70536.1-HmcC____OJX70537.1-HmcB; OJX68492.1-OhcC____OJX68674.1-OhcB; OJX68617.1-DsrW;
GCF_002105535.1	1639348	Bacteria	Proteobacteria	Alphaproteobacteria	Rhodospirillales	Rhodospirillaceae	Magnetospirillum	Magnetospirillum_sp.	Magnetospirillum_sp._ME-1	Complete_Genome	97.1223	0	10.2019	WP_085371815.1-DsrW____WP_085371819.1-DsrA____WP_085371820.1-DsrB____WP_085371821.1-DsrE____WP_085371822.1-DsrF____WP_085371823.1-DsrH____WP_011385732.1-DsrC____WP_085371824.1-DsrM____WP_085371825.1-DsrK____WP_085371826.1-DsrL____WP_085371827.1-DsrJ____WP_085371828.1-DsrO____WP_085371829.1-DsrP; WP_085372264.1-CobB; WP_085372427.1-TfrB____WP_085375454.1-HdrD; WP_085375482.1-NarY____WP_085375483.1…
GCF_001511835.1	1663591	Bacteria	Proteobacteria	Alphaproteobacteria	Rhodospirillales	Rhodospirillaceae	Magnetospirillum	Magnetospirillum_sp.	Magnetospirillum_sp._XM-1	Complete_Genome	98.5612	0	10.2019	WP_068428225.1-CobB; WP_068437369.1-HdrD; WP_068432660.1-DsrN; WP_068435929.1-HmcB____WP_068435931.1-HmcC; WP_068436441.1-DsrW____WP_068436448.1-DsrA____WP_068436450.1-DsrB____WP_068436452.1-DsrE____WP_068436454.1-DsrF____WP_082700619.1-DsrH____WP_011385732.1-DsrC____WP_068436456.1-DsrM____WP_068436458.1-DsrK____WP_068436460.1-DsrL____WP_068436462.1-DsrJ____WP_068436464.1-DsrO____WP_068436466.1-D…
GCF_001746755.1	28181	Bacteria	Proteobacteria	Alphaproteobacteria	Rhodospirillales	Rhodospirillaceae	Magnetovibrio	Magnetovibrio_blakemorei	Magnetovibrio_blakemorei_MV-1	Contig	96.4029	0	10.2019	WP_069956825.1-AprM____WP_069956672.1-AprB____WP_069956673.1-AprA; WP_069957221.1-DsrB____WP_069957222.1-DsrE____WP_069957223.1-DsrF____WP_069957224.1-DsrH____WP_069957225.1-DsrC____WP_069957226.1-DsrM____WP_084005046.1-DsrK____WP_069957228.1-DsrL____WP_139134856.1-DsrJ____WP_069957258.1-DsrO____WP_069957230.1-DsrP____WP_069957232.1-DsrN____WP_069957233.1-DsrW; WP_069957560.1-CobB; WP_069957735.1…
GCA_002686765.1	2024836	Bacteria	Proteobacteria	Alphaproteobacteria	Rhodospirillales	Rhodospirillaceae	Magnetovibrio	Magnetovibrio_sp.	Magnetovibrio_sp._ARS8	Contig	66.9065	0	10.2019	MAE43491.1-CobB; MAE43728.1-NarY____MAE43730.1-NarI; MAE44233.1-DsrN; MAE44451.1-AprB____MAE44452.1-AprA____MAE44453.1-QmoA____MAE44454.1-QmoB____MAE44455.1-QmoC____MAE44456.1-Sat; MAE44465.1-DsrN____MAE44466.1-DsrC____MAE44467.1-DsrA____MAE44468.1-DsrB____MAE44469.1-DsrL____MAE44470.1-DsrU____MAE44472.1-DsrE____MAE44473.1-DsrF____MAE44474.1-DsrH____MAE44476.1-DsrW____MAE44477.1-DsrT____MAE44478.…
GCA_002717285.1	2024836	Bacteria	Proteobacteria	Alphaproteobacteria	Rhodospirillales	Rhodospirillaceae	Magnetovibrio	Magnetovibrio_sp.	Magnetovibrio_sp._SP358	Contig	88.4892	2.8777	10.2019	MBH88622.1-CobB; MBH88644.1-Sat; MBH89771.1-AprA____MBH89772.1-AprB____MBH89773.1-AprM; MBH89780.1-DsrA____MBH89781.1-DsrB____MBH89782.1-DsrE____MBH89783.1-DsrF____MBH89784.1-DsrH____MBH89785.1-DsrC____MBH89786.1-DsrM____MBH89787.1-DsrK____MBH89788.1-DsrL____MBH89789.1-DsrJ____MBH89790.1-DsrO____MBH89791.1-DsrP____MBH89793.1-DsrN____MBH89794.1-DsrW; MBH89990.1-HdrD; MBH90343.1-Sat;
GCA_002722175.1	2024836	Bacteria	Proteobacteria	Alphaproteobacteria	Rhodospirillales	Rhodospirillaceae	Magnetovibrio	Magnetovibrio_sp.	Magnetovibrio_sp._SP26	Contig	88.4892	7.19424	10.2019	MBL95424.1-AprA____MBL95425.1-AprB____MBL95426.1-AprM____MBL95428.1-Sat____MBL95432.1-DsrW____MBL95436.1-DsrA____MBL95437.1-DsrB____MBL95438.1-DsrE____MBL95439.1-DsrF____MBL95440.1-DsrH____MBL95441.1-DsrC____MBL95442.1-DsrM____MBL95443.1-DsrK____MBL95444.1-DsrL____MBL95445.1-DsrO____MBL95446.1-DsrP____MBL95448.1-DsrN; MBL95682.1-CobB;
GCF_900108475.1	1082	Bacteria	Proteobacteria	Alphaproteobacteria	Rhodospirillales	Rhodospirillaceae	Phaeospirillum	Phaeospirillum_fulvum	Phaeospirillum_fulvum_DSM_13234	Scaffold	97.8417	0	10.2019	WP_074768376.1-DsrN____WP_074768379.1-DsrP____WP_074768381.1-DsrO____WP_074768383.1-DsrJ____WP_074768385.1-DsrL____WP_074768387.1-DsrK____WP_074768389.1-DsrM____WP_074768391.1-DsrC____WP_074768393.1-DsrH____WP_074768395.1-DsrF____WP_074768397.1-DsrE____WP_074768399.1-DsrB____WP_074768401.1-DsrA; WP_074766570.1-DsrW; WP_074765428.1-CobB;
GCF_006980715.1	2502183	Bacteria	Proteobacteria	Alphaproteobacteria	Rhodospirillales	Rhodospirillaceae	Telmatospirillum	Telmatospirillum_sp.	Telmatospirillum_sp._J64-1	Scaffold	97.8417	1.43885	10.2019	WP_142849664.1-TfrB; WP_142850587.1-CobB____WP_142850545.1-DsrW; WP_142847139.1-DsrK____WP_142847141.1-DsrC____WP_142847144.1-DsrE; WP_142847157.1-OhcA; WP_142848488.1-HmcB;
GCF_004341725.1	1773489	Bacteria	Proteobacteria	Alphaproteobacteria	Rhodospirillales	Rhodospirillaceae	Varunaivibrio	Varunaivibrio_sulfuroxidans	Varunaivibrio_sulfuroxidans_DSM_101688	Contig	97.8417	2.15827	10.2019	WP_132937617.1-HdrD; WP_132937871.1-CobB; WP_132938429.1-TmcC; WP_132938678.1-NarG____WP_132938679.1-NarH____WP_132938680.1-NarJ____WP_132938681.1-NarI; WP_132938998.1-OhcC____WP_132939124.1-OhcB; WP_132939870.1-HmcB; WP_132940006.1-AprA____WP_132940007.1-AprB____WP_132940010.1-Sat____WP_132940012.1-QmoA____WP_132940013.1-QmoB____WP_132940014.1-HdrC____WP_132940015.1-HdrB; WP_132940018.1-DsrA____…
GCA_002401565.1	1898112	Bacteria	Proteobacteria	Alphaproteobacteria	Rhodospirillales	Rhodospirillaceae	unclassified_Rhodospirillaceae	Rhodospirillaceae_bacterium	Rhodospirillaceae_bacterium_NORP116	Contig	53.2374	2.15827	10.2019	PCI36974.1-DsrA____PCI36976.1-DsrB; PCI41478.1-DsrW____PCI41479.1-DsrN; PCI40587.1-TfrB; PCI40253.1-TmcC; PCI39762.1-NarY; PCI39547.1-CobB;
GCA_002686255.1	1898112	Bacteria	Proteobacteria	Alphaproteobacteria	Rhodospirillales	Rhodospirillaceae	unclassified_Rhodospirillaceae	Rhodospirillaceae_bacterium	Rhodospirillaceae_bacterium_ARS16	Contig	93.5252	13.6691	10.2019	MAF94389.1-DsrP____MAF94390.1-DsrO____MAF94391.1-DsrK; MAF94741.1-DsrW; MAF94828.1-HdrB____MAF94829.1-HdrC____MAF94830.1-QmoB____MAF94831.1-QmoA____MAF94832.1-Sat____MAF94834.1-AprB____MAF94835.1-AprA; MAF94884.1-DsrN____MAF94886.1-DsrP____MAF94887.1-DsrO; MAF95022.1-DsrJ____MAF95023.1-DsrL____MAF95024.1-DsrK____MAF95025.1-DsrM____MAF95026.1-DsrC____MAF95027.1-DsrB____MAF95028.1-DsrA; MAF95051.1-…
GCA_002687515.1	1898112	Bacteria	Proteobacteria	Alphaproteobacteria	Rhodospirillales	Rhodospirillaceae	unclassified_Rhodospirillaceae	Rhodospirillaceae_bacterium	Rhodospirillaceae_bacterium_ARS31	Contig	89.2086	0.719424	10.2019	MAF47339.1-HmcB; MAF47929.1-NarI____MAF47931.1-NarY____MAF47932.1-NarG; MAF48065.1-DsrW____MAF48066.1-CobB; MAF48218.1-DsrN____MAF48220.1-DsrP____MAF48221.1-DsrO____MAF48222.1-DsrJ____MAF48223.1-DsrL____MAF48224.1-DsrL____MAF48225.1-DsrK____MAF48226.1-DsrM____MAF48227.1-DsrC____MAF48228.1-DsrH____MAF48229.1-DsrF____MAF48230.1-DsrE____MAF48231.1-DsrB____MAF48232.1-DsrA; MAF48264.1-HdrB____MAF48265…
GCA_002690215.1	1898112	Bacteria	Proteobacteria	Alphaproteobacteria	Rhodospirillales	Rhodospirillaceae	unclassified_Rhodospirillaceae	Rhodospirillaceae_bacterium	Rhodospirillaceae_bacterium_ARS1032	Contig	89.9281	4.31655	10.2019	MAG95479.1-HmcB; MAG95794.1-AprA; MAG96379.1-HdrB____MAG96380.1-HdrC____MAG96381.1-QmoB____MAG96382.1-QmoA____MAG96383.1-Sat; MAG96476.1-HdrA____MAG96481.1-HdrB____MAG96482.1-HdrC; MAG96868.1-NarI____MAG96870.1-NarY____MAG96871.1-NarG; MAG97075.1-HdrA____MAG97079.1-HdrB; MAG97242.1-DsrW____MAG97243.1-CobB; MAG97827.1-HdrD; MAG98507.1-OhcA; MAG98737.1-DsrN____MAG98738.1-DsrP____MAG98739.1-DsrO____…
GCA_002731375.1	1898112	Bacteria	Proteobacteria	Alphaproteobacteria	Rhodospirillales	Rhodospirillaceae	unclassified_Rhodospirillaceae	Rhodospirillaceae_bacterium	Rhodospirillaceae_bacterium_NP113	Contig	94.2446	7.91367	10.2019	MBV38735.1-AprB____MBV38736.1-AprM; MBV38748.1-DsrN____MBV38750.1-DsrP____MBV38751.1-DsrO____MBV38752.1-DsrJ____MBV38753.1-DsrL____MBV38754.1-DsrK____MBV38755.1-DsrM____MBV38756.1-DsrC____MBV38757.1-DsrH____MBV38758.1-DsrF____MBV38759.1-DsrE____MBV38760.1-DsrB; MBV39469.1-CobB; MBV39498.1-DsrW; MBV39972.1-NarG; MBV40351.1-HdrC____MBV40352.1-HdrB____MBV40357.1-HdrA; MBV40530.1-AprM____MBV40531.1-A…
GCA_002732845.1	1898112	Bacteria	Proteobacteria	Alphaproteobacteria	Rhodospirillales	Rhodospirillaceae	unclassified_Rhodospirillaceae	Rhodospirillaceae_bacterium	Rhodospirillaceae_bacterium_NORP128	Contig	54.6763	1.43885	10.2019	PHS78972.1-HdrD; PHS78908.1-CobB; PHS78828.1-DsrW____PHS78829.1-DsrN; PHS78575.1-DsrP____PHS78576.1-DsrO____PHS78577.1-DsrJ____PHS78578.1-DsrL____PHS78579.1-DsrK____PHS78602.1-DsrM____PHS78580.1-DsrC____PHS78581.1-DsrH____PHS78582.1-DsrF____PHS78583.1-DsrE____PHS78584.1-DsrB____PHS78585.1-DsrA; PHS78445.1-HmcF____PHS78446.1-TmcC; PHS78398.1-AprM____PHS78399.1-AprB____PHS78400.1-AprA____PHS78404.1…
GCA_006218045.1	1898112	Bacteria	Proteobacteria	Alphaproteobacteria	Rhodospirillales	Rhodospirillaceae	unclassified_Rhodospirillaceae	Rhodospirillaceae_bacterium	Rhodospirillaceae_bacterium_X1_MaxBin.003	Scaffold	97.1223	0	10.2019	TNC96083.1-NarY; TNC95506.1-DsrW; TNC95108.1-HmcC____TNC95109.1-HmcB; TNC94610.1-HdrD; TNC94276.1-OhcC____TNC94277.1-OhcB; TNC94140.1-CobB; TNC96601.1-DsrN; TNC96459.1-DsrA____TNC96460.1-DsrB____TNC96461.1-DsrE____TNC96462.1-DsrF____TNC96463.1-DsrH____TNC96464.1-DsrC____TNC96465.1-DsrM____TNC96466.1-DsrK____TNC96467.1-DsrL____TNC96468.1-DsrJ____TNC96469.1-DsrO____TNC96470.1-DsrP;
GCA_000961745.1	1629718	Bacteria	Proteobacteria	Alphaproteobacteria	Rhodospirillales	Rhodospirillaceae	unclassified_Rhodospirillaceae	Rhodospirillaceae_bacterium	Rhodospirillaceae_bacterium_BRH_c57	Contig	82.0144	0.719424	10.2019	KJS34980.1-DsrA____KJS34981.1-DsrB____KJS34993.1-DsrE____KJS34994.1-DsrF____KJS34982.1-DsrH____KJS34983.1-DsrC____KJS34984.1-DsrM____KJS34985.1-DsrK____KJS34986.1-DsrL____KJS34987.1-DsrJ____KJS34995.1-DsrO; KJS39872.1-DsrW; KJS42696.1-OhcB____KJS42697.1-OhcC; KJS34484.1-NarH; KJS40438.1-CobB; KJS35355.1-DsrN; KJS41210.1-TfrB;
GCA_004299025.1	2026786	Bacteria	Proteobacteria	Alphaproteobacteria	Rhodospirillales	unclassified_Rhodospirillales	unclassified_Rhodospirillales	Rhodospirillales_bacterium	Rhodospirillales_bacterium_DP16D_bin.55	Contig	70.5036	2.15827	10.2019	TAN46235.1-DsrK____TAN46236.1-DsrM____TAN46237.1-DsrC____TAN46238.1-DsrH____TAN46241.1-DsrF____TAN46239.1-DsrE____TAN46240.1-DsrB; TAN45019.1-HdrA; TAN44743.1-AprB____TAN44744.1-AprA; TAN57908.1-HmcB____TAN57909.1-HmcC; TAN59238.1-AprA; TAN57282.1-DsrP____TAN57280.1-DsrO____TAN57281.1-DsrL; TAN57214.1-OhcC____TAN57215.1-OhcB; TAN56649.1-DsrA____TAN56650.1-DsrB; TAN54945.1-HdrB____TAN54946.1-HdrC_…
GCA_011052025.1	2026786	Bacteria	Proteobacteria	Alphaproteobacteria	Rhodospirillales	unclassified_Rhodospirillales	unclassified_Rhodospirillales	Rhodospirillales_bacterium	Rhodospirillales_bacterium_HyVt-428	Contig	47.482	0.719424	10.2020	HEB78934.1-QmoA; HEB79276.1-HdrA; HEB79430.1-DsrW; HEB79443.1-HdrB; HEB79623.1-Sat____HEB79624.1-DsrN; HEB79702.1-Sat_ass; HEB79826.1-DsrP; HEB79918.1-DsrA____HEB79919.1-DsrB____HEB79920.1-DsrE____HEB79921.1-DsrF____HEB79922.1-DsrH____HEB79923.1-DsrC____HEB79924.1-DsrM; HEB80002.1-HdrB____HEB80004.1-QmoB;
GCA_011055565.1	2026786	Bacteria	Proteobacteria	Alphaproteobacteria	Rhodospirillales	unclassified_Rhodospirillales	unclassified_Rhodospirillales	Rhodospirillales_bacterium	Rhodospirillales_bacterium_HyVt-419	Contig	63.3094	0	10.2020	HER25887.1-HmcB; HER26195.1-DsrN; HER26498.1-DsrC____HER26499.1-DsrH____HER26500.1-DsrF____HER26501.1-DsrE____HER26502.1-DsrB; HER26512.1-QmoB; HER26563.1-NarG; HER26869.1-TfrB; HER27161.1-DsrK____HER27162.1-DsrM; HER27222.1-AprB____HER27223.1-AprA; HER27390.1-HdrD; HER27404.1-Sat; HER27449.1-NarY____HER27451.1-NarI; HER27467.1-CobB; HER27646.1-DsrP;
GCA_011322605.1	2026786	Bacteria	Proteobacteria	Alphaproteobacteria	Rhodospirillales	unclassified_Rhodospirillales	unclassified_Rhodospirillales	Rhodospirillales_bacterium	Rhodospirillales_bacterium_HyVt-481	Contig	70.5036	2.15827	10.2020	HFD14738.1-Sat_ass; HFD15077.1-DsrA____HFD15078.1-DsrB; HFD15160.1-HmcB; HFD15475.1-QmoA; HFD15884.1-NarZ; HFD16025.1-NarY; HFD16229.1-DsrW; HFD16730.1-CobB; HFD17076.1-DsrB;
GCA_001830475.1	1802023	Bacteria	Proteobacteria	Alphaproteobacteria	Rhodospirillales	unclassified_Rhodospirillales	unclassified_Rhodospirillales	Rhodospirillales_bacterium	Rhodospirillales_bacterium_RIFCSPLOWO2_12_FULL_67_15	Scaffold	71.9424	0	10.2019	OHC83685.1-NarY; OHC83005.1-HmcB; OHC82714.1-DsrB____OHC82715.1-DsrE____OHC82716.1-DsrF____OHC82717.1-DsrH____OHC82724.1-DsrC____OHC82718.1-DsrM____OHC82719.1-DsrK____OHC82720.1-DsrL____OHC82721.1-DsrJ____OHC82722.1-DsrP____OHC82723.1-DsrN; OHC82650.1-AprA____OHC82651.1-AprB____OHC82653.1-AprA; OHC81978.1-HdrD;
GCA_011374735.1	2268141	Bacteria	Proteobacteria	Alphaproteobacteria	unclassified_Alphaproteobacteria	unclassified_Alphaproteobacteria	Thermopetrobacter	Thermopetrobacter_sp.	Thermopetrobacter_sp._HyVt-550	Contig	81.295	2.8777	10.2020	HHN66533.1-AprA; HHN66730.1-CobB; HHN66939.1-DsrN____HHN66940.1-DsrP____HHN66941.1-DsrO____HHN66942.1-DsrJ____HHN66943.1-DsrL; HHN67003.1-DsrK____HHN67004.1-DsrM____HHN67005.1-DsrC____HHN67006.1-DsrH____HHN67007.1-DsrF____HHN67008.1-DsrE____HHN67009.1-DsrB____HHN67010.1-DsrA; HHN67252.1-Sat____HHN67253.1-AprM;
GCF_000746275.1	1495045	Bacteria	Proteobacteria	Alphaproteobacteria	unclassified_Alphaproteobacteria	unclassified_Alphaproteobacteria	Thermopetrobacter	Thermopetrobacter_sp.	Thermopetrobacter_sp._TC1	Scaffold	97.1223	0	10.2019	WP_051928693.1-AprB____WP_051928694.1-AprA; WP_038035173.1-HdrB____WP_038035174.1-HdrC____WP_081910403.1-QmoB____WP_038035176.1-QmoA____WP_038035177.1-Sat; WP_051928740.1-DsrW____WP_038033828.1-DsrA____WP_038033832.1-DsrB____WP_038033834.1-DsrE____WP_038033838.1-DsrF____WP_038033841.1-DsrH____WP_038033843.1-DsrC____WP_038034153.1-DsrM____WP_081910168.1-DsrK____WP_038033846.1-DsrL____WP_051928742.…
GCA_003483605.1	1913988	Bacteria	Proteobacteria	Alphaproteobacteria	unclassified_Alphaproteobacteria	unclassified_Alphaproteobacteria	unclassified_Alphaproteobacteria	Alphaproteobacteria_bacterium	Alphaproteobacteria_bacterium_UBA8363	Scaffold	84.1727	0.719424	10.2019	HAT49599.1-HdrB; HAT51395.1-OhcC____HAT51396.1-OhcB; HAT50139.1-DsrP____HAT50140.1-DsrO____HAT50141.1-DsrJ____HAT50142.1-DsrH____HAT50143.1-DsrF____HAT50144.1-DsrE____HAT50145.1-DsrN; HAT50040.1-CbiA; HAT50097.1-DsrC____HAT50098.1-DsrM____HAT50099.1-DsrK;
GCA_003694465.1	1913988	Bacteria	Proteobacteria	Alphaproteobacteria	unclassified_Alphaproteobacteria	unclassified_Alphaproteobacteria	unclassified_Alphaproteobacteria	Alphaproteobacteria_bacterium	Alphaproteobacteria_bacterium_J128	Contig	66.9065	0.719424	10.2019	RME14800.1-DsrN; RME14698.1-OhcA; RME17677.1-Sat_ass; RME18693.1-DsrK____RME18701.1-DsrM____RME18694.1-DsrC____RME18695.1-DsrH____RME18696.1-DsrF____RME18697.1-DsrE____RME18698.1-DsrB____RME18699.1-DsrA; RME16365.1-DsrP____RME16366.1-DsrO____RME16367.1-DsrJ; RME16068.1-TmcC____RME16069.1-HmcF; RME15816.1-DsrW;
GCA_003695135.1	1913988	Bacteria	Proteobacteria	Alphaproteobacteria	unclassified_Alphaproteobacteria	unclassified_Alphaproteobacteria	unclassified_Alphaproteobacteria	Alphaproteobacteria_bacterium	Alphaproteobacteria_bacterium_J081	Contig	79.8561	0	10.2019	RMF40230.1-Sat_ass; RMF39290.1-OhcA; RMF41459.1-DsrN____RMF41461.1-DsrP____RMF41462.1-DsrO____RMF41463.1-DsrJ____RMF41464.1-DsrL____RMF41473.1-DsrK____RMF41465.1-DsrM____RMF41474.1-DsrC____RMF41466.1-DsrH____RMF41467.1-DsrF____RMF41468.1-DsrE____RMF41469.1-DsrB____RMF41470.1-DsrA; RMF37612.1-HdrD; RMF37190.1-NarY; RMF41187.1-CobB; RMF35796.1-DsrW; RMF35704.1-HmcB____RMF35706.1-TmcC;
GCA_002938285.1	2013071	Bacteria	Proteobacteria	Alphaproteobacteria	unclassified_Alphaproteobacteria	unclassified_Alphaproteobacteria	unclassified_Alphaproteobacteria	Alphaproteobacteria_bacterium	Alphaproteobacteria_bacterium_MarineAlpha3_Bin5	Contig	66.9065	0	10.2019	PPR79405.1-Sat____PPR79409.1-DsrW____PPR79413.1-DsrA____PPR79414.1-DsrB____PPR79415.1-DsrE____PPR79416.1-DsrF____PPR79417.1-DsrH____PPR79418.1-DsrC____PPR79419.1-DsrM____PPR79420.1-DsrK____PPR79421.1-DsrL____PPR79422.1-DsrJ____PPR79423.1-DsrO____PPR79424.1-DsrP; PPR79133.1-AprA;
GCA_001768035.1	1797233	Bacteria	Proteobacteria	Alphaproteobacteria	unclassified_Alphaproteobacteria	unclassified_Alphaproteobacteria	unclassified_Alphaproteobacteria	Alphaproteobacteria_bacterium	Alphaproteobacteria_bacterium_RIFOXYD12_FULL_60_8	Scaffold	61.1511	2.15827	10.2019	OFX14719.1-DsrM____OFX14720.1-DsrC; OFX13222.1-DsrW; OFX09032.1-DsrJ____OFX09033.1-DsrP;
GCA_001724855.1	1660104	Bacteria	Proteobacteria	Betaproteobacteria	Burkholderiales	Burkholderiaceae	Lautropia	Lautropia_sp.	Lautropia_sp._SCN_69-89	Contig	92.8058	2.15827	10.2019	ODS99503.1-DsrA____ODS99633.1-DsrB____ODS99504.1-DsrE____ODS99505.1-DsrF____ODS99506.1-DsrH____ODS99507.1-DsrC____ODS99508.1-DsrM____ODS99509.1-DsrK____ODS99510.1-DsrL____ODS99511.1-DsrJ____ODS99634.1-DsrO____ODS99512.1-DsrP____ODS99513.1-DsrN____ODS99514.1-DsrR____ODS99515.1-DsrW; ODS99520.1-Sat____ODS99636.1-AprM____ODS99521.1-AprB____ODS99522.1-AprA; ODS97163.1-TmcC____ODS97164.1-TmcB; ODS9585…
GCA_008015065.1	2030806	Bacteria	Proteobacteria	Betaproteobacteria	Burkholderiales	Burkholderiaceae	unclassified_Burkholderiaceae	Burkholderiaceae_bacterium	Burkholderiaceae_bacterium_Bin_30	Contig	44.6043	4.31655	10.2019	TXH57551.1-DsrW____TXH57553.1-DsrN; TXH60583.1-NarG____TXH60584.1-NarY; TXH61257.1-DsrA____TXH61258.1-DsrB____TXH61259.1-DsrE____TXH61260.1-DsrF____TXH61261.1-DsrH____TXH61262.1-DsrC____TXH61263.1-DsrM; TXH58059.1-OhcA;
GCA_008933545.1	2030806	Bacteria	Proteobacteria	Betaproteobacteria	Burkholderiales	Burkholderiaceae	unclassified_Burkholderiaceae	Burkholderiaceae_bacterium	Burkholderiaceae_bacterium_SB24	Contig	89.2086	0.719424	10.2019	KAB2868822.1-DsrJ____KAB2868823.1-DsrL; KAB2868508.1-DsrW____KAB2868510.1-DsrN; KAB2874648.1-AprA____KAB2874649.1-AprB; KAB2874573.1-NarZ____KAB2874574.1-NarY____KAB2874575.1-NarJ____KAB2874576.1-NarI; KAB2872547.1-HmcB; KAB2871977.1-DsrK____KAB2871978.1-DsrM____KAB2871979.1-DsrC____KAB2871980.1-DsrH____KAB2871983.1-DsrF____KAB2871981.1-DsrE____KAB2871982.1-DsrB;
GCF_001432305.1	1714344	Bacteria	Proteobacteria	Betaproteobacteria	Burkholderiales	Comamonadaceae	Curvibacter	Curvibacter_sp.	Curvibacter_sp._PAE-UM	Scaffold	98.5612	2.8777	10.2019	WP_082605442.1-TfrB; WP_057675144.1-NarV____WP_057675145.1-NarJ____WP_057675146.1-NarH____WP_057675147.1-NarG; WP_057676684.1-DsrA____WP_057676685.1-DsrB____WP_057676686.1-DsrE____WP_057676687.1-DsrF____WP_057676688.1-DsrH____WP_057676689.1-DsrC____WP_057676690.1-DsrM____WP_057676691.1-DsrK____WP_057676692.1-DsrL____WP_082605577.1-DsrO____WP_057676693.1-DsrP____WP_057676694.1-DsrN____WP_082605661…
GCA_003487745.1	1904254	Bacteria	Proteobacteria	Betaproteobacteria	Burkholderiales	Comamonadaceae	Hydrogenophaga	Hydrogenophaga_sp.	Hydrogenophaga_sp._UBA12122	Scaffold	94.2446	1.43885	10.2019	HAX22627.1-NarG____HAX22628.1-NarY____HAX22629.1-NarJ____HAX22630.1-NarI; HAX22669.1-HmcE____HAX22670.1-HmcF; HAX22686.1-OhcB____HAX22687.1-OhcC; HAX20209.1-OhcA____HAX20213.1-DsrW____HAX20215.1-DsrN____HAX20216.1-DsrP____HAX20217.1-DsrO____HAX20218.1-DsrL____HAX20219.1-DsrK____HAX20220.1-DsrM____HAX20221.1-DsrC____HAX20222.1-DsrH____HAX20223.1-DsrF____HAX20224.1-DsrE____HAX20225.1-DsrB____HAX202…
GCA_003509765.1	1904254	Bacteria	Proteobacteria	Betaproteobacteria	Burkholderiales	Comamonadaceae	Hydrogenophaga	Hydrogenophaga_sp.	Hydrogenophaga_sp._UBA12167	Scaffold	84.1727	1.43885	10.2019	HBU18170.1-NarG____HBU18171.1-NarJ____HBU18172.1-NarI; HBU18210.1-HmcE____HBU18211.1-HmcF; HBU18227.1-OhcB____HBU18228.1-OhcC; HBU18548.1-NarY____HBU18552.1-DsrW____HBU18554.1-DsrP____HBU18555.1-DsrO____HBU18556.1-DsrL____HBU18557.1-DsrK____HBU18558.1-DsrM____HBU18559.1-DsrC____HBU18560.1-DsrH____HBU18561.1-DsrF____HBU18562.1-DsrE____HBU18563.1-DsrB; HBU17959.1-CbiA;
GCA_000576245.1	1437444	Bacteria	Proteobacteria	Betaproteobacteria	Burkholderiales	Comamonadaceae	Hydrogenophaga	Hydrogenophaga_sp.	Hydrogenophaga_sp._T4	Contig	75.5396	1.43885	10.2019	EWS65599.1-NarG; EWS65252.1-DsrK____EWS65253.1-DsrM____EWS65254.1-DsrC; EWS64969.1-HdrD; EWS64129.1-CbiA; EWS63963.1-NarW____EWS63964.1-NarI; EWS63810.1-DsrR; EWS63752.1-DsrB____EWS63753.1-DsrA; EWS63610.1-DsrP; EWS63473.1-DsrF____EWS63474.1-DsrE____EWS63475.1-DsrB; EWS62511.1-NarH; EWS62483.1-OhcC;
GCF_003347515.1	2109322	Bacteria	Proteobacteria	Betaproteobacteria	Burkholderiales	Comamonadaceae	Rhodoferax	Rhodoferax_sp.	Rhodoferax_sp._OTU1	Contig	97.8417	0.719424	10.2019	WP_114968388.1-OhcA____WP_114968393.1-DsrR____WP_114968394.1-DsrN____WP_114968395.1-DsrP____WP_114968396.1-DsrO____WP_114968397.1-DsrJ____WP_114968398.1-DsrL____WP_114968399.1-DsrK____WP_114968400.1-DsrM____WP_114968401.1-DsrC____WP_114968402.1-DsrH____WP_114968428.1-DsrF____WP_114968403.1-DsrE____WP_114968404.1-DsrB____WP_114968405.1-DsrA; WP_114968589.1-DsrW; WP_114968604.1-NarI____WP_114968605…
GCA_004144865.1	1871071	Bacteria	Proteobacteria	Betaproteobacteria	Burkholderiales	Comamonadaceae	unclassified_Comamonadaceae	Comamonadaceae_bacterium	Comamonadaceae_bacterium_PMG_248	Contig	71.9424	1.43885	10.2019	RYF17889.1-HmcF____RYF17890.1-TmcC; RYF14358.1-DsrR____RYF14359.1-DsrW; RYF14367.1-OhcA; RYF14088.1-NarJ____RYF14083.1-NarY____RYF14084.1-NarG; RYF13774.1-NarV; RYF14953.1-DsrN____RYF14954.1-DsrP____RYF14955.1-DsrO____RYF14956.1-DsrJ____RYF14957.1-DsrL____RYF14958.1-DsrK____RYF14959.1-DsrM____RYF14960.1-DsrC____RYF14961.1-DsrH____RYF14962.1-DsrF____RYF14963.1-DsrA;
GCA_007280205.1	1871071	Bacteria	Proteobacteria	Betaproteobacteria	Burkholderiales	Comamonadaceae	unclassified_Comamonadaceae	Comamonadaceae_bacterium	Comamonadaceae_bacterium_PowLak16_MAG17	Contig	79.1367	2.15827	10.2019	TSA06108.1-OhcC____TSA06109.1-OhcB; TSA07497.1-DsrA____TSA07498.1-DsrB____TSA07499.1-DsrE____TSA07577.1-DsrF____TSA07500.1-DsrH____TSA07501.1-DsrC____TSA07502.1-DsrM____TSA07503.1-DsrK____TSA07504.1-DsrL____TSA07578.1-DsrJ____TSA07505.1-DsrO____TSA07506.1-DsrP____TSA07579.1-DsrN____TSA07507.1-DsrW; TSA07513.1-Sat____TSA07514.1-AprB____TSA07515.1-AprA; TSA07524.1-HdrB____TSA07525.1-HdrC____TSA0752…
GCA_008080595.1	1871071	Bacteria	Proteobacteria	Betaproteobacteria	Burkholderiales	Comamonadaceae	unclassified_Comamonadaceae	Comamonadaceae_bacterium	Comamonadaceae_bacterium_X1_MetaBAT.31	Scaffold	84.8921	1.43885	10.2019	TXT38101.1-DsrB____TXT38102.1-DsrA____TXT38103.1-DsrA; TXT36987.1-HmcB; TXT36882.1-OhcB____TXT36883.1-OhcC; TXT36674.1-CbiA; TXT35696.1-DsrW____TXT35697.1-DsrR____TXT35699.1-DsrN____TXT35700.1-DsrP____TXT35701.1-DsrO____TXT35702.1-DsrJ____TXT35704.1-DsrL____TXT35705.1-DsrK____TXT35706.1-DsrM____TXT35707.1-DsrC____TXT35708.1-DsrH____TXT35709.1-DsrF____TXT35710.1-DsrE; TXT41281.1-NarG____TXT41282.1…
GCF_003574675.1	2259674	Bacteria	Proteobacteria	Betaproteobacteria	Burkholderiales	Comamonadaceae	unclassified_Comamonadaceae	Comamonadaceae_bacterium	Comamonadaceae_bacterium_SYSU_G00088	Contig	97.8417	3.59712	10.2019	WP_119286523.1-HdrD____WP_119286525.1-HdrF; WP_119289898.1-DsrW____WP_119289900.1-DsrR____WP_119290031.1-DsrN____WP_119289902.1-DsrP____WP_119290033.1-DsrO____WP_119289904.1-DsrL____WP_119289906.1-DsrK____WP_119289908.1-DsrM____WP_119289910.1-DsrC____WP_119289912.1-DsrH____WP_119289914.1-DsrF____WP_119289916.1-DsrE____WP_119289918.1-DsrB____WP_119289920.1-DsrA; WP_119289963.1-OhcA; WP_119291367.1…
GCF_003574615.1	2259336	Bacteria	Proteobacteria	Betaproteobacteria	Burkholderiales	Comamonadaceae	unclassified_Comamonadaceae	Comamonadaceae_bacterium	Comamonadaceae_bacterium_YIM_73032	Contig	97.8417	0	10.2019	WP_119352373.1-NarI____WP_119352374.1-NarJ____WP_119352375.1-NarY____WP_119352376.1-NarZ; WP_119355051.1-TfrB; WP_119355178.1-DsrR____WP_119355179.1-DsrW; WP_119353168.1-DsrN____WP_119353126.1-DsrP____WP_119353127.1-DsrO____WP_119353128.1-DsrL____WP_119353129.1-DsrK____WP_119353130.1-DsrM____WP_119353131.1-DsrC____WP_119353132.1-DsrH____WP_119353133.1-DsrF____WP_119353134.1-DsrE____WP_119353135.1…
GCF_002198735.1	1962181	Bacteria	Proteobacteria	Betaproteobacteria	Burkholderiales	unclassified_Burkholderiales	Ideonella	Ideonella_sp.	Ideonella_sp._A_288	Scaffold	97.1223	2.15827	10.2019	WP_088282582.1-TmcB____WP_088282584.1-HmcE; WP_088285985.1-HdrD; WP_088286042.1-OhcB____WP_088286044.1-OhcC; WP_088286931.1-DsrA____WP_088286932.1-DsrB____WP_088286934.1-DsrE____WP_088286987.1-DsrF____WP_088286936.1-DsrH____WP_088286938.1-DsrC____WP_088286940.1-DsrM____WP_088286942.1-DsrK____WP_088286946.1-DsrL____WP_088286948.1-DsrJ____WP_088286989.1-DsrO____WP_088286950.1-DsrP____WP_088286952.1…
GCF_003265685.1	1861917	Bacteria	Proteobacteria	Betaproteobacteria	Burkholderiales	unclassified_Burkholderiales	Piscinibacter	Piscinibacter_caeni	Piscinibacter_caeni_MQ-18	Scaffold	97.1223	2.8777	10.2019	WP_112188066.1-TfrB; WP_112189257.1-NarG____WP_112189258.1-NarH____WP_112189259.1-NarJ____WP_112189260.1-NarV; WP_112186261.1-DsrA____WP_112186264.1-DsrB____WP_112186265.1-DsrE____WP_112186267.1-DsrF____WP_112186269.1-DsrH____WP_112186271.1-DsrC____WP_112186273.1-DsrM____WP_112186276.1-DsrK____WP_112186278.1-DsrL____WP_112186279.1-DsrJ____WP_112186281.1-DsrO____WP_112186283.1-DsrP____WP_112186285…
GCF_004011805.1	1796922	Bacteria	Proteobacteria	Betaproteobacteria	Burkholderiales	unclassified_Burkholderiales	Piscinibacter	Piscinibacter_defluvii	Piscinibacter_defluvii_SH-1	Scaffold	97.1223	2.15827	10.2019	WP_127997294.1-HdrD; WP_128000056.1-NarV____WP_128000057.1-NarJ____WP_128000058.1-NarH____WP_128000059.1-NarG; WP_128000479.1-TmcB____WP_128000480.1-HmcE; WP_128000497.1-DsrW____WP_128000498.1-DsrR____WP_128000500.1-DsrN____WP_128000501.1-DsrP____WP_128000502.1-DsrO____WP_128000503.1-DsrJ____WP_128000504.1-DsrL____WP_128000505.1-DsrK____WP_128000506.1-DsrM____WP_128000507.1-DsrC____WP_128000508.1…
GCF_004016515.1	2499835	Bacteria	Proteobacteria	Betaproteobacteria	Burkholderiales	unclassified_Burkholderiales	Rubrivivax	Rubrivivax_albus	Rubrivivax_albus_ICH-3	Contig	97.8417	3.59712	10.2019	WP_128195030.1-HdrD; WP_128197649.1-DsrA____WP_128197652.1-DsrB____WP_128197654.1-DsrE____WP_128197657.1-DsrF____WP_128197662.1-DsrC____WP_128197664.1-DsrM____WP_128197666.1-DsrK____WP_128197671.1-DsrL____WP_128197673.1-DsrO____WP_128197676.1-DsrP____WP_128197679.1-DsrN____WP_128197681.1-DsrR____WP_128197683.1-DsrW; WP_128197696.1-TmcC____WP_128197699.1-TmcB; WP_128198797.1-OhcA; WP_128199357.1-N…
GCA_001725505.1	1660139	Bacteria	Proteobacteria	Betaproteobacteria	Burkholderiales	unclassified_Burkholderiales	Rubrivivax	Rubrivivax_sp.	Rubrivivax_sp._SCN_70-15	Scaffold	82.7338	2.15827	10.2019	ODV12011.1-NarG; ODV11793.1-NarI____ODV11797.1-NarJ____ODV11794.1-NarY; ODV10858.1-DsrA____ODV10859.1-DsrB____ODV10860.1-DsrE____ODV10861.1-DsrF____ODV10862.1-DsrH____ODV10863.1-DsrC____ODV10864.1-DsrM____ODV10865.1-DsrK____ODV10866.1-DsrL____ODV10867.1-DsrJ____ODV10868.1-DsrO____ODV10869.1-DsrP; ODV10581.1-OhcA; ODV09476.1-DsrS; ODV09365.1-HmcB; ODV03412.1-TmcB____ODV03413.1-TmcC____ODV03424.1-H…
GCA_001724995.1	1660138	Bacteria	Proteobacteria	Betaproteobacteria	Burkholderiales	unclassified_Burkholderiales	Rubrivivax	Rubrivivax_sp.	Rubrivivax_sp._SCN_71-131	Contig	95.6835	2.15827	10.2019	ODU10410.1-NarI____ODU10411.1-NarJ____ODU10412.1-NarH____ODU10413.1-NarG; ODU09385.1-DsrA____ODU09386.1-DsrB____ODU09387.1-DsrE____ODU09388.1-DsrF____ODU09389.1-DsrH____ODU09390.1-DsrC____ODU09391.1-DsrM____ODU09392.1-DsrK____ODU09393.1-DsrL____ODU09506.1-DsrJ____ODU09394.1-DsrO____ODU09395.1-DsrP____ODU09396.1-DsrN____ODU09398.1-DsrW____ODU09402.1-Sat____ODU09403.1-AprB____ODU09404.1-AprA; ODU09…
GCA_003818515.1	1891238	Bacteria	Proteobacteria	Betaproteobacteria	Burkholderiales	unclassified_Burkholderiales	unclassified_Burkholderiales	Burkholderiales_bacterium	Burkholderiales_bacterium_metabat2.76	Contig	68.3453	5.03597	10.2019	RPH59240.1-DsrP____RPH59241.1-DsrN; RPH59021.1-DsrK____RPH59022.1-DsrL____RPH59023.1-DsrJ; RPH67853.1-DsrO____RPH67855.1-DsrJ____RPH67854.1-DsrL; RPH67786.1-DsrA____RPH67787.1-DsrB____RPH67788.1-DsrE____RPH67789.1-DsrF____RPH67790.1-DsrH____RPH67791.1-DsrC____RPH67792.1-DsrM____RPH67793.1-DsrK____RPH67794.1-DsrL; RPH66475.1-NarH____RPH66477.1-Sat; RPH63708.1-HdrC; RPH63568.1-DsrK____RPH63569.1-Ds…
GCA_008933335.1	1891238	Bacteria	Proteobacteria	Betaproteobacteria	Burkholderiales	unclassified_Burkholderiales	unclassified_Burkholderiales	Burkholderiales_bacterium	Burkholderiales_bacterium_SB36	Contig	84.8921	3.59712	10.2019	KAB2839952.1-NarG____KAB2839953.1-NarY; KAB2838541.1-QmoB; KAB2838254.1-HdrC____KAB2838255.1-QmoB; KAB2838162.1-DsrA; KAB2843883.1-DsrW; KAB2843520.1-AprA____KAB2843521.1-AprB____KAB2843522.1-Sat; KAB2837475.1-DsrL; KAB2843102.1-DsrN____KAB2843103.1-DsrP____KAB2843099.1-DsrO____KAB2843100.1-DsrJ; KAB2842361.1-OhcC; KAB2841814.1-DsrK____KAB2841815.1-DsrM____KAB2841816.1-DsrC____KAB2841817.1-DsrH__…
GCF_900290295.1	1891238	Bacteria	Proteobacteria	Betaproteobacteria	Burkholderiales	unclassified_Burkholderiales	unclassified_Burkholderiales	Burkholderiales_bacterium	Burkholderiales_bacterium_Peat_soil_MAG_SbB2	Scaffold	77.6978	1.43885	10.2019	WP_106827562.1-DsrM____WP_106827560.1-DsrC____WP_106827561.1-DsrB____WP_106827563.1-DsrA; WP_106827336.1-DsrL____WP_106827337.1-DsrJ____WP_106827338.1-DsrO____WP_106827339.1-DsrP; WP_106825901.1-AprA____WP_106825904.1-AprB____WP_106825908.1-DsrW; WP_106825922.1-DsrE____WP_106825924.1-DsrF____WP_106825925.1-DsrH; WP_106826493.1-HmcB; WP_106827184.1-NarH; WP_106825528.1-NarY; WP_106825982.1-QmoA___…
GCF_900290335.1	1891238	Bacteria	Proteobacteria	Betaproteobacteria	Burkholderiales	unclassified_Burkholderiales	unclassified_Burkholderiales	Burkholderiales_bacterium	Burkholderiales_bacterium_Peat_soil_MAG_SbB1	Scaffold	53.2374	0.719424	10.2019	WP_105480756.1-HmcB; WP_105480379.1-AprB____WP_105480380.1-DsrW____WP_105480381.1-DsrP____WP_105480382.1-DsrO____WP_105480383.1-DsrJ____WP_105480384.1-DsrL____WP_105480405.1-DsrK____WP_105480385.1-DsrM____WP_105480386.1-DsrC; WP_105480390.1-DsrE____WP_105480391.1-DsrF____WP_105480392.1-DsrH; WP_105479310.1-NarH;
GCF_000828975.1	1469502	Bacteria	Proteobacteria	Betaproteobacteria	Burkholderiales	unclassified_Burkholderiales	unclassified_Burkholderiales	Burkholderiales_bacterium	Burkholderiales_bacterium_GJ-E10	Complete_Genome	97.8417	1.43885	10.2019	WP_045465785.1-DsrH____WP_045465788.1-DsrF____WP_045465791.1-DsrE; WP_045471229.1-DsrA____WP_045465806.1-DsrB____WP_045465809.1-DsrC____WP_045465812.1-DsrM____WP_045465815.1-DsrK____WP_045465818.1-DsrL____WP_052472295.1-DsrJ____WP_082024049.1-DsrO____WP_082024050.1-DsrP____WP_045471237.1-DsrN____WP_052472296.1-DsrW; WP_045470767.1-TfrB;
GCA_001770695.1	1797550	Bacteria	Proteobacteria	Betaproteobacteria	Burkholderiales	unclassified_Burkholderiales	unclassified_Burkholderiales	Burkholderiales_bacterium	Burkholderiales_bacterium_GWE1_65_30	Scaffold	98.5612	2.8777	10.2019	OGA77696.1-NarG____OGA77697.1-NarY____OGA77719.1-NarJ____OGA77698.1-NarI; OGA75546.1-DsrA____OGA75547.1-DsrB____OGA75548.1-DsrE____OGA75549.1-DsrF____OGA75550.1-DsrH____OGA75551.1-DsrC____OGA75552.1-DsrM____OGA75553.1-DsrK____OGA75554.1-DsrL____OGA75555.1-DsrJ____OGA75556.1-DsrO____OGA75557.1-DsrP____OGA75558.1-DsrN____OGA75560.1-DsrR____OGA75561.1-DsrW____OGA75564.1-OhcA; OGA74315.1-OhcC____OGA7…
GCA_001770705.1	1797551	Bacteria	Proteobacteria	Betaproteobacteria	Burkholderiales	unclassified_Burkholderiales	unclassified_Burkholderiales	Burkholderiales_bacterium	Burkholderiales_bacterium_GWF1_66_17	Scaffold	98.5612	2.8777	10.2019	OGA93672.1-DsrA____OGA93673.1-DsrB____OGA93674.1-DsrE____OGA93675.1-DsrF____OGA93676.1-DsrH____OGA93677.1-DsrC____OGA93678.1-DsrM____OGA93679.1-DsrK____OGA93680.1-DsrL____OGA93681.1-DsrJ____OGA93682.1-DsrO____OGA93683.1-DsrP____OGA93684.1-DsrN____OGA93686.1-DsrR____OGA93687.1-DsrW____OGA93690.1-OhcA; OGA89668.1-OhcC____OGA89669.1-OhcB; OGA89683.1-HmcF____OGA89684.1-HmcE; OGA89716.1-NarI____OGA897…
GCF_000244995.1	864051	Bacteria	Proteobacteria	Betaproteobacteria	Burkholderiales	unclassified_Burkholderiales	unclassified_Burkholderiales	Burkholderiales_bacterium	Burkholderiales_bacterium_JOSHI_001	Chromosome	97.8417	3.59712	10.2019	WP_009549341.1-HmcB; WP_009550643.1-OhcB____WP_009550644.1-OhcC; WP_009551540.1-NarY____WP_009551543.1-TmcB____WP_009551544.1-HmcE; WP_009551550.1-DsrW____WP_043288105.1-DsrN____WP_009551552.1-DsrP____WP_009551553.1-DsrO____WP_085953434.1-DsrJ____WP_009551555.1-DsrL____WP_009551557.1-DsrK____WP_009551558.1-DsrM____WP_009551559.1-DsrC____WP_009551560.1-DsrH____WP_009551561.1-DsrF____WP_009551562.1…
GCA_001772095.1	1797555	Bacteria	Proteobacteria	Betaproteobacteria	Burkholderiales	unclassified_Burkholderiales	unclassified_Burkholderiales	Burkholderiales_bacterium	Burkholderiales_bacterium_RIFCSPHIGHO2_02_FULL_66_10	Scaffold	59.7122	1.43885	10.2019	OGB35912.1-DsrP____OGB35913.1-DsrO; OGB35640.1-CbiA; OGB35251.1-DsrW____OGB35252.1-DsrR; OGB32109.1-NarJ; OGB28642.1-NarI; OGB21801.1-HmcF____OGB21802.1-HmcE; OGB21367.1-NarY; OGB20752.1-DsrM____OGB20754.1-DsrH____OGB20755.1-DsrF____OGB20756.1-DsrB; OGB19512.1-DsrA; OGB16962.1-OhcB; OGB14486.1-DsrK____OGB14487.1-DsrL;
GCA_001770815.1	1797561	Bacteria	Proteobacteria	Betaproteobacteria	Burkholderiales	unclassified_Burkholderiales	unclassified_Burkholderiales	Burkholderiales_bacterium	Burkholderiales_bacterium_RIFCSPHIGHO2_12_FULL_69_20	Scaffold	89.2086	0	10.2019	OGB06475.1-HdrF; OGB03755.1-NarI____OGB03773.1-NarJ____OGB03756.1-NarY____OGB03757.1-NarG; OGB02140.1-OhcA; OGB01044.1-DsrW; OGA97660.1-DsrO____OGA97661.1-DsrJ____OGA97662.1-DsrL____OGA97664.1-DsrK____OGA97665.1-DsrM____OGA97666.1-DsrC____OGA97667.1-DsrH____OGA97668.1-DsrF____OGA97669.1-DsrE____OGA97670.1-DsrB____OGA97671.1-DsrA;
GCA_001770865.1	1797563	Bacteria	Proteobacteria	Betaproteobacteria	Burkholderiales	unclassified_Burkholderiales	unclassified_Burkholderiales	Burkholderiales_bacterium	Burkholderiales_bacterium_RIFCSPLOWO2_02_FULL_66_35	Scaffold	89.2086	1.43885	10.2019	OGB34038.1-HmcF____OGB34039.1-HmcE; OGB33101.1-NarI____OGB33105.1-NarJ____OGB33102.1-NarY____OGB33103.1-NarG; OGB31636.1-DsrW____OGB31637.1-DsrR____OGB31639.1-DsrN____OGB31640.1-DsrP____OGB31641.1-DsrO____OGB31642.1-DsrJ____OGB31643.1-DsrL____OGB31644.1-DsrK____OGB31645.1-DsrM____OGB31646.1-DsrC____OGB31647.1-DsrH____OGB31648.1-DsrF____OGB31649.1-DsrE____OGB31650.1-DsrB____OGB31651.1-DsrA; OGB272…
GCA_001770985.1	1797571	Bacteria	Proteobacteria	Betaproteobacteria	Burkholderiales	unclassified_Burkholderiales	unclassified_Burkholderiales	Burkholderiales_bacterium	Burkholderiales_bacterium_RIFOXYC12_FULL_60_6	Scaffold	74.1007	0	10.2019	OGB79838.1-TmcC; OGB79808.1-NarY; OGB78931.1-OhcB____OGB78932.1-OhcC; OGB78214.1-DsrP____OGB78215.1-DsrO____OGB78216.1-DsrJ; OGB77075.1-DsrA____OGB77076.1-DsrB____OGB77077.1-DsrE____OGB77078.1-DsrF____OGB77079.1-DsrC____OGB77080.1-DsrM; OGB68504.1-HmcC____OGB68505.1-HmcB; OGB68177.1-NarJ____OGB68176.1-NarI;
GCF_000974685.2	1188319	Bacteria	Proteobacteria	Betaproteobacteria	Nitrosomonadales	Gallionellaceae	Ferriphaselus	Ferriphaselus_amnicola	Ferriphaselus_amnicola_OYT1	Complete_Genome	97.8417	0.719424	10.2019	WP_062626097.1-DsrW____WP_062626099.1-DsrN____WP_062626100.1-DsrP____WP_062626101.1-DsrO____WP_062626102.1-DsrJ____WP_062626103.1-DsrL____WP_062626104.1-DsrK____WP_062626105.1-DsrM____WP_062626106.1-DsrC____WP_062626107.1-DsrH____WP_062626108.1-DsrF____WP_062626109.1-DsrE____WP_062626110.1-DsrB____WP_062626111.1-DsrA; WP_062626132.1-NarY;
GCF_000746095.1	1485544	Bacteria	Proteobacteria	Betaproteobacteria	Nitrosomonadales	Gallionellaceae	Ferriphaselus	Ferriphaselus_sp.	Ferriphaselus_sp._R-1	Scaffold	97.8417	0	10.2019	WP_035384708.1-DsrA____WP_035384709.1-DsrB____WP_035384710.1-DsrE____WP_035384711.1-DsrF____WP_035384712.1-DsrH____WP_035384713.1-DsrC____WP_035384714.1-DsrM____WP_035384715.1-DsrK____WP_035384716.1-DsrL____WP_035384717.1-DsrJ____WP_035384718.1-DsrO____WP_035384719.1-DsrP____WP_035384720.1-DsrN____WP_035384722.1-DsrW; WP_035384419.1-NarY;
GCA_001577345.1	1796491	Bacteria	Proteobacteria	Betaproteobacteria	Nitrosomonadales	Gallionellaceae	Gallionella	Candidatus_Gallionella_acididurans	Candidatus_Gallionella_acididurans_ShG14-8	Contig	97.8417	0.719424	10.2019	KXS32815.1-DsrW____KXS32817.1-DsrN____KXS32818.1-DsrP____KXS32819.1-DsrO____KXS32820.1-DsrJ____KXS32821.1-DsrL____KXS32822.1-DsrK____KXS32823.1-DsrM____KXS32824.1-DsrC____KXS32825.1-DsrH____KXS32826.1-DsrF____KXS32827.1-DsrE____KXS32828.1-DsrB____KXS32829.1-DsrA; KXS32309.1-HdrD; KXS32231.1-HdrD; KXS32180.1-NarH; KXS32021.1-Sat____KXS32023.1-AprM____KXS32024.1-AprB____KXS32025.1-AprA; KXS30935.1-…
GCF_000025705.1	580332	Bacteria	Proteobacteria	Betaproteobacteria	Nitrosomonadales	Gallionellaceae	Sideroxydans	Sideroxydans_lithotrophicus	Sideroxydans_lithotrophicus_ES-1	Complete_Genome	98.5612	0.719424	10.2019	WP_013028474.1-TfrB; WP_013029751.1-TmcC; WP_013029803.1-DsrW____WP_013029805.1-DsrN____WP_013029806.1-DsrP____WP_013029807.1-DsrO____WP_013029808.1-DsrJ____WP_013029809.1-DsrL____WP_013029810.1-DsrK____WP_013029811.1-DsrM____WP_013029812.1-DsrC____WP_013029813.1-DsrH____WP_013029814.1-DsrF____WP_013029815.1-DsrE____WP_013029816.1-DsrB____WP_013029817.1-DsrA; WP_013029841.1-NarH____WP_013029843.1…
GCA_001830495.1	1802155	Bacteria	Proteobacteria	Betaproteobacteria	Nitrosomonadales	Gallionellaceae	Sideroxydans	Sideroxydans_sp.	Sideroxydans_sp._RIFOXYB12_FULL_59_6	Scaffold	39.5683	0	10.2019	OHC88004.1-DsrO; OHC87044.1-DsrK; OHC83198.1-DsrW; OHC82192.1-DsrN;
GCA_001830535.1	1802156	Bacteria	Proteobacteria	Betaproteobacteria	Nitrosomonadales	Gallionellaceae	Sideroxydans	Sideroxydans_sp.	Sideroxydans_sp._RIFOXYD2_FULL_59_7	Scaffold	41.0072	1.43885	10.2019	OHC88599.1-DsrH____OHC88600.1-DsrF____OHC88601.1-DsrE; OHC88189.1-DsrM; OHC83113.1-TmcC; OHC82268.1-AprM____OHC82265.1-AprB;
GCF_000297055.2	1163617	Bacteria	Proteobacteria	Betaproteobacteria	Nitrosomonadales	Gallionellaceae	Sulfuricella	Sulfuricella_denitrificans	Sulfuricella_denitrificans_skB26	Complete_Genome	95.6835	0	10.2019	WP_009206450.1-HmcB____WP_009206449.1-HmcC; WP_009206062.1-OhcC____WP_009206066.1-OhcB____WP_009206062.1-OhcC; WP_009206009.1-NarH; WP_009204733.1-Sat____WP_041673408.1-AprB____WP_009204735.1-AprA; WP_009204885.1-HdrB____WP_009204886.1-HdrC____WP_009204887.1-QmoB____WP_009204888.1-QmoA; WP_009205081.1-DsrA; WP_023507005.1-TfrB; WP_009207535.1-DsrR____WP_009207534.1-DsrN____WP_009207533.1-DsrP____…
GCF_000971475.1	1632857	Bacteria	Proteobacteria	Betaproteobacteria	Nitrosomonadales	Gallionellaceae	Sulfuricella	Sulfuricella_sp.	Sulfuricella_sp._T08	Scaffold	97.1223	0	10.2019	WP_059424630.1-OhcB; WP_059424309.1-OhcC; WP_059423751.1-DsrW; WP_059422276.1-DsrB____WP_059422278.1-DsrE____WP_088178657.1-DsrF____WP_059422282.1-DsrH____WP_009207527.1-DsrC____WP_059422284.1-DsrM____WP_059422286.1-DsrK____WP_059422293.1-DsrL____WP_059422296.1-DsrJ____WP_059422298.1-DsrO____WP_059422301.1-DsrP____WP_059422303.1-DsrN____WP_059422305.1-DsrR; WP_059419471.1-Sat____WP_041673408.1-Ap…
GCF_003851125.1	1559896	Bacteria	Proteobacteria	Betaproteobacteria	Nitrosomonadales	Gallionellaceae	Sulfuriferula	Sulfuriferula_multivorans	Sulfuriferula_multivorans_TTN	Scaffold	98.5612	1.43885	10.2019	WP_124703789.1-NarG____WP_124703790.1-NarH____WP_124703791.1-NarJ____WP_124703792.1-NarI; WP_124704177.1-Sat_ass; WP_124704347.1-HdrB____WP_124704348.1-HdrC____WP_124704349.1-QmoB____WP_124704350.1-QmoA; WP_124704692.1-DsrW____WP_124704694.1-DsrR____WP_124704695.1-DsrN____WP_124704697.1-DsrP____WP_124704698.1-DsrO____WP_124704699.1-DsrJ____WP_124704700.1-DsrL____WP_124704701.1-DsrK____WP_12470470…
GCF_003864995.1	1706046	Bacteria	Proteobacteria	Betaproteobacteria	Nitrosomonadales	Gallionellaceae	Sulfurirhabdus	Sulfurirhabdus_autotrophica	Sulfurirhabdus_autotrophica_BiS0	Scaffold	97.1223	2.15827	10.2019	WP_124944792.1-DsrS; WP_124944965.1-HmcB; WP_124945047.1-HdrC____WP_124945023.1-HdrB____WP_124945048.1-HdrA____WP_124945025.1-HdrC____WP_124945026.1-HdrB; WP_124945406.1-Sat____WP_124945407.1-AprB____WP_124945408.1-AprA; WP_124945840.1-Sat_ass; WP_124946143.1-TfrB; WP_124946445.1-HdrD; WP_124946488.1-HmcF____WP_124946489.1-HmcE; WP_124947133.1-NarI____WP_124947134.1-NarJ____WP_124947135.1-NarH___…
GCF_004346685.1	1706046	Bacteria	Proteobacteria	Betaproteobacteria	Nitrosomonadales	Gallionellaceae	Sulfurirhabdus	Sulfurirhabdus_autotrophica	Sulfurirhabdus_autotrophica_DSM_100309	Contig	97.8417	2.15827	10.2019	WP_124948309.1-HdrB____WP_124948310.1-HdrC____WP_124948311.1-QmoB____WP_124948312.1-QmoA; WP_124945840.1-Sat_ass; WP_124948099.1-DsrW____WP_124948101.1-DsrR____WP_124948102.1-DsrN____WP_124948103.1-DsrP____WP_132920911.1-DsrO____WP_124948104.1-DsrJ____WP_124948105.1-DsrL____WP_124948106.1-DsrK____WP_124948107.1-DsrM____WP_124948108.1-DsrC____WP_124948109.1-DsrH____WP_124948110.1-DsrF____WP_124948…
GCA_003445795.1	2052162	Bacteria	Proteobacteria	Betaproteobacteria	Nitrosomonadales	Gallionellaceae	unclassified_Gallionellaceae	Gallionellaceae_bacterium	Gallionellaceae_bacterium_UBA12482	Scaffold	83.4532	0	10.2019	HAF45321.1-TfrB; HAF44634.1-DsrW____HAF44636.1-DsrN____HAF44637.1-DsrP____HAF44638.1-DsrO____HAF44639.1-DsrJ____HAF44640.1-DsrL____HAF44641.1-DsrK; HAF44740.1-AprA____HAF44741.1-AprB____HAF44742.1-AprM____HAF44743.1-Sat____HAF44744.1-NarH; HAF44923.1-OhcC____HAF44924.1-OhcB; HAF45043.1-HmcC____HAF45044.1-HmcB;
GCA_003521785.1	2052162	Bacteria	Proteobacteria	Betaproteobacteria	Nitrosomonadales	Gallionellaceae	unclassified_Gallionellaceae	Gallionellaceae_bacterium	Gallionellaceae_bacterium_UBA10128	Scaffold	62.5899	0.719424	10.2019	HCI12691.1-NarH____HCI12693.1-Sat____HCI12694.1-AprM____HCI12695.1-AprB____HCI12696.1-AprA; HCI13381.1-TmcC____HCI13382.1-HmcF; HCI12828.1-DsrW____HCI12830.1-DsrN____HCI12831.1-DsrP____HCI12832.1-DsrO____HCI12833.1-DsrJ____HCI12834.1-DsrL____HCI12835.1-DsrK____HCI12836.1-DsrC____HCI12837.1-DsrH____HCI12838.1-DsrF____HCI12839.1-DsrE____HCI12840.1-DsrB____HCI12841.1-DsrA; HCI13502.1-TfrB;
GCA_006218055.1	2052162	Bacteria	Proteobacteria	Betaproteobacteria	Nitrosomonadales	Gallionellaceae	unclassified_Gallionellaceae	Gallionellaceae_bacterium	Gallionellaceae_bacterium_X1_MaxBin.016	Scaffold	65.4676	0.719424	10.2019	TNC95702.1-DsrW____TNC95704.1-DsrN____TNC95705.1-DsrP____TNC95706.1-DsrO____TNC95707.1-DsrJ____TNC95708.1-DsrL____TNC95710.1-DsrK____TNC95711.1-DsrM____TNC95712.1-DsrC____TNC95713.1-DsrH____TNC95714.1-DsrF____TNC95715.1-DsrE____TNC95716.1-DsrB____TNC95717.1-DsrA; TNC95471.1-Sat____TNC95472.1-AprM____TNC95473.1-AprB____TNC95474.1-AprA; TNC99596.1-OhcC____TNC99597.1-OhcB; TNC99318.1-HmcA;
GCA_008080515.1	2052162	Bacteria	Proteobacteria	Betaproteobacteria	Nitrosomonadales	Gallionellaceae	unclassified_Gallionellaceae	Gallionellaceae_bacterium	Gallionellaceae_bacterium_X1_MetaBAT.29	Scaffold	92.0863	0.719424	10.2019	TXT25940.1-HmcB; TXT25628.1-DsrW; TXT24344.1-DsrA____TXT24345.1-DsrA____TXT24346.1-DsrB____TXT24347.1-DsrE____TXT24348.1-DsrF____TXT24349.1-DsrH____TXT24350.1-DsrC____TXT24351.1-DsrM; TXT24126.1-NarG; TXT23599.1-HdrA____TXT23600.1-HdrA; TXT23214.1-Sat____TXT23215.1-AprB____TXT23216.1-AprA; TXT22704.1-HdrC____TXT22705.1-HdrB; TXT27335.1-HdrB____TXT27337.1-QmoB____TXT27338.1-QmoA; TXT27215.1-DsrK__…
GCA_002781005.1	1974011	Bacteria	Proteobacteria	Betaproteobacteria	Nitrosomonadales	Gallionellaceae	unclassified_Gallionellaceae	Gallionellaceae_bacterium	Gallionellaceae_bacterium_CG02_land_8_20_14_3_00_60_115	Scaffold	58.2734	1.43885	10.2019	PIV47937.1-DsrO____PIV47938.1-DsrJ____PIV47939.1-DsrL____PIV47940.1-DsrK____PIV47942.1-DsrM; PIV48174.1-CbiA;
GCA_002787455.1	1974012	Bacteria	Proteobacteria	Betaproteobacteria	Nitrosomonadales	Gallionellaceae	unclassified_Gallionellaceae	Gallionellaceae_bacterium	Gallionellaceae_bacterium_CG11_big_fil_rev_8_21_14_0_20_60_62	Scaffold	77.6978	0.719424	10.2019	PIR09369.1-DsrM____PIR09363.1-DsrK____PIR09364.1-DsrL____PIR09365.1-DsrJ____PIR09366.1-DsrO____PIR09367.1-DsrP____PIR09368.1-DsrN;
GCA_002789215.1	1974010	Bacteria	Proteobacteria	Betaproteobacteria	Nitrosomonadales	Gallionellaceae	unclassified_Gallionellaceae	Gallionellaceae_bacterium	Gallionellaceae_bacterium_CG_4_9_14_0_8_um_filter_60_335	Scaffold	60.4317	0	10.2019	PJC04653.1-CbiA; PJC04738.1-DsrO____PJC04739.1-DsrJ____PJC04740.1-DsrL____PJC04741.1-DsrK____PJC04742.1-DsrM;
GCF_003663955.1	1381557	Bacteria	Proteobacteria	Betaproteobacteria	Nitrosomonadales	Sterolibacteriaceae	Sulfurisoma	Sulfurisoma_sediminicola	Sulfurisoma_sediminicola_DSM_26916	Scaffold	98.5612	0.719424	10.2019	WP_121239513.1-DsrC; WP_121239555.1-NarG; WP_121239612.1-DsrS; WP_121240084.1-TfrB; WP_121240670.1-OhcB; WP_121242271.1-DsrA____WP_121242272.1-DsrB____WP_121242273.1-DsrE____WP_121242274.1-DsrF____WP_121242275.1-DsrH____WP_121242276.1-DsrC____WP_121242277.1-DsrM____WP_121242278.1-DsrK____WP_121242279.1-DsrL____WP_121242280.1-DsrJ____WP_121242281.1-DsrO____WP_121242282.1-DsrP____WP_121242283.1-Dsr…
GCF_003865015.1	1381557	Bacteria	Proteobacteria	Betaproteobacteria	Nitrosomonadales	Sterolibacteriaceae	Sulfurisoma	Sulfurisoma_sediminicola	Sulfurisoma_sediminicola_BSN1	Contig	98.5612	0.719424	10.2019	WP_121239513.1-DsrC; WP_121239555.1-NarG; WP_121239612.1-DsrS; WP_121240084.1-TfrB; WP_121240670.1-OhcB____WP_124962401.1-OhcC; WP_121242752.1-HdrD; WP_121242477.1-Sat____WP_121242475.1-AprB____WP_121242473.1-AprA; WP_121242461.1-HdrB____WP_121242459.1-HdrC____WP_121242457.1-QmoB____WP_121242455.1-QmoA____WP_121242445.1-NarY; WP_121242285.1-DsrW____WP_121242284.1-DsrR____WP_121242283.1-DsrN____WP…
GCF_000828635.1	1223802	Bacteria	Proteobacteria	Betaproteobacteria	Nitrosomonadales	Sterolibacteriaceae	Sulfuritalea	Sulfuritalea_hydrogenivorans	Sulfuritalea_hydrogenivorans_sk43H	Complete_Genome	97.8417	1.43885	10.2019	WP_041096513.1-OhcC____WP_041096515.1-OhcB; WP_041101815.1-HmcF; WP_041098196.1-DsrW____WP_041098198.1-DsrR____WP_041098200.1-DsrN____WP_041098202.1-DsrP____WP_084207294.1-DsrO____WP_052473396.1-DsrJ____WP_041098204.1-DsrL____WP_084207542.1-DsrK____WP_041098206.1-DsrM____WP_041098208.1-DsrC____WP_041098210.1-DsrH____WP_041098212.1-DsrF____WP_041098214.1-DsrE____WP_041098216.1-DsrB____WP_041098218…
GCF_003966565.1	2211108	Bacteria	Proteobacteria	Betaproteobacteria	Nitrosomonadales	Sterolibacteriaceae	unclassified_Sterolibacteriaceae	Sterolibacteriaceae_bacterium	Sterolibacteriaceae_bacterium_J5B	Complete_Genome	97.8417	4.31655	10.2019	WP_126443933.1-HdrD; WP_126444139.1-DsrC; WP_126444281.1-HmcB____WP_126444282.1-HmcC; WP_126444316.1-NarI____WP_126447667.1-NarJ____WP_126444317.1-NarY____WP_126444318.1-NarG; WP_126445924.1-DsrA____WP_126445926.1-DsrB____WP_126445928.1-DsrE____WP_126445930.1-DsrF____WP_126445932.1-DsrH____WP_126445934.1-DsrC____WP_126445936.1-DsrM____WP_126445938.1-DsrK____WP_126445940.1-DsrL____WP_126447779.1-D…
GCF_004323595.1	2496847	Bacteria	Proteobacteria	Betaproteobacteria	Nitrosomonadales	Sterolibacteriaceae	unclassified_Sterolibacteriaceae	Sterolibacteriaceae_bacterium	Sterolibacteriaceae_bacterium_M52	Complete_Genome	97.1223	0.719424	10.2019	WP_131109690.1-NarZ; WP_131110287.1-HdrD; WP_131110511.1-DsrC; WP_131110629.1-HmcB____WP_131110630.1-HmcC; WP_131111448.1-DsrA____WP_126445926.1-DsrB____WP_131111449.1-DsrE____WP_131111450.1-DsrF____WP_131111451.1-DsrH____WP_131111452.1-DsrC____WP_131111453.1-DsrM____WP_131111454.1-DsrK____WP_131111455.1-DsrL____WP_131112494.1-DsrJ____WP_131111456.1-DsrO____WP_131111457.1-DsrP____WP_131111458.1-D…
GCF_003967275.1	1914471	Bacteria	Proteobacteria	Betaproteobacteria	Nitrosomonadales	Thiobacillaceae	Sulfuritortus	Sulfuritortus_calidifontis	Sulfuritortus_calidifontis_J1A	Complete_Genome	97.1223	0.719424	10.2019	WP_126459391.1-QmoA____WP_126459394.1-QmoB____WP_126459397.1-HdrC____WP_126459400.1-HdrB; WP_126459559.1-AprA____WP_126459562.1-AprB____WP_126459565.1-Sat; WP_126459691.1-DsrW____WP_126459694.1-DsrR____WP_126459698.1-DsrN____WP_126459701.1-DsrP____WP_126459704.1-DsrO____WP_126459707.1-DsrL____WP_126459710.1-DsrK____WP_126459713.1-DsrM____WP_126459716.1-DsrC____WP_126459719.1-DsrH____WP_126459722.…
GCF_004346085.1	1914471	Bacteria	Proteobacteria	Betaproteobacteria	Nitrosomonadales	Thiobacillaceae	Sulfuritortus	Sulfuritortus_calidifontis	Sulfuritortus_calidifontis_DSM_103923	Contig	97.1223	0.719424	10.2019	WP_132858119.1-OhcC____WP_126459844.1-NarI____WP_126459841.1-NarJ____WP_126459838.1-NarH____WP_126459835.1-NarG; WP_126459731.1-DsrA____WP_126459728.1-DsrB____WP_126459725.1-DsrE____WP_126459722.1-DsrF____WP_126459719.1-DsrH____WP_126459716.1-DsrC____WP_126459713.1-DsrM____WP_126459710.1-DsrK____WP_126459707.1-DsrL____WP_126459704.1-DsrO____WP_126459701.1-DsrP____WP_126459698.1-DsrN____WP_1264596…
GCF_001530125.1	36861	Bacteria	Proteobacteria	Betaproteobacteria	Nitrosomonadales	Thiobacillaceae	Thiobacillus	Thiobacillus_denitrificans	Thiobacillus_denitrificans_RG	Scaffold	95.6835	1.43885	10.2019	WP_059752755.1-OhcA; WP_059752953.1-Sat_ass; WP_059753918.1-DsrS; WP_059754142.1-DsrA____WP_059754147.1-DsrB____WP_059754150.1-DsrE____WP_059754153.1-DsrF____WP_059754157.1-DsrH____WP_059754161.1-DsrC____WP_059754413.1-DsrM____WP_059754166.1-DsrK____WP_059754171.1-DsrL____WP_088178763.1-DsrJ____WP_059754175.1-DsrO____WP_059754179.1-DsrP____WP_059754183.1-DsrN____WP_059754186.1-DsrR____WP_05975418…
GCF_000012745.1	292415	Bacteria	Proteobacteria	Betaproteobacteria	Nitrosomonadales	Thiobacillaceae	Thiobacillus	Thiobacillus_denitrificans	Thiobacillus_denitrificans_ATCC_25259	Complete_Genome	97.8417	0.719424	10.2019	WP_011310723.1-Sat_ass; WP_011310732.1-TfrB; WP_011311384.1-AprA____WP_011311385.1-AprB____WP_011311386.1-Sat; WP_011311821.1-DsrA; WP_011311881.1-DsrA; WP_011311888.1-TmcB____WP_011311889.1-TmcC; WP_011311915.1-NarG____WP_011311916.1-NarY____WP_081430028.1-NarJ____WP_011311918.1-NarI; WP_011312157.1-HdrB____WP_011312158.1-HdrC____WP_011312159.1-QmoB____WP_011312160.1-QmoA; WP_011312794.1-AprA___…
GCF_000376425.1	1123392	Bacteria	Proteobacteria	Betaproteobacteria	Nitrosomonadales	Thiobacillaceae	Thiobacillus	Thiobacillus_denitrificans	Thiobacillus_denitrificans_DSM_12475	Contig	96.4029	2.15827	10.2019	WP_018076903.1-Sat_ass; WP_018076912.1-TfrB; WP_018077096.1-DsrA; WP_018077113.1-TmcC; WP_018077137.1-NarG____WP_018077138.1-NarH____WP_018077139.1-NarJ____WP_018077140.1-NarI; WP_018078230.1-DsrW____WP_018078231.1-DsrR____WP_018078232.1-DsrN____WP_018078233.1-DsrP____WP_018078234.1-DsrO____WP_026177446.1-DsrJ____WP_018078236.1-DsrL____WP_018078237.1-DsrK____WP_018078238.1-DsrM____WP_018078239.1-…
GCF_000373385.1	1123393	Bacteria	Proteobacteria	Betaproteobacteria	Nitrosomonadales	Thiobacillaceae	Thiobacillus	Thiobacillus_thioparus	Thiobacillus_thioparus_DSM_505	Scaffold	97.8417	2.15827	10.2019	WP_018507206.1-DsrW____WP_018507207.1-DsrR____WP_018507208.1-DsrN____WP_018507209.1-DsrP____WP_018507210.1-DsrO____WP_018507211.1-DsrJ____WP_026240625.1-DsrL____WP_026240626.1-DsrK____WP_026240627.1-DsrM____WP_018507215.1-DsrC____WP_018507216.1-DsrH____WP_018507217.1-DsrF____WP_018507218.1-DsrE____WP_018507219.1-DsrB____WP_018507220.1-DsrA; WP_018507290.1-DsrS; WP_018507693.1-AprA____WP_018507694…
GCA_003510325.1	924	Bacteria	Proteobacteria	Betaproteobacteria	Nitrosomonadales	Thiobacillaceae	Thiobacillus	Thiobacillus_sp.	Thiobacillus_sp._UBA12164	Scaffold	68.3453	0.719424	10.2019	HBU30080.1-DsrJ____HBU30081.1-DsrO____HBU30082.1-DsrN____HBU30083.1-DsrW; HBU29374.1-Sat____HBU29375.1-AprB; HBU28622.1-NarY; HBU30165.1-AprB____HBU30166.1-AprM; HBU29855.1-HdrD; HBU28579.1-DsrA; HBU30560.1-HdrB____HBU30561.1-HdrC; HBU30576.1-TmcC; HBU29315.1-NarJ____HBU29316.1-NarI; HBU30465.1-DsrA; HBU29843.1-OhcA;
GCA_008015195.1	924	Bacteria	Proteobacteria	Betaproteobacteria	Nitrosomonadales	Thiobacillaceae	Thiobacillus	Thiobacillus_sp.	Thiobacillus_sp._Bin_35_2	Contig	84.1727	5.03597	10.2019	TXH76562.1-HmcB; TXH76595.1-NarI____TXH76596.1-NarJ; TXH74219.1-TfrB; TXH74228.1-Sat_ass; TXH73720.1-DsrA; TXH76676.1-NarY____TXH76677.1-NarG; TXH76701.1-TmcC; TXH76794.1-DsrA; TXH72344.1-DsrS; TXH73368.1-DsrW____TXH73369.1-DsrR____TXH73370.1-DsrN____TXH73371.1-DsrP____TXH73372.1-DsrO____TXH73373.1-DsrJ____TXH73374.1-DsrL____TXH73375.1-DsrK____TXH73376.1-DsrM____TXH73377.1-DsrC____TXH73378.1-DsrH…
GCA_001899305.1	1895858	Bacteria	Proteobacteria	Betaproteobacteria	Nitrosomonadales	Thiobacillaceae	Thiobacillus	Thiobacillus_sp.	Thiobacillus_sp._0-1251	Scaffold	97.8417	2.15827	10.2019	OJY59706.1-DsrA____OJY59707.1-DsrB____OJY59708.1-DsrE____OJY59709.1-DsrF____OJY59710.1-DsrH____OJY59711.1-DsrC____OJY59712.1-DsrM____OJY59713.1-DsrK____OJY59714.1-DsrL____OJY59715.1-DsrJ____OJY59716.1-DsrO____OJY59717.1-DsrP____OJY59718.1-DsrN____OJY59719.1-DsrR____OJY59720.1-DsrW; OJY58750.1-DsrS; OJY57701.1-HmcB; OJY56500.1-NarI____OJY56501.1-NarJ____OJY56502.1-NarH____OJY56503.1-NarG; OJY56526…
GCA_001899765.1	1895859	Bacteria	Proteobacteria	Betaproteobacteria	Nitrosomonadales	Thiobacillaceae	Thiobacillus	Thiobacillus_sp.	Thiobacillus_sp._63-78	Scaffold	97.8417	2.15827	10.2019	OJZ17246.1-TfrB; OJZ16944.1-TmcC; OJZ16510.1-HmcB; OJZ16599.1-DsrA; OJZ16136.1-NarI____OJZ16137.1-NarJ____OJZ16138.1-NarH____OJZ16139.1-NarG; OJZ15955.1-Sat_ass; OJZ14963.1-DsrW____OJZ14964.1-DsrR____OJZ14965.1-DsrN____OJZ14966.1-DsrP____OJZ14967.1-DsrO____OJZ14968.1-DsrJ____OJZ14969.1-DsrL____OJZ14970.1-DsrK____OJZ14971.1-DsrM____OJZ14972.1-DsrC____OJZ14973.1-DsrH____OJZ14974.1-DsrF____OJZ14975.…
GCA_001897675.1	1895860	Bacteria	Proteobacteria	Betaproteobacteria	Nitrosomonadales	Thiobacillaceae	Thiobacillus	Thiobacillus_sp.	Thiobacillus_sp._65-1059	Scaffold	95.6835	0.719424	10.2019	OJW58787.1-DsrA____OJW58788.1-DsrB____OJW58789.1-DsrE____OJW58790.1-DsrF____OJW58791.1-DsrH____OJW58792.1-DsrC____OJW58793.1-DsrM____OJW58794.1-DsrK____OJW58795.1-DsrL____OJW58796.1-DsrJ____OJW58797.1-DsrO____OJW58798.1-DsrP____OJW58820.1-DsrN____OJW58799.1-DsrR____OJW58800.1-DsrW; OJW57652.1-TfrB; OJW57660.1-Sat_ass; OJW57004.1-TmcC; OJW54663.1-Sat; OJW54591.1-NarJ____OJW54592.1-NarH; OJW48850.1…
GCA_001897685.1	1895861	Bacteria	Proteobacteria	Betaproteobacteria	Nitrosomonadales	Thiobacillaceae	Thiobacillus	Thiobacillus_sp.	Thiobacillus_sp._65-1402	Scaffold	94.964	5.7554	10.2019	OJW97052.1-DsrS; OJW95325.1-DsrB____OJW95326.1-DsrE____OJW95327.1-DsrF____OJW95328.1-DsrH____OJW95329.1-DsrC____OJW95330.1-DsrM____OJW95331.1-DsrK____OJW95332.1-DsrL____OJW95333.1-DsrJ____OJW95334.1-DsrO____OJW95335.1-DsrP____OJW95338.1-DsrN____OJW95336.1-DsrR; OJW95214.1-AprB____OJW95215.1-Sat; OJW94565.1-TmcC; OJW94571.1-NarJ____OJW94572.1-NarI; OJW94272.1-QmoA; OJW91663.1-HmcB____OJW91675.1-Ap…
GCA_001899775.1	1895862	Bacteria	Proteobacteria	Betaproteobacteria	Nitrosomonadales	Thiobacillaceae	Thiobacillus	Thiobacillus_sp.	Thiobacillus_sp._65-29	Scaffold	97.8417	2.15827	10.2019	OJZ21689.1-HmcB; OJZ20363.1-NarG____OJZ20364.1-NarY____OJZ20365.1-NarJ____OJZ20366.1-NarI; OJZ19437.1-HdrD; OJZ18704.1-DsrS; OJZ18084.1-DsrW____OJZ18085.1-DsrR____OJZ18086.1-DsrN____OJZ18087.1-DsrP____OJZ18088.1-DsrO____OJZ18147.1-DsrJ____OJZ18089.1-DsrL____OJZ18090.1-DsrK____OJZ18091.1-DsrM____OJZ18092.1-DsrC____OJZ18093.1-DsrH____OJZ18094.1-DsrF____OJZ18095.1-DsrE____OJZ18096.1-DsrB____OJZ18097…
GCA_001897705.1	1895863	Bacteria	Proteobacteria	Betaproteobacteria	Nitrosomonadales	Thiobacillaceae	Thiobacillus	Thiobacillus_sp.	Thiobacillus_sp._65-69	Scaffold	97.1223	1.43885	10.2019	OJW40427.1-HdrB; OJW39030.1-NarY; OJW38822.1-QmoA____OJW38801.1-QmoB; OJW37957.1-DsrS; OJW38017.1-DsrA____OJW38018.1-DsrB____OJW38019.1-DsrE____OJW38020.1-DsrF____OJW38021.1-DsrH____OJW38022.1-DsrC____OJW38023.1-DsrM____OJW38024.1-DsrK____OJW38025.1-DsrL____OJW38026.1-DsrJ____OJW38027.1-DsrO____OJW38028.1-DsrP____OJW38029.1-DsrN____OJW38030.1-DsrR____OJW38031.1-DsrW; OJW37411.1-TmcC; OJW37775.1-S…
GCA_001831015.1	1802374	Bacteria	Proteobacteria	Betaproteobacteria	Nitrosomonadales	Thiobacillaceae	Thiobacillus	Thiobacillus_sp.	Thiobacillus_sp._GWE1_62_9	Scaffold	77.6978	0	10.2019	OHE61612.1-DsrA; OHE61346.1-NarI____OHE61347.1-NarJ____OHE61348.1-NarH____OHE61349.1-NarG; OHE60320.1-TmcC; OHE59997.1-OhcA; OHE59709.1-DsrW____OHE59710.1-DsrN____OHE59711.1-DsrP____OHE59712.1-DsrO____OHE59713.1-DsrJ; OHE59657.1-Sat____OHE59658.1-AprB____OHE59659.1-AprA; OHE59535.1-DsrS; OHE58830.1-AprA; OHE57677.1-DsrK____OHE57678.1-DsrM____OHE57679.1-DsrC____OHE57680.1-DsrH____OHE57681.1-DsrF__…
GCA_001724735.1	1660147	Bacteria	Proteobacteria	Betaproteobacteria	Nitrosomonadales	Thiobacillaceae	Thiobacillus	Thiobacillus_sp.	Thiobacillus_sp._SCN_63-1177	Scaffold	30.9353	5.03597	10.2019	ODU05431.1-DsrA____ODU05432.1-DsrE____ODU05433.1-DsrF____ODU05434.1-DsrH____ODU05435.1-DsrC____ODU05450.1-DsrM____ODU05436.1-DsrK____ODU05437.1-DsrL____ODU05451.1-DsrJ____ODU05438.1-DsrO____ODU05439.1-DsrP____ODU05440.1-DsrN____ODU05441.1-DsrR____ODU05442.1-DsrW; ODU02848.1-TfrB; ODU01691.1-TmcC; ODU00799.1-AprM____ODU00798.1-AprB; ODU00564.1-AprM____ODU00562.1-AprB;
GCA_001725135.1	1660149	Bacteria	Proteobacteria	Betaproteobacteria	Nitrosomonadales	Thiobacillaceae	Thiobacillus	Thiobacillus_sp.	Thiobacillus_sp._SCN_63-374	Contig	57.554	7.91367	10.2019	ODU51228.1-NarI; ODU51200.1-NarJ; ODU49952.1-NarG____ODU49953.1-NarY; ODU49804.1-AprM____ODU49805.1-AprB____ODU49806.1-AprA; ODU49718.1-DsrA; ODU49223.1-AprM____ODU49224.1-AprB____ODU49225.1-AprA; ODU48917.1-HdrC____ODU48919.1-QmoB; ODU48734.1-TmcC; ODU46669.1-TfrB; ODU41623.1-DsrS; ODU37510.1-Sat; ODU37219.1-DsrW____ODU37220.1-DsrR____ODU37221.1-DsrP____ODU37222.1-DsrJ;
GCA_001725555.1	1660145	Bacteria	Proteobacteria	Betaproteobacteria	Nitrosomonadales	Thiobacillaceae	Thiobacillus	Thiobacillus_sp.	Thiobacillus_sp._SCN_63-57	Scaffold	82.0144	1.43885	10.2019	ODV04565.1-HmcF____ODV04566.1-TmcC; ODV04588.1-NarG____ODV04589.1-NarH____ODV04590.1-NarJ____ODV04591.1-NarI; ODV04626.1-HmcB; ODV02979.1-DsrA; ODV03020.1-Sat; ODV01811.1-TfrB; ODV01322.1-DsrS; ODV01386.1-DsrA____ODV01387.1-DsrB____ODV01388.1-DsrE____ODV01389.1-DsrF____ODV01390.1-DsrH____ODV01391.1-DsrC____ODV01392.1-DsrM____ODV01393.1-DsrK____ODV01394.1-DsrL____ODV01395.1-DsrJ____ODV01396.1-DsrO…
GCA_001725535.1	1660143	Bacteria	Proteobacteria	Betaproteobacteria	Nitrosomonadales	Thiobacillaceae	Thiobacillus	Thiobacillus_sp.	Thiobacillus_sp._SCN_64-317	Scaffold	94.2446	2.8777	10.2019	ODV14436.1-Sat_ass; ODV14332.1-HmcB; ODV13582.1-DsrA; ODV13425.1-NarG____ODV13426.1-NarH____ODV13427.1-NarJ____ODV13428.1-NarI; ODV13175.1-AprB____ODV13210.1-AprM; ODV12839.1-DsrW____ODV12840.1-DsrR____ODV12841.1-DsrN____ODV12842.1-DsrP____ODV12843.1-DsrO____ODV12844.1-DsrJ____ODV12845.1-DsrL____ODV12846.1-DsrK____ODV12847.1-DsrM____ODV12848.1-DsrC____ODV12849.1-DsrH____ODV12850.1-DsrF____ODV1285…
GCA_001724775.1	1660150	Bacteria	Proteobacteria	Betaproteobacteria	Nitrosomonadales	Thiobacillaceae	Thiobacillus	Thiobacillus_sp.	Thiobacillus_sp._SCN_64-35	Contig	6.47482	0	10.2019	ODU13573.1-Sat_ass; ODU13426.1-DsrB____ODU13427.1-DsrE____ODU13428.1-DsrF____ODU13429.1-DsrH____ODU13430.1-DsrC____ODU13431.1-DsrM____ODU13432.1-DsrK____ODU13433.1-DsrL____ODU13434.1-DsrJ____ODU13435.1-DsrO____ODU13436.1-DsrP____ODU13437.1-DsrN____ODU13438.1-DsrR____ODU13439.1-DsrW; ODU13084.1-NarH; ODU12147.1-Sat_ass;
GCA_001725525.1	1660144	Bacteria	Proteobacteria	Betaproteobacteria	Nitrosomonadales	Thiobacillaceae	Thiobacillus	Thiobacillus_sp.	Thiobacillus_sp._SCN_65-179	Scaffold	92.8058	3.59712	10.2019	ODU90630.1-Sat_ass; ODU90792.1-TfrB; ODU91055.1-DsrS; ODU91115.1-DsrA____ODU91116.1-DsrB____ODU91117.1-DsrE____ODU91118.1-DsrF____ODU91119.1-DsrH____ODU91120.1-DsrC____ODU91121.1-DsrM____ODU91122.1-DsrK____ODU91123.1-DsrL____ODU91124.1-DsrJ____ODU91125.1-DsrO____ODU91126.1-DsrP____ODU91127.1-DsrN____ODU91128.1-DsrR____ODU91129.1-DsrW; ODU89482.1-TmcC; ODU89847.1-Sat____ODU89848.1-AprB; ODU89257.1…
GCF_004337445.1	2528202	Bacteria	Proteobacteria	Betaproteobacteria	Nitrosomonadales	Thiobacillaceae	unclassified_Thiobacillaceae	Thiobacillaceae_bacterium	Thiobacillaceae_bacterium_LSR1	Contig	87.0504	0.719424	10.2019	WP_131445043.1-TfrB; WP_131445106.1-DsrS; WP_131445206.1-HmcC____WP_131445319.1-HmcB; WP_131446013.1-HdrB____WP_131446177.1-HdrC____WP_131446015.1-QmoB____WP_131446017.1-QmoA; WP_131446169.1-OhcC; WP_131448790.1-TmcC; WP_131445514.1-DsrC; WP_131447279.1-Sat____WP_131447281.1-AprB____WP_131447283.1-AprA; WP_131444506.1-OhcB; WP_131445147.1-DsrW____WP_131445148.1-DsrR____WP_131445149.1-DsrN____WP_1…
GCA_002257185.1	1970510	Bacteria	Proteobacteria	Betaproteobacteria	Nitrosomonadales	unclassified_Nitrosomonadales	unclassified_Nitrosomonadales	Gallionellales_bacterium	Gallionellales_bacterium_24-53-125	Scaffold	97.1223	1.43885	10.2019	OYZ63999.1-AprA____OYZ64000.1-AprB____OYZ64001.1-AprM____OYZ64002.1-Sat____OYZ64004.1-OhcA; OYZ63527.1-Sat_ass; OYZ63196.1-TfrB; OYZ65295.1-DsrS; OYZ62712.1-NarG____OYZ62713.1-NarH____OYZ62714.1-NarW____OYZ62715.1-NarI; OYZ64492.1-DsrA____OYZ64493.1-DsrB____OYZ64494.1-DsrE____OYZ64495.1-DsrF____OYZ64496.1-DsrH____OYZ64497.1-DsrC____OYZ64498.1-DsrM____OYZ64499.1-DsrK____OYZ64500.1-DsrL____OYZ64501…
GCA_002281365.1	1970511	Bacteria	Proteobacteria	Betaproteobacteria	Nitrosomonadales	unclassified_Nitrosomonadales	unclassified_Nitrosomonadales	Gallionellales_bacterium	Gallionellales_bacterium_35-53-114	Scaffold	97.8417	1.43885	10.2019	OYY47636.1-DsrA____OYY47637.1-DsrB____OYY47638.1-DsrE____OYY47639.1-DsrF____OYY47640.1-DsrH____OYY47641.1-DsrC____OYY47642.1-DsrM____OYY47643.1-DsrK____OYY47644.1-DsrL____OYY47645.1-DsrJ____OYY47646.1-DsrO____OYY47647.1-DsrP____OYY47648.1-DsrN____OYY47649.1-DsrW; OYY46451.1-DsrS; OYY45711.1-AprA____OYY45712.1-AprB____OYY45713.1-AprM____OYY45714.1-Sat____OYY45716.1-OhcA; OYY44997.1-TfrB; OYY44451.…
GCA_002278935.1	1970512	Bacteria	Proteobacteria	Betaproteobacteria	Nitrosomonadales	unclassified_Nitrosomonadales	unclassified_Nitrosomonadales	Gallionellales_bacterium	Gallionellales_bacterium_39-52-133	Contig	97.1223	1.43885	10.2019	OZB10863.1-Sat_ass; OZB10189.1-DsrW____OZB10190.1-DsrN____OZB10191.1-DsrP____OZB10192.1-DsrO____OZB10193.1-DsrJ____OZB10194.1-DsrL____OZB10195.1-DsrK____OZB10196.1-DsrM____OZB10197.1-DsrC____OZB10198.1-DsrH____OZB10199.1-DsrF____OZB10200.1-DsrE____OZB10201.1-DsrB____OZB10202.1-DsrA; OZB09788.1-NarG____OZB09789.1-NarH____OZB09790.1-NarW____OZB09791.1-NarI; OZB09167.1-OhcA____OZB09169.1-Sat____OZB0…
GCA_002789255.1	1974016	Bacteria	Proteobacteria	Betaproteobacteria	Nitrosomonadales	unclassified_Nitrosomonadales	unclassified_Nitrosomonadales	Gallionellales_bacterium	Gallionellales_bacterium_CG_4_9_14_0_8_um_filter_59_50	Scaffold	45.3237	0.719424	10.2019	PJC02932.1-DsrK; PJC02536.1-AprA;
GCA_001801055.1	1798244	Bacteria	Proteobacteria	Betaproteobacteria	Nitrosomonadales	unclassified_Nitrosomonadales	unclassified_Nitrosomonadales	Gallionellales_bacterium	Gallionellales_bacterium_GWA2_55_18	Scaffold	80.5755	0	10.2019	OGS81570.1-DsrW; OGS80752.1-TfrB; OGS75954.1-DsrK____OGS75955.1-DsrM____OGS75956.1-DsrC____OGS75957.1-DsrH____OGS75960.1-DsrF____OGS75958.1-DsrE____OGS75959.1-DsrB;
GCA_001801065.1	1798245	Bacteria	Proteobacteria	Betaproteobacteria	Nitrosomonadales	unclassified_Nitrosomonadales	unclassified_Nitrosomonadales	Gallionellales_bacterium	Gallionellales_bacterium_GWA2_59_43	Scaffold	74.1007	0.719424	10.2019	OGS91718.1-AprB____OGS91720.1-AprM____OGS91719.1-Sat; OGS91340.1-DsrH____OGS91341.1-DsrC____OGS91342.1-DsrM____OGS91343.1-DsrL____OGS91344.1-DsrJ____OGS91345.1-DsrO____OGS91346.1-DsrP____OGS91347.1-DsrN; OGS81196.1-DsrM____OGS81197.1-DsrK____OGS81198.1-DsrL____OGS81199.1-DsrJ____OGS81200.1-DsrO____OGS81201.1-DsrP____OGS81202.1-DsrN____OGS81204.1-DsrW; OGS81124.1-DsrA; OGS80528.1-AprA;
GCA_001801085.1	1798246	Bacteria	Proteobacteria	Betaproteobacteria	Nitrosomonadales	unclassified_Nitrosomonadales	unclassified_Nitrosomonadales	Gallionellales_bacterium	Gallionellales_bacterium_GWA2_60_142	Scaffold	71.223	0	10.2019	OGS75138.1-DsrC____OGS75139.1-DsrH____OGS75140.1-DsrF____OGS75141.1-DsrE____OGS75142.1-DsrB____OGS75143.1-DsrA; OGS73405.1-TmcC____OGS73406.1-HmcF; OGS71556.1-DsrK____OGS71557.1-DsrL____OGS71558.1-DsrJ____OGS71559.1-DsrO____OGS71560.1-DsrP____OGS71561.1-DsrN____OGS71563.1-DsrW; OGS71200.1-TfrB;
GCA_001801105.1	1798247	Bacteria	Proteobacteria	Betaproteobacteria	Nitrosomonadales	unclassified_Nitrosomonadales	unclassified_Nitrosomonadales	Gallionellales_bacterium	Gallionellales_bacterium_GWA2_60_18	Scaffold	78.4173	2.15827	10.2019	OGS91768.1-DsrW____OGS91770.1-DsrN____OGS91771.1-DsrP____OGS91772.1-DsrO____OGS91773.1-DsrJ; OGS91058.1-AprA____OGS91059.1-AprB____OGS91105.1-AprM____OGS91060.1-Sat____OGS91064.1-NarH; OGS91076.1-DsrA____OGS91077.1-DsrB____OGS91078.1-DsrE____OGS91079.1-DsrF____OGS91080.1-DsrH____OGS91081.1-DsrC____OGS91082.1-DsrM____OGS91083.1-DsrK____OGS91084.1-DsrL____OGS91085.1-DsrJ____OGS91086.1-DsrO____OGS91…
GCA_001801135.1	1798248	Bacteria	Proteobacteria	Betaproteobacteria	Nitrosomonadales	unclassified_Nitrosomonadales	unclassified_Nitrosomonadales	Gallionellales_bacterium	Gallionellales_bacterium_GWE2_58_10	Scaffold	60.4317	0	10.2019	OGS93825.1-HdrB____OGS93814.1-HdrC; OGS91911.1-DsrA____OGS91912.1-DsrB____OGS91913.1-DsrE____OGS91915.1-DsrC____OGS91916.1-DsrM____OGS91917.1-DsrK____OGS91918.1-DsrJ____OGS91919.1-DsrP; OGS91746.1-AprB;
GCA_001802295.1	1798250	Bacteria	Proteobacteria	Betaproteobacteria	Nitrosomonadales	unclassified_Nitrosomonadales	unclassified_Nitrosomonadales	Gallionellales_bacterium	Gallionellales_bacterium_RBG_16_57_15	Scaffold	55.3957	6.47482	10.2019	OGT07276.1-Sat; OGT06318.1-DsrB____OGT06319.1-DsrE____OGT06320.1-DsrF____OGT06321.1-DsrH____OGT06322.1-DsrC; OGT05630.1-DsrC____OGT05631.1-DsrH____OGT05632.1-DsrF____OGT05633.1-DsrE____OGT05634.1-DsrB; OGT05496.1-HmcB; OGT04699.1-HdrC____OGT04700.1-QmoB____OGT04701.1-QmoA; OGT04607.1-DsrJ____OGT04608.1-DsrO____OGT04609.1-DsrP____OGT04610.1-DsrN; OGT03615.1-DsrP____OGT03616.1-DsrO____OGT03617.1-Ds…
GCA_001801155.1	1798251	Bacteria	Proteobacteria	Betaproteobacteria	Nitrosomonadales	unclassified_Nitrosomonadales	unclassified_Nitrosomonadales	Gallionellales_bacterium	Gallionellales_bacterium_RIFCSPHIGHO2_02_FULL_57_16	Scaffold	72.6619	12.2302	10.2019	OGT18496.1-DsrO____OGT18498.1-DsrL____OGT18499.1-DsrK____OGT18500.1-DsrM____OGT18501.1-DsrC____OGT18502.1-DsrH____OGT18503.1-DsrF; OGT18489.1-DsrB____OGT18490.1-DsrA; OGT18251.1-NarY____OGT18253.1-NarZ; OGT17535.1-AprA; OGT16918.1-HmcF____OGT16919.1-TmcC; OGT16588.1-HdrC____OGT16589.1-HdrB____OGT16593.1-HdrA; OGT16512.1-OhcB____OGT16513.1-OhcC; OGT16151.1-AprB; OGT13066.1-QmoA____OGT13067.1-QmoB_…
GCA_001802325.1	1798252	Bacteria	Proteobacteria	Betaproteobacteria	Nitrosomonadales	unclassified_Nitrosomonadales	unclassified_Nitrosomonadales	Gallionellales_bacterium	Gallionellales_bacterium_RIFCSPLOWO2_02_58_13	Scaffold	76.259	0	10.2019	OGT03691.1-NarV____OGT03692.1-NarJ____OGT03693.1-NarY; OGT02806.1-HmcB; OGT02446.1-DsrE____OGT02463.1-DsrF____OGT02447.1-DsrH____OGT02448.1-DsrC____OGT02449.1-DsrM____OGT02450.1-DsrK____OGT02451.1-DsrL____OGT02452.1-DsrJ____OGT02453.1-DsrO____OGT02454.1-DsrP____OGT02455.1-DsrN; OGT02122.1-HdrB____OGT02123.1-HdrC____OGT02124.1-QmoA; OGT01731.1-DsrM____OGT01716.1-DsrC____OGT01717.1-DsrH____OGT01718…
GCA_001801175.1	1798254	Bacteria	Proteobacteria	Betaproteobacteria	Nitrosomonadales	unclassified_Nitrosomonadales	unclassified_Nitrosomonadales	Gallionellales_bacterium	Gallionellales_bacterium_RIFCSPLOWO2_02_FULL_57_47	Scaffold	91.3669	0.719424	10.2019	OGS97358.1-NarH; OGS96733.1-HdrA____OGS96737.1-HdrB____OGS96738.1-HdrC; OGS96612.1-TmcC; OGS96487.1-QmoA____OGS96488.1-QmoB____OGS96489.1-HdrC____OGS96490.1-HdrB; OGS96156.1-AprA____OGS96157.1-AprB____OGS96158.1-Sat; OGS94911.1-NarY; OGS94969.1-OhcB____OGS94945.1-OhcC; OGS94215.1-DsrA____OGS94216.1-DsrB____OGS94217.1-DsrE____OGS94218.1-DsrF____OGS94245.1-DsrH____OGS94219.1-DsrC____OGS94220.1-DsrM…
GCA_001801255.1	1798257	Bacteria	Proteobacteria	Betaproteobacteria	Nitrosomonadales	unclassified_Nitrosomonadales	unclassified_Nitrosomonadales	Gallionellales_bacterium	Gallionellales_bacterium_RIFCSPLOWO2_12_FULL_59_22	Scaffold	82.0144	2.8777	10.2019	OGT14507.1-HmcB; OGT14081.1-HdrC____OGT14086.1-HdrB; OGT13794.1-DsrW; OGT13153.1-AprA____OGT13154.1-AprB____OGT13155.1-Sat; OGT13186.1-DsrA____OGT13187.1-DsrB____OGT13188.1-DsrE____OGT13317.1-DsrF____OGT13189.1-DsrH____OGT13190.1-DsrC____OGT13191.1-DsrM____OGT13192.1-DsrK____OGT13193.1-DsrL____OGT13194.1-DsrJ____OGT13195.1-DsrO____OGT13196.1-DsrP____OGT13197.1-DsrN; OGT12208.1-TfrB; OGT12231.1-Qm…
GCA_001802335.1	1798258	Bacteria	Proteobacteria	Betaproteobacteria	Nitrosomonadales	unclassified_Nitrosomonadales	unclassified_Nitrosomonadales	Gallionellales_bacterium	Gallionellales_bacterium_RIFOXYB12_FULL_54_9	Scaffold	65.4676	0	10.2019	OGT21899.1-DsrO____OGT21900.1-DsrJ____OGT21901.1-DsrL____OGT21902.1-DsrK____OGT21903.1-DsrM____OGT21904.1-DsrC____OGT21905.1-DsrH; OGT18838.1-DsrA____OGT18839.1-DsrB; OGT16441.1-Sat____OGT16442.1-AprB____OGT16443.1-AprA;
GCA_003104895.1	2026761	Bacteria	Proteobacteria	Betaproteobacteria	Nitrosomonadales	unclassified_Nitrosomonadales	unclassified_Nitrosomonadales	Nitrosomonadales_bacterium	Nitrosomonadales_bacterium_FeB_15	Contig	71.223	2.15827	10.2019	PWB59783.1-HmcB; PWB58764.1-HdrB____PWB58765.1-HdrC; PWB57685.1-AprA____PWB57686.1-AprB____PWB57687.1-Sat; PWB57059.1-DsrS; PWB56483.1-OhcA; PWB55624.1-Sat_ass; PWB55251.1-DsrA____PWB55252.1-DsrB____PWB55253.1-DsrE____PWB55277.1-DsrF____PWB55278.1-DsrH____PWB55254.1-DsrC____PWB55279.1-DsrM____PWB55255.1-DsrK____PWB55256.1-DsrL____PWB55257.1-DsrJ____PWB55258.1-DsrO____PWB55259.1-DsrP____PWB55260.1…
GCA_003538055.1	1898103	Bacteria	Proteobacteria	Betaproteobacteria	Rhodocyclales	Rhodocyclaceae	unclassified_Rhodocyclaceae	Rhodocyclaceae_bacterium	Rhodocyclaceae_bacterium_UBA8470	Scaffold	76.9784	1.43885	10.2019	HCX33474.1-HdrD; HCX33867.1-AprA____HCX33868.1-AprB____HCX33869.1-Sat; HCX33326.1-DsrA____HCX33327.1-DsrB____HCX33328.1-DsrE____HCX33329.1-DsrF____HCX33330.1-DsrH____HCX33331.1-DsrC____HCX33332.1-DsrM____HCX33333.1-DsrK____HCX33334.1-DsrL____HCX33335.1-DsrJ____HCX33336.1-DsrO____HCX33337.1-DsrP____HCX33338.1-DsrN____HCX33339.1-DsrR____HCX33340.1-DsrW; HCX34534.1-TmcB; HCX34511.1-HdrB____HCX34512.…
GCA_006218025.1	1898103	Bacteria	Proteobacteria	Betaproteobacteria	Rhodocyclales	Rhodocyclaceae	unclassified_Rhodocyclaceae	Rhodocyclaceae_bacterium	Rhodocyclaceae_bacterium_X1_MaxBin.001	Scaffold	96.4029	2.15827	10.2019	TND01094.1-HdrB; TND01117.1-HmcF; TND00725.1-HdrD; TND00829.1-DsrC; TND00651.1-HmcB____TND00652.1-HmcC; TND00347.1-DsrW____TND00348.1-DsrR____TND00349.1-DsrN____TND00350.1-DsrP____TND00351.1-DsrO____TND00352.1-DsrJ____TND00353.1-DsrL____TND00354.1-DsrK____TND00355.1-DsrM____TND00356.1-DsrC____TND00357.1-DsrH____TND00358.1-DsrF____TND00359.1-DsrE____TND00360.1-DsrB____TND00361.1-DsrA; TND00104.1-D…
GCA_007279625.1	1898103	Bacteria	Proteobacteria	Betaproteobacteria	Rhodocyclales	Rhodocyclaceae	unclassified_Rhodocyclaceae	Rhodocyclaceae_bacterium	Rhodocyclaceae_bacterium_PowLak16_MAG46	Contig	51.7986	13.6691	10.2019	TRZ66412.1-OhcB____TRZ66413.1-OhcC; TRZ63782.1-HdrED____TRZ63789.1-HdrA; TRZ70434.1-Sat____TRZ70435.1-AprB____TRZ70436.1-AprA; TRZ66038.1-DsrW; TRZ66204.1-DsrA____TRZ66205.1-DsrB____TRZ66206.1-DsrE____TRZ66207.1-DsrF____TRZ66208.1-DsrH____TRZ66209.1-DsrC____TRZ66210.1-DsrM____TRZ66211.1-DsrK____TRZ66212.1-DsrL____TRZ66213.1-DsrJ____TRZ66214.1-DsrO____TRZ66215.1-DsrP; TRZ65732.1-HmcF; TRZ70706.1-H…
GCA_007280105.1	1898103	Bacteria	Proteobacteria	Betaproteobacteria	Rhodocyclales	Rhodocyclaceae	unclassified_Rhodocyclaceae	Rhodocyclaceae_bacterium	Rhodocyclaceae_bacterium_PowLak16_MAG22	Contig	82.0144	10.0719	10.2019	TRZ92594.1-DsrE____TRZ92595.1-DsrF____TRZ92596.1-DsrH____TRZ92597.1-DsrC____TRZ92598.1-DsrM____TRZ92599.1-DsrK____TRZ92600.1-DsrL; TRZ90003.1-DsrA____TRZ90004.1-DsrB____TRZ90005.1-DsrE____TRZ90006.1-DsrF____TRZ90007.1-DsrH____TRZ90008.1-DsrC____TRZ90009.1-DsrM____TRZ90010.1-DsrK____TRZ90011.1-DsrL____TRZ90012.1-DsrO____TRZ90013.1-DsrP; TRZ97360.1-HdrB____TRZ97361.1-HdrC____TRZ97362.1-QmoB____TRZ9…
GCA_008933825.1	1898103	Bacteria	Proteobacteria	Betaproteobacteria	Rhodocyclales	Rhodocyclaceae	unclassified_Rhodocyclaceae	Rhodocyclaceae_bacterium	Rhodocyclaceae_bacterium_SB9	Contig	94.964	2.8777	10.2019	KAB2932564.1-DsrA____KAB2932565.1-DsrB; KAB2938154.1-HdrB____KAB2938239.1-HdrC____KAB2938155.1-QmoB____KAB2938156.1-QmoA____KAB2938160.1-NarY; KAB2931108.1-Sat____KAB2931109.1-AprB____KAB2931110.1-AprA; KAB2930670.1-DsrB____KAB2930671.1-DsrE____KAB2930672.1-DsrF____KAB2930673.1-DsrH____KAB2930674.1-DsrC____KAB2930675.1-DsrM____KAB2930676.1-DsrK____KAB2930677.1-DsrL____KAB2930678.1-DsrJ____KAB2930…
GCA_011330945.1	1898103	Bacteria	Proteobacteria	Betaproteobacteria	Rhodocyclales	Rhodocyclaceae	unclassified_Rhodocyclaceae	Rhodocyclaceae_bacterium	Rhodocyclaceae_bacterium_SpSt-449	Contig	84.1727	1.43885	10.2020	HFL64529.1-CobB; HFL62780.1-DsrC; HFL63011.1-DsrW; HFL63612.1-HdrD; HFL64895.1-OhcB____HFL64896.1-OhcC; HFL64906.1-DsrS; HFL64916.1-TfrB; HFL64731.1-HdrB____HFL64732.1-HdrC____HFL64733.1-QmoB____HFL64734.1-QmoA____HFL64737.1-NarY; HFL65049.1-DsrN____HFL65050.1-DsrP____HFL65051.1-DsrO____HFL65052.1-DsrJ____HFL65053.1-DsrL____HFL65054.1-DsrK____HFL65055.1-DsrM____HFL65056.1-DsrC____HFL65057.1-DsrH_…
GCA_002066955.1	1961109	Bacteria	Proteobacteria	Betaproteobacteria	Rhodocyclales	Rhodocyclaceae	unclassified_Rhodocyclaceae	Rhodocyclaceae_bacterium	Rhodocyclaceae_bacterium_UTPRO2	Scaffold	73.3813	2.8777	10.2019	OQY69042.1-HmcF; OQY66593.1-TfrB; OQY75787.1-QmoA; OQY67388.1-HmcC____OQY67389.1-HmcB; OQY75266.1-NarY____OQY75267.1-NarJ____OQY75268.1-NarI; OQY66377.1-DsrA; OQY72364.1-OhcA; OQY73464.1-AprA____OQY73465.1-AprA____OQY73466.1-AprB____OQY73467.1-Sat; OQY68781.1-DsrN____OQY68782.1-DsrR____OQY68783.1-DsrW; OQY70654.1-DsrM____OQY70655.1-DsrK____OQY70656.1-DsrL____OQY70657.1-DsrJ____OQY70659.1-DsrP;
GCA_003105015.1	2072421	Bacteria	Proteobacteria	Betaproteobacteria	Rhodocyclales	unclassified_Rhodocyclales	unclassified_Rhodocyclales	Rhodocyclales_bacterium	Rhodocyclales_bacterium_FeB_8	Scaffold	84.1727	1.43885	10.2019	PWB44529.1-NarG; PWB43686.1-HmcB____PWB43687.1-HmcC; PWB41314.1-DsrA____PWB41315.1-DsrB____PWB41316.1-DsrE____PWB41317.1-DsrF____PWB41318.1-DsrH____PWB41319.1-DsrC____PWB41320.1-DsrM____PWB41321.1-DsrK____PWB41322.1-DsrL____PWB41323.1-DsrJ____PWB41324.1-DsrO____PWB41325.1-DsrP____PWB41326.1-DsrN____PWB41327.1-DsrR____PWB41328.1-DsrW; PWB41160.1-NarY____PWB41165.1-QmoA____PWB41166.1-QmoB; PWB41050…
GCA_002781405.1	1974090	Bacteria	Proteobacteria	Betaproteobacteria	Rhodocyclales	unclassified_Rhodocyclales	unclassified_Rhodocyclales	Rhodocyclales_bacterium	Rhodocyclales_bacterium_CG17_big_fil_post_rev_8_21_14_2_50_68_7	Scaffold	77.6978	0.719424	10.2019	PIV73703.1-QmoA; PIV71939.1-DsrF____PIV71940.1-DsrE____PIV71941.1-DsrB; PIV71820.1-HdrB____PIV71821.1-HdrC____PIV71822.1-QmoB; PIV76660.1-HdrD; PIV71629.1-HmcC; PIV71775.1-TmcB; PIV71455.1-DsrB____PIV71454.1-DsrA; PIV71653.1-NarY; PIV74160.1-AprA; PIV73123.1-HmcB; PIV72872.1-DsrM____PIV72871.1-DsrC;
GCA_002783915.1	1974088	Bacteria	Proteobacteria	Betaproteobacteria	Rhodocyclales	unclassified_Rhodocyclales	unclassified_Rhodocyclales	Rhodocyclales_bacterium	Rhodocyclales_bacterium_CG_4_10_14_3_um_filter_68_10	Scaffold	80.5755	2.15827	10.2019	PIX75139.1-HdrB____PIX75140.1-HdrC____PIX75141.1-QmoB____PIX75142.1-QmoA; PIX76226.1-NarY; PIX76100.1-TmcB; PIX75470.1-HdrD; PIX76453.1-DsrA____PIX76454.1-DsrB____PIX76455.1-DsrE____PIX76456.1-DsrF____PIX76457.1-DsrH____PIX76458.1-DsrC____PIX76459.1-DsrM____PIX76463.1-DsrK____PIX76460.1-DsrL; PIX74700.1-Sat____PIX74701.1-AprB____PIX74702.1-AprA; PIX75974.1-DsrN____PIX75975.1-DsrP____PIX75976.1-Ds…
GCA_002791095.1	1974089	Bacteria	Proteobacteria	Betaproteobacteria	Rhodocyclales	unclassified_Rhodocyclales	unclassified_Rhodocyclales	Rhodocyclales_bacterium	Rhodocyclales_bacterium_CG_4_9_14_3_um_filter_68_10	Scaffold	92.0863	2.8777	10.2019	PJA56582.1-HmcC____PJA56583.1-HmcB; PJA57298.1-DsrW; PJA56431.1-HdrD; PJA57413.1-NarY; PJA58113.1-DsrR____PJA58114.1-DsrN____PJA58115.1-DsrP____PJA58116.1-DsrO____PJA58117.1-DsrJ____PJA58135.1-DsrK____PJA58118.1-DsrM____PJA58119.1-DsrC____PJA58120.1-DsrH____PJA58121.1-DsrF____PJA58122.1-DsrE____PJA58123.1-DsrB____PJA58124.1-DsrA; PJA56677.1-TmcB; PJA58157.1-QmoA____PJA58158.1-QmoB____PJA58159.1-H…
GCA_001828915.1	1802016	Bacteria	Proteobacteria	Betaproteobacteria	Rhodocyclales	unclassified_Rhodocyclales	unclassified_Rhodocyclales	Rhodocyclales_bacterium	Rhodocyclales_bacterium_GWA2_65_19	Scaffold	66.9065	10.0719	10.2019	OHC66234.1-HmcC____OHC66235.1-HmcB; OHC66243.1-DsrS; OHC65877.1-DsrW____OHC65878.1-DsrR____OHC65879.1-DsrN____OHC65880.1-DsrP____OHC65881.1-DsrO____OHC65882.1-DsrJ____OHC65883.1-DsrL____OHC65884.1-DsrK; OHC64201.1-DsrC; OHC64082.1-NarY; OHC62258.1-DsrC; OHC62367.1-HdrD; OHC61313.1-CobB; OHC60403.1-OhcB____OHC60404.1-OhcC;
GCA_001828925.1	1802017	Bacteria	Proteobacteria	Betaproteobacteria	Rhodocyclales	unclassified_Rhodocyclales	unclassified_Rhodocyclales	Rhodocyclales_bacterium	Rhodocyclales_bacterium_GWA2_65_20	Scaffold	82.7338	7.91367	10.2019	OHC69403.1-DsrR; OHC69009.1-DsrC; OHC65469.1-HmcC____OHC65470.1-HmcB; OHC62545.1-HdrED____OHC62562.1-HdrA; OHC62031.1-DsrW;
GCA_001828935.1	1802018	Bacteria	Proteobacteria	Betaproteobacteria	Rhodocyclales	unclassified_Rhodocyclales	unclassified_Rhodocyclales	Rhodocyclales_bacterium	Rhodocyclales_bacterium_RIFCSPLOWO2_02_FULL_63_24	Scaffold	80.5755	2.15827	10.2019	OHC71883.1-Sat____OHC71884.1-AprB; OHC71739.1-DsrA____OHC71740.1-DsrB____OHC71741.1-DsrE____OHC71742.1-DsrF____OHC71743.1-DsrH____OHC71744.1-DsrC____OHC71745.1-DsrM____OHC71755.1-DsrK____OHC71746.1-DsrL____OHC71747.1-DsrJ____OHC71748.1-DsrO____OHC71749.1-DsrP____OHC71750.1-DsrN____OHC71751.1-DsrR____OHC71752.1-DsrW; OHC70793.1-DsrC; OHC69048.1-QmoA____OHC69049.1-QmoB____OHC69050.1-HdrC____OHC6905…
GCA_003105245.1	1891241	Bacteria	Proteobacteria	Betaproteobacteria	unclassified_Betaproteobacteria	unclassified_Betaproteobacteria	unclassified_Betaproteobacteria	Betaproteobacteria_bacterium	Betaproteobacteria_bacterium_FeB_7	Scaffold	90.6475	0	10.2019	PWB58706.1-DsrA____PWB58707.1-DsrB____PWB58708.1-DsrE____PWB58709.1-DsrF____PWB58710.1-DsrH____PWB58711.1-DsrC____PWB58712.1-DsrM____PWB58713.1-DsrK____PWB58714.1-DsrL____PWB58743.1-DsrJ____PWB58715.1-DsrO____PWB58716.1-DsrP____PWB58717.1-DsrN____PWB58718.1-DsrR____PWB58719.1-DsrW____PWB58722.1-NarH____PWB58724.1-Sat; PWB58730.1-AprA____PWB58731.1-AprB____PWB58744.1-AprM; PWB57702.1-HdrF;
GCA_003455595.1	1891241	Bacteria	Proteobacteria	Betaproteobacteria	unclassified_Betaproteobacteria	unclassified_Betaproteobacteria	unclassified_Betaproteobacteria	Betaproteobacteria_bacterium	Betaproteobacteria_bacterium_UBA11351	Scaffold	60.4317	0.719424	10.2019	HAN56080.1-DsrW; HAN57175.1-DsrL____HAN57176.1-DsrJ____HAN57177.1-DsrO____HAN57178.1-DsrP; HAN56023.1-HmcF; HAN56317.1-DsrN____HAN56318.1-DsrR; HAN55978.1-NarY____HAN55982.1-HdrC____HAN55983.1-HdrB____HAN55984.1-HdrB____HAN55985.1-HdrA____HAN55987.1-HdrC; HAN56869.1-QmoA____HAN56870.1-QmoB____HAN56872.1-HdrB; HAN56727.1-DsrM____HAN56728.1-DsrC____HAN56729.1-DsrH____HAN56730.1-DsrF____HAN56731.1-D…
GCA_003519965.1	1891241	Bacteria	Proteobacteria	Betaproteobacteria	unclassified_Betaproteobacteria	unclassified_Betaproteobacteria	unclassified_Betaproteobacteria	Betaproteobacteria_bacterium	Betaproteobacteria_bacterium_UBA9220	Scaffold	69.7842	0.719424	10.2019	HCA26820.1-NarY____HCA26821.1-NarG; HCA27951.1-DsrA____HCA27952.1-DsrB____HCA27953.1-DsrE____HCA27954.1-DsrF____HCA27955.1-DsrH____HCA27956.1-DsrC____HCA27957.1-DsrM; HCA26755.1-HdrB; HCA26133.1-OhcA; HCA26506.1-DsrS; HCA26859.1-HmcB; HCA27794.1-DsrA; HCA26352.1-QmoB____HCA26353.1-QmoA; HCA27085.1-DsrW____HCA27087.1-DsrR____HCA27089.1-DsrN; HCA26680.1-DsrV; HCA27756.1-DsrL____HCA27757.1-DsrJ____H…
GCA_004298295.1	1891241	Bacteria	Proteobacteria	Betaproteobacteria	unclassified_Betaproteobacteria	unclassified_Betaproteobacteria	unclassified_Betaproteobacteria	Betaproteobacteria_bacterium	Betaproteobacteria_bacterium_FW602_bin.30	Contig	61.8705	0.719424	10.2019	TAK40555.1-NarY; TAK40319.1-OhcB____TAK40324.1-OhcC; TAK37316.1-Sat; TAK37354.1-DsrW; TAK43922.1-DsrA; TAK43482.1-QmoA____TAK43483.1-QmoB; TAK42625.1-DsrB____TAK42626.1-DsrE____TAK42627.1-DsrF; TAK42409.1-QmoB____TAK42410.1-HdrC____TAK42411.1-HdrB; TAK42296.1-DsrL____TAK42297.1-DsrJ____TAK42298.1-DsrO; TAK46037.1-AprA____TAK46038.1-AprB____TAK46039.1-Sat; TAK45951.1-DsrL;
GCA_004298325.1	1891241	Bacteria	Proteobacteria	Betaproteobacteria	unclassified_Betaproteobacteria	unclassified_Betaproteobacteria	unclassified_Betaproteobacteria	Betaproteobacteria_bacterium	Betaproteobacteria_bacterium_FW602_bin.24	Contig	80.5755	2.8777	10.2019	TAK42224.1-QmoA____TAK42225.1-QmoB; TAK42135.1-TfrB; TAK41496.1-DsrW; TAK41229.1-Sat____TAK41230.1-AprB____TAK41231.1-AprA; TAK41109.1-HdrB____TAK41110.1-HdrC; TAK52757.1-DsrK____TAK52758.1-DsrM____TAK52759.1-DsrC____TAK52760.1-DsrH; TAK50563.1-NarZ; TAK52633.1-DsrP____TAK52634.1-DsrN; TAK48037.1-NarY; TAK46228.1-DsrA; TAK46206.1-HdrD; TAK45794.1-DsrB____TAK45795.1-DsrE____TAK45796.1-DsrF; TAK454…
GCA_004298385.1	1891241	Bacteria	Proteobacteria	Betaproteobacteria	unclassified_Betaproteobacteria	unclassified_Betaproteobacteria	unclassified_Betaproteobacteria	Betaproteobacteria_bacterium	Betaproteobacteria_bacterium_FW602_bin.10	Contig	95.6835	0	10.2019	TAK66413.1-DsrL; TAK66437.1-AprA____TAK66438.1-AprB____TAK66439.1-Sat; TAK66113.1-OhcC; TAK72889.1-DsrK____TAK72890.1-DsrM____TAK72891.1-DsrC____TAK72892.1-DsrH____TAK72893.1-DsrF____TAK72894.1-DsrE____TAK72895.1-DsrB____TAK72896.1-DsrA; TAK72908.1-NarY____TAK72912.1-QmoA____TAK72913.1-QmoB____TAK72915.1-HdrB; TAK71864.1-DsrL____TAK71865.1-DsrL____TAK71866.1-DsrJ____TAK71867.1-DsrO____TAK71868.1-…
GCA_004298985.1	1891241	Bacteria	Proteobacteria	Betaproteobacteria	unclassified_Betaproteobacteria	unclassified_Betaproteobacteria	unclassified_Betaproteobacteria	Betaproteobacteria_bacterium	Betaproteobacteria_bacterium_DP16D_bin.23	Contig	87.0504	2.15827	10.2019	TAN48520.1-DsrW; TAN48391.1-DsrN____TAN48392.1-DsrP____TAN48393.1-DsrO____TAN48394.1-DsrJ____TAN48395.1-DsrL; TAN48346.1-DsrA____TAN48347.1-DsrB____TAN48348.1-DsrE____TAN48349.1-DsrF____TAN48350.1-DsrH____TAN48351.1-DsrC____TAN48352.1-DsrM____TAN48353.1-DsrK; TAN55598.1-HmcB; TAN56732.1-OhcC____TAN56729.1-OhcB; TAN54136.1-Sat____TAN54137.1-AprB; TAN54101.1-QmoB____TAN54102.1-QmoA____TAN54104.1-Na…
GCA_011056935.1	1891241	Bacteria	Proteobacteria	Betaproteobacteria	unclassified_Betaproteobacteria	unclassified_Betaproteobacteria	unclassified_Betaproteobacteria	Betaproteobacteria_bacterium	Betaproteobacteria_bacterium_SpSt-328	Contig	84.1727	1.43885	10.2020	HEU43728.1-DsrS; HEU43784.1-HmcB; HEU42465.1-DsrA____HEU42466.1-DsrB____HEU42467.1-DsrE____HEU42468.1-DsrF____HEU42469.1-DsrH____HEU42470.1-DsrC____HEU42471.1-DsrM____HEU42472.1-DsrK____HEU42473.1-DsrL____HEU42474.1-DsrJ____HEU42475.1-DsrO____HEU42476.1-DsrP____HEU42477.1-DsrN____HEU42478.1-DsrR; HEU42493.1-AprA____HEU42494.1-AprB____HEU42495.1-AprM____HEU42496.1-Sat____HEU42501.1-DsrW; HEU40134.…
GCA_011328825.1	1891241	Bacteria	Proteobacteria	Betaproteobacteria	unclassified_Betaproteobacteria	unclassified_Betaproteobacteria	unclassified_Betaproteobacteria	Betaproteobacteria_bacterium	Betaproteobacteria_bacterium_SpSt-495	Scaffold	89.2086	6.47482	10.2020	HGO58938.1-DsrS; HGO58743.1-NarG; HGO58453.1-NarY; HGO58387.1-DsrA____HGO58388.1-DsrB____HGO58389.1-DsrM; HGO59659.1-HmcB; HGO58231.1-HdrF; HGO59526.1-Sat____HGO59527.1-AprM; HGO58276.1-NarI____HGO58277.1-NarW; HGO60766.1-AprA; HGO58201.1-DsrE____HGO58202.1-DsrF____HGO58203.1-DsrH____HGO58204.1-DsrC____HGO58205.1-DsrM____HGO58206.1-DsrK____HGO58207.1-DsrL; HGO57487.1-Sat____HGO57489.1-AprM____HGO…
GCA_001871385.1	1805050	Bacteria	Proteobacteria	Betaproteobacteria	unclassified_Betaproteobacteria	unclassified_Betaproteobacteria	unclassified_Betaproteobacteria	Betaproteobacteria_bacterium	Betaproteobacteria_bacterium_CG2_30_59_46	Scaffold	82.7338	3.59712	10.2019	OIP19523.1-HdrB____OIP19524.1-HdrC____OIP19525.1-QmoB____OIP19526.1-QmoA; OIP08259.1-OhcA; OIP11452.1-AprA____OIP11453.1-AprB; OIP17853.1-DsrR____OIP17854.1-DsrN____OIP17855.1-DsrP____OIP17856.1-DsrO____OIP17857.1-DsrJ____OIP17858.1-DsrL____OIP17859.1-DsrK____OIP17860.1-DsrM____OIP17861.1-DsrC____OIP17862.1-DsrH____OIP17863.1-DsrF____OIP17864.1-DsrE____OIP17865.1-DsrB____OIP17866.1-DsrA; OIP15999…
GCA_001872285.1	1805051	Bacteria	Proteobacteria	Betaproteobacteria	unclassified_Betaproteobacteria	unclassified_Betaproteobacteria	unclassified_Betaproteobacteria	Betaproteobacteria_bacterium	Betaproteobacteria_bacterium_CG2_30_68_42	Scaffold	94.964	1.43885	10.2019	OIP10569.1-TmcB____OIP10570.1-HmcE; OIP10860.1-HdrD; OIP08813.1-HmcB____OIP08814.1-HmcC; OIP07457.1-AprA____OIP07458.1-AprB____OIP07459.1-Sat; OIP10168.1-NarY; OIP08299.1-DsrW____OIP08300.1-DsrR____OIP08301.1-DsrN____OIP08302.1-DsrP____OIP08303.1-DsrO____OIP08304.1-DsrJ____OIP08305.1-DsrL____OIP08322.1-DsrK____OIP08306.1-DsrM____OIP08307.1-DsrC____OIP08308.1-DsrH____OIP08309.1-DsrF____OIP08310.1-…
GCA_002840845.1	2013705	Bacteria	Proteobacteria	Betaproteobacteria	unclassified_Betaproteobacteria	unclassified_Betaproteobacteria	unclassified_Betaproteobacteria	Betaproteobacteria_bacterium	Betaproteobacteria_bacterium_HGW-Betaproteobacteria-14	Scaffold	95.6835	2.8777	10.2019	PKO72700.1-NarY____PKO72705.1-QmoA____PKO72706.1-QmoB____PKO72707.1-HdrC____PKO72708.1-HdrB; PKO72716.1-AprA____PKO72717.1-AprB____PKO72718.1-Sat; PKO67584.1-TfrB; PKO67175.1-DsrO____PKO67176.1-DsrJ____PKO67177.1-DsrL____PKO67178.1-DsrK____PKO67179.1-DsrM____PKO67180.1-DsrC____PKO67181.1-DsrH____PKO67182.1-DsrF____PKO67183.1-DsrE____PKO67184.1-DsrB____PKO67185.1-DsrA; PKO72408.1-NarG; PKO70261.1-…
GCA_002842335.1	2013706	Bacteria	Proteobacteria	Betaproteobacteria	unclassified_Betaproteobacteria	unclassified_Betaproteobacteria	unclassified_Betaproteobacteria	Betaproteobacteria_bacterium	Betaproteobacteria_bacterium_HGW-Betaproteobacteria-15	Scaffold	97.1223	7.91367	10.2019	PKO74445.1-OhcB____PKO74446.1-OhcC; PKO74009.1-DsrW; PKO74365.1-NarI____PKO74366.1-NarJ____PKO74367.1-NarH; PKO74000.1-DsrC____PKO73998.1-DsrM; PKO74322.1-DsrN____PKO74323.1-DsrP____PKO74324.1-DsrO____PKO74325.1-DsrL; PKO76215.1-HmcE; PKO74213.1-DsrA____PKO74214.1-DsrB____PKO74215.1-DsrE; PKO75805.1-OhcA; PKO74106.1-NarZ; PKO74079.1-NarY;
GCA_002840835.1	2013707	Bacteria	Proteobacteria	Betaproteobacteria	unclassified_Betaproteobacteria	unclassified_Betaproteobacteria	unclassified_Betaproteobacteria	Betaproteobacteria_bacterium	Betaproteobacteria_bacterium_HGW-Betaproteobacteria-16	Contig	94.964	2.8777	10.2019	PKO63711.1-DsrR____PKO63712.1-DsrW; PKO63628.1-DsrC____PKO63626.1-DsrM; PKO64044.1-DsrN____PKO64045.1-DsrP____PKO64046.1-DsrO____PKO64047.1-DsrL; PKO66378.1-OhcA; PKO63513.1-DsrK; PKO63960.1-DsrA____PKO63961.1-DsrB; PKO63951.1-NarI____PKO63952.1-NarJ____PKO63953.1-NarH; PKO69943.1-NarG; PKO68067.1-OhcC____PKO68090.1-OhcB;
GCA_002842315.1	2013708	Bacteria	Proteobacteria	Betaproteobacteria	unclassified_Betaproteobacteria	unclassified_Betaproteobacteria	unclassified_Betaproteobacteria	Betaproteobacteria_bacterium	Betaproteobacteria_bacterium_HGW-Betaproteobacteria-17	Contig	62.5899	2.8777	10.2019	PKO67592.1-Sat; PKO65291.1-Sat_ass; PKO64183.1-HmcF; PKO73926.1-DsrK____PKO73938.1-DsrM____PKO73927.1-DsrC____PKO73928.1-DsrH____PKO73929.1-DsrF____PKO73930.1-DsrE____PKO73931.1-DsrB____PKO73932.1-DsrA; PKO63590.1-QmoA; PKO63450.1-TmcC; PKO63437.1-DsrN____PKO63438.1-DsrR; PKO62472.1-QmoB; PKO62324.1-NarJ; PKO61756.1-NarG; PKO61603.1-NarH; PKO73842.1-DsrS; PKO73151.1-AprA____PKO73152.1-AprB; PKO72…
GCA_002842265.1	2013709	Bacteria	Proteobacteria	Betaproteobacteria	unclassified_Betaproteobacteria	unclassified_Betaproteobacteria	unclassified_Betaproteobacteria	Betaproteobacteria_bacterium	Betaproteobacteria_bacterium_HGW-Betaproteobacteria-18	Scaffold	93.5252	2.15827	10.2019	PKO59214.1-OhcB____PKO59215.1-OhcC; PKO62626.1-TmcB; PKO62642.1-AprA; PKO58898.1-HmcC; PKO62315.1-HdrB____PKO62322.1-HdrC____PKO62316.1-QmoB____PKO62317.1-QmoA; PKO61968.1-DsrA____PKO61969.1-DsrB____PKO61970.1-DsrE____PKO61971.1-DsrF____PKO61972.1-DsrH____PKO61973.1-DsrC____PKO61974.1-DsrM____PKO61975.1-DsrK____PKO61976.1-DsrL____PKO61984.1-DsrJ____PKO61977.1-DsrO____PKO61978.1-DsrP____PKO61979.1…
GCA_002842215.1	2013721	Bacteria	Proteobacteria	Betaproteobacteria	unclassified_Betaproteobacteria	unclassified_Betaproteobacteria	unclassified_Betaproteobacteria	Betaproteobacteria_bacterium	Betaproteobacteria_bacterium_HGW-Betaproteobacteria-9	Scaffold	98.5612	1.43885	10.2019	PKO29249.1-OhcC____PKO29250.1-OhcB; PKO29322.1-NarI____PKO29323.1-NarJ____PKO29324.1-NarY____PKO29325.1-NarG; PKO27689.1-OhcA____PKO27693.1-DsrW____PKO27694.1-DsrR____PKO27839.1-DsrN____PKO27696.1-DsrP____PKO27697.1-DsrO____PKO27698.1-DsrJ____PKO27699.1-DsrL____PKO27700.1-DsrK____PKO27701.1-DsrM____PKO27702.1-DsrC____PKO27703.1-DsrH____PKO27704.1-DsrF____PKO27705.1-DsrE____PKO27706.1-DsrB____PKO2…
GCA_001771895.1	1797475	Bacteria	Proteobacteria	Betaproteobacteria	unclassified_Betaproteobacteria	unclassified_Betaproteobacteria	unclassified_Betaproteobacteria	Betaproteobacteria_bacterium	Betaproteobacteria_bacterium_RBG_16_56_24	Scaffold	92.0863	7.19424	10.2019	OFZ69187.1-TfrB; OFZ68998.1-DsrM____OFZ68999.1-DsrC____OFZ69000.1-DsrH____OFZ69001.1-DsrF____OFZ69002.1-DsrE____OFZ69003.1-DsrB____OFZ69004.1-DsrA; OFZ67796.1-HdrB____OFZ67797.1-HdrC; OFZ67674.1-QmoA____OFZ67675.1-QmoB____OFZ67676.1-HdrC____OFZ67723.1-HdrB; OFZ67683.1-AprA____OFZ67684.1-AprB____OFZ67685.1-Sat____OFZ67687.1-NarH; OFZ66494.1-DsrW____OFZ66496.1-DsrN____OFZ66497.1-DsrP____OFZ66498.1-…
GCA_001770235.1	1797476	Bacteria	Proteobacteria	Betaproteobacteria	unclassified_Betaproteobacteria	unclassified_Betaproteobacteria	unclassified_Betaproteobacteria	Betaproteobacteria_bacterium	Betaproteobacteria_bacterium_RBG_16_58_11	Scaffold	57.554	2.15827	10.2019	OFZ70490.1-Sat_ass; OFZ69993.1-HdrD; OFZ69386.1-DsrA____OFZ69387.1-DsrB____OFZ69388.1-DsrE____OFZ69397.1-DsrF____OFZ69389.1-DsrH____OFZ69390.1-DsrC____OFZ69391.1-DsrM____OFZ69392.1-DsrL____OFZ69398.1-DsrJ____OFZ69393.1-DsrO____OFZ69394.1-DsrP____OFZ69395.1-DsrN; OFZ68331.1-CobB;
GCA_001770245.1	1797477	Bacteria	Proteobacteria	Betaproteobacteria	unclassified_Betaproteobacteria	unclassified_Betaproteobacteria	unclassified_Betaproteobacteria	Betaproteobacteria_bacterium	Betaproteobacteria_bacterium_RBG_16_64_18	Scaffold	79.1367	0	10.2019	OFZ91839.1-HdrA; OFZ90115.1-Sat____OFZ90116.1-AprB____OFZ90117.1-AprA; OFZ90033.1-DsrW; OFZ89229.1-QmoA____OFZ89230.1-QmoB____OFZ89240.1-HdrC____OFZ89231.1-HdrB; OFZ89026.1-DsrP____OFZ89027.1-DsrO____OFZ89047.1-DsrJ____OFZ89028.1-DsrL____OFZ89029.1-DsrK____OFZ89030.1-DsrC____OFZ89031.1-DsrH____OFZ89032.1-DsrF____OFZ89033.1-DsrE____OFZ89034.1-DsrB____OFZ89035.1-DsrA; OFZ88966.1-NarZ; OFZ87914.1-Na…
GCA_001771905.1	1797480	Bacteria	Proteobacteria	Betaproteobacteria	unclassified_Betaproteobacteria	unclassified_Betaproteobacteria	unclassified_Betaproteobacteria	Betaproteobacteria_bacterium	Betaproteobacteria_bacterium_RBG_19FT_COMBO_58_11	Scaffold	58.2734	1.43885	10.2019	OGA00649.1-QmoA____OGA00651.1-HdrC; OFZ98132.1-DsrS; OFZ96754.1-DsrC____OFZ96755.1-DsrH____OFZ96762.1-DsrF____OFZ96756.1-DsrE____OFZ96757.1-DsrB____OFZ96758.1-DsrA; OFZ95530.1-DsrR____OFZ95531.1-DsrN____OFZ95532.1-DsrO____OFZ95533.1-DsrJ;
GCA_001770345.1	1797483	Bacteria	Proteobacteria	Betaproteobacteria	unclassified_Betaproteobacteria	unclassified_Betaproteobacteria	unclassified_Betaproteobacteria	Betaproteobacteria_bacterium	Betaproteobacteria_bacterium_RIFCSPLOWO2_02_67_12	Scaffold	80.5755	9.35252	10.2019	OGA01865.1-DsrW; OGA01152.1-HdrB____OGA01153.1-HdrC____OGA01154.1-QmoB____OGA01155.1-QmoA; OFZ98974.1-NarZ; OFZ98124.1-HdrD; OFZ97368.1-DsrL; OFZ97213.1-DsrN____OFZ97214.1-DsrP____OFZ97215.1-DsrO____OFZ97216.1-DsrJ____OFZ97217.1-DsrL____OFZ97218.1-DsrK____OFZ97219.1-DsrM____OFZ97220.1-DsrC____OFZ97221.1-DsrH____OFZ97222.1-DsrF____OFZ97223.1-DsrE____OFZ97224.1-DsrB____OFZ97225.1-DsrA; OFZ95940.1-A…
GCA_001771975.1	1797493	Bacteria	Proteobacteria	Betaproteobacteria	unclassified_Betaproteobacteria	unclassified_Betaproteobacteria	unclassified_Betaproteobacteria	Betaproteobacteria_bacterium	Betaproteobacteria_bacterium_RIFCSPLOWO2_02_FULL_68_150	Scaffold	82.7338	2.15827	10.2019	OGA31325.1-HdrB____OGA31326.1-HdrC____OGA31327.1-QmoB____OGA31328.1-QmoA____OGA31330.1-NarY; OGA31215.1-DsrW; OGA30543.1-HdrD; OGA28831.1-DsrL; OGA28792.1-DsrC____OGA28793.1-DsrH____OGA28794.1-DsrF____OGA28795.1-DsrE____OGA28796.1-DsrB; OGA28024.1-OhcB____OGA28018.1-OhcC; OGA27238.1-NarZ;
GCA_001771985.1	1797495	Bacteria	Proteobacteria	Betaproteobacteria	unclassified_Betaproteobacteria	unclassified_Betaproteobacteria	unclassified_Betaproteobacteria	Betaproteobacteria_bacterium	Betaproteobacteria_bacterium_RIFCSPLOWO2_12_FULL_62_13	Scaffold	84.1727	4.31655	10.2019	OGA51352.1-DsrL____OGA51337.1-DsrJ____OGA51353.1-DsrO____OGA51338.1-DsrP____OGA51339.1-DsrN____OGA51340.1-DsrW____OGA51345.1-HdrB____OGA51354.1-HdrC____OGA51346.1-QmoB____OGA51347.1-QmoA; OGA48425.1-AprA____OGA48426.1-AprB____OGA48427.1-Sat; OGA43496.1-OhcC; OGA42410.1-HdrC; OGA40612.1-DsrA____OGA40613.1-DsrB____OGA40614.1-DsrE____OGA40615.1-DsrF____OGA40616.1-DsrH____OGA40617.1-DsrC____OGA40618.…
GCA_001772005.1	1797497	Bacteria	Proteobacteria	Betaproteobacteria	unclassified_Betaproteobacteria	unclassified_Betaproteobacteria	unclassified_Betaproteobacteria	Betaproteobacteria_bacterium	Betaproteobacteria_bacterium_RIFCSPLOWO2_12_FULL_62_58	Scaffold	91.3669	2.8777	10.2019	OGA55944.1-HmcB; OGA53955.1-OhcA; OGA53638.1-HmcF; OGA52674.1-HdrB____OGA52675.1-HdrC; OGA49626.1-QmoA; OGA48781.1-AprM____OGA48782.1-AprB____OGA48783.1-AprA; OGA47782.1-OhcC____OGA47783.1-OhcB; OGA47682.1-Sat____OGA47646.1-AprB____OGA47647.1-AprA; OGA47509.1-DsrN____OGA47510.1-DsrP____OGA47511.1-DsrO____OGA47512.1-DsrJ____OGA47513.1-DsrL____OGA47514.1-DsrK____OGA47515.1-DsrM____OGA47516.1-DsrC__…
GCA_001770575.1	1797499	Bacteria	Proteobacteria	Betaproteobacteria	unclassified_Betaproteobacteria	unclassified_Betaproteobacteria	unclassified_Betaproteobacteria	Betaproteobacteria_bacterium	Betaproteobacteria_bacterium_RIFCSPLOWO2_12_FULL_64_23	Scaffold	67.6259	1.43885	10.2019	OGA36937.1-DsrJ; OGA34626.1-NarY; OGA34562.1-Sat____OGA34569.1-AprB____OGA34563.1-AprA; OGA34118.1-HmcB; OGA34150.1-HdrA____OGA34137.1-HdrED; OGA33919.1-DsrA; OGA33454.1-QmoA; OGA32363.1-NarV;
GCA_001772025.1	1797500	Bacteria	Proteobacteria	Betaproteobacteria	unclassified_Betaproteobacteria	unclassified_Betaproteobacteria	unclassified_Betaproteobacteria	Betaproteobacteria_bacterium	Betaproteobacteria_bacterium_RIFCSPLOWO2_12_FULL_65_110	Scaffold	75.5396	0	10.2019	OGA43511.1-DsrM____OGA43522.1-DsrC____OGA43512.1-DsrH____OGA43513.1-DsrF____OGA43514.1-DsrE____OGA43515.1-DsrB____OGA43516.1-DsrA; OGA41754.1-HmcB____OGA41773.1-HmcC____OGA41757.1-OhcC; OGA41643.1-HdrED; OGA40083.1-DsrN____OGA40084.1-DsrP____OGA40085.1-DsrO____OGA40090.1-DsrJ____OGA40086.1-DsrL; OGA37335.1-NarG; OGA36496.1-NarY;
GCA_001770625.1	1797503	Bacteria	Proteobacteria	Betaproteobacteria	unclassified_Betaproteobacteria	unclassified_Betaproteobacteria	unclassified_Betaproteobacteria	Betaproteobacteria_bacterium	Betaproteobacteria_bacterium_RIFCSPLOWO2_12_FULL_67_28	Scaffold	88.4892	2.8777	10.2019	OGA70154.1-HdrB____OGA70155.1-HdrC____OGA70156.1-QmoB____OGA70157.1-QmoA____OGA70159.1-NarY; OGA69608.1-NarZ; OGA69271.1-DsrL____OGA69272.1-DsrJ____OGA69273.1-DsrO____OGA69274.1-DsrP____OGA69275.1-DsrN; OGA68228.1-DsrM____OGA68229.1-DsrC____OGA68230.1-DsrH____OGA68258.1-DsrF____OGA68231.1-DsrE____OGA68232.1-DsrB____OGA68233.1-DsrA; OGA67660.1-Sat____OGA67661.1-AprB____OGA67662.1-AprA; OGA63128.1-…
GCF_008923315.1	2651627	Bacteria	Proteobacteria	Betaproteobacteria	unclassified_Betaproteobacteria	unclassified_Betaproteobacteria	unclassified_Betaproteobacteria	Betaproteobacteria_bacterium	Betaproteobacteria_bacterium_SCN1	Contig	97.8417	1.43885	10.2019	WP_151607855.1-DsrS; WP_151608149.1-TfrB; WP_151608329.1-Sat_ass; WP_151607805.1-QmoA____WP_151607806.1-QmoB____WP_151607807.1-HdrC____WP_151607808.1-HdrB; WP_151610002.1-AprA____WP_151610004.1-AprB____WP_151610006.1-Sat; WP_151608942.1-TmcC; WP_151609026.1-HmcB; WP_151605875.1-DsrA____WP_151605876.1-DsrB____WP_151606203.1-DsrE____WP_151605877.1-DsrF____WP_151605878.1-DsrH____WP_151605879.1-DsrC_…
GCF_008923285.1	2651628	Bacteria	Proteobacteria	Betaproteobacteria	unclassified_Betaproteobacteria	unclassified_Betaproteobacteria	unclassified_Betaproteobacteria	Betaproteobacteria_bacterium	Betaproteobacteria_bacterium_SCN2	Contig	97.1223	0.719424	10.2019	WP_151602474.1-Sat____WP_151602475.1-AprB____WP_151602477.1-AprA; WP_151602544.1-HmcB; WP_151603188.1-TmcC; WP_151603262.1-TfrB; WP_151603965.1-DsrS; WP_151604020.1-DsrW____WP_151604022.1-DsrR____WP_151604025.1-DsrN____WP_151604027.1-DsrP____WP_151604029.1-DsrO____WP_151604031.1-DsrL____WP_151604874.1-DsrK____WP_151604033.1-DsrM____WP_151604035.1-DsrC____WP_151604038.1-DsrH____WP_151604040.1-DsrF…
GCA_001303445.1	1703390	Bacteria	Proteobacteria	Betaproteobacteria	unclassified_Betaproteobacteria	unclassified_Betaproteobacteria	unclassified_Betaproteobacteria	Betaproteobacteria_bacterium	Betaproteobacteria_bacterium_SG8_39	Scaffold	83.4532	2.15827	10.2019	KPK05658.1-DsrW____KPK05661.1-DsrR____KPK05662.1-DsrN____KPK05663.1-DsrO____KPK05664.1-DsrJ____KPK05665.1-DsrL____KPK05666.1-DsrK; KPK05545.1-HmcF____KPK05546.1-HmcE; KPK03699.1-AprB____KPK03700.1-AprA;
GCA_001303585.1	1703391	Bacteria	Proteobacteria	Betaproteobacteria	unclassified_Betaproteobacteria	unclassified_Betaproteobacteria	unclassified_Betaproteobacteria	Betaproteobacteria_bacterium	Betaproteobacteria_bacterium_SG8_41	Contig	87.0504	8.63309	10.2019	KPK17432.1-DsrA; KPK15884.1-AprA____KPK15886.1-Sat; KPK20573.1-OhcC____KPK20591.1-HmcC____KPK20576.1-HmcB; KPK18651.1-HdrD; KPK18680.1-DsrW____KPK18683.1-DsrR____KPK18684.1-DsrN____KPK18685.1-DsrP____KPK18701.1-DsrO____KPK18702.1-DsrJ____KPK18686.1-DsrL____KPK18687.1-DsrK____KPK18688.1-DsrM____KPK18689.1-DsrC____KPK18690.1-DsrH____KPK18691.1-DsrF____KPK18692.1-DsrE____KPK18703.1-DsrB;
GCA_001783655.1	1817769	Bacteria	Proteobacteria	Candidatus_Lambdaproteobacteria	Candidatus_Lambdaproteobacteria	Candidatus_Lambdaproteobacteria	Candidatus_Lambdaproteobacteria	Candidatus_Lambdaproteobacteria_bacterium	Candidatus_Lambdaproteobacteria_bacterium_RIFOXYC1_FULL_56_13	Scaffold	94.2446	1.43885	10.2019	OGH05665.1-DsrJ____OGH05666.1-DsrK____OGH05667.1-DsrM____OGH05668.1-DsrT____OGH05670.1-DsrD____OGH05671.1-DsrB____OGH05672.1-DsrA____OGH05727.1-DsrC; OGH03567.1-NarG; OGH02758.1-HdrF; OGH01428.1-DsrP; OGH01168.1-DsrL; OGH00897.1-HdrB; OGH00152.1-DsrN____OGH00153.1-DsrW; OGH00162.1-DsrH____OGH00163.1-DsrF____OGH00164.1-DsrE____OGH00165.1-HmcB;
GCA_001781965.1	1817771	Bacteria	Proteobacteria	Candidatus_Lambdaproteobacteria	Candidatus_Lambdaproteobacteria	Candidatus_Lambdaproteobacteria	Candidatus_Lambdaproteobacteria	Candidatus_Lambdaproteobacteria_bacterium	Candidatus_Lambdaproteobacteria_bacterium_RIFOXYD12_FULL_49_8	Scaffold	50.3597	0	10.2019	OGG98221.1-DsrL; OGG96146.1-DsrM____OGG96130.1-DsrT____OGG96131.1-DsrR____OGG96132.1-DsrD____OGG96133.1-DsrB____OGG96134.1-DsrC;
GCA_001781945.1	1817770	Bacteria	Proteobacteria	Candidatus_Lambdaproteobacteria	Candidatus_Lambdaproteobacteria	Candidatus_Lambdaproteobacteria	Candidatus_Lambdaproteobacteria	Candidatus_Lambdaproteobacteria_bacterium	Candidatus_Lambdaproteobacteria_bacterium_RIFOXYD1_FULL_56_27	Scaffold	95.6835	1.43885	10.2019	OGH09932.1-NarH; OGH09267.1-HdrB; OGH08939.1-NarG; OGH07727.1-DsrL; OGH07085.1-DsrP____OGH07086.1-DsrO____OGH07087.1-DsrJ____OGH07088.1-DsrK____OGH07089.1-DsrM____OGH07090.1-DsrT____OGH07091.1-DsrR____OGH07092.1-DsrD____OGH07093.1-DsrB____OGH07094.1-DsrA____OGH07112.1-DsrC; OGH06801.1-HdrF; OGH06757.1-DsrN____OGH06758.1-DsrW; OGH06767.1-DsrH____OGH06768.1-DsrF____OGH06769.1-DsrE____OGH06770.1-Hmc…
GCA_001783695.1	1817772	Bacteria	Proteobacteria	Candidatus_Lambdaproteobacteria	Candidatus_Lambdaproteobacteria	Candidatus_Lambdaproteobacteria	Candidatus_Lambdaproteobacteria	Candidatus_Lambdaproteobacteria_bacterium	Candidatus_Lambdaproteobacteria_bacterium_RIFOXYD2_FULL_50_16	Scaffold	89.9281	1.43885	10.2019	OGG97234.1-HdrB; OGG97050.1-DsrL; OGG95405.1-HmcB____OGG95406.1-DsrE____OGG95407.1-DsrF____OGG95408.1-DsrH; OGG94479.1-HdrF; OGG94085.1-DsrP____OGG94086.1-DsrO____OGG94087.1-DsrJ____OGG94088.1-DsrK____OGG94089.1-DsrM____OGG94090.1-DsrT____OGG94092.1-DsrD____OGG94093.1-DsrB____OGG94094.1-DsrA____OGG94095.1-DsrC; OGG94109.1-OhcA; OGG93915.1-DsrN____OGG93916.1-DsrW;
GCA_001783715.1	1817773	Bacteria	Proteobacteria	Candidatus_Lambdaproteobacteria	Candidatus_Lambdaproteobacteria	Candidatus_Lambdaproteobacteria	Candidatus_Lambdaproteobacteria	Candidatus_Lambdaproteobacteria_bacterium	Candidatus_Lambdaproteobacteria_bacterium_RIFOXYD2_FULL_56_26	Scaffold	95.6835	1.43885	10.2019	OGH04802.1-HdrB; OGH03629.1-HdrF; OGH02077.1-DsrL; OGH01536.1-DsrN____OGH01537.1-DsrW; OGH01546.1-DsrH____OGH01547.1-DsrF____OGH01548.1-DsrE____OGH01549.1-HmcB; OGH00803.1-NarH; OGG99092.1-DsrC____OGG99033.1-DsrA____OGG99034.1-DsrB____OGG99035.1-DsrD____OGG99036.1-DsrR____OGG99037.1-DsrT____OGG99038.1-DsrM____OGG99039.1-DsrK____OGG99040.1-DsrJ____OGG99041.1-DsrO____OGG99042.1-DsrP; OGG98853.1-Nar…
GCA_001785045.1	1817756	Bacteria	Proteobacteria	Candidatus_Muproteobacteria	Candidatus_Muproteobacteria	Candidatus_Muproteobacteria	Candidatus_Muproteobacteria	Candidatus_Muproteobacteria_bacterium	Candidatus_Muproteobacteria_bacterium_RBG_16_62_13	Scaffold	56.8345	1.43885	10.2019	OGI41514.1-AprA; OGI41270.1-DsrR____OGI41271.1-DsrN____OGI41272.1-DsrP____OGI41273.1-DsrO____OGI41274.1-DsrJ____OGI41275.1-DsrK____OGI41276.1-DsrM____OGI41280.1-DsrH____OGI41278.1-DsrF____OGI41279.1-DsrE; OGI39223.1-DsrB; OGI38585.1-DsrS; OGI37826.1-HmcB; OGI37652.1-AprB____OGI37653.1-Sat; OGI37373.1-HdrC____OGI37374.1-HdrB;
GCA_001785085.1	1817757	Bacteria	Proteobacteria	Candidatus_Muproteobacteria	Candidatus_Muproteobacteria	Candidatus_Muproteobacteria	Candidatus_Muproteobacteria	Candidatus_Muproteobacteria_bacterium	Candidatus_Muproteobacteria_bacterium_RBG_16_64_10	Scaffold	51.0791	0.719424	10.2019	OGI39832.1-HmcB; OGI39225.1-DsrB; OGI38559.1-NarY;
GCA_001785055.1	1817759	Bacteria	Proteobacteria	Candidatus_Muproteobacteria	Candidatus_Muproteobacteria	Candidatus_Muproteobacteria	Candidatus_Muproteobacteria	Candidatus_Muproteobacteria_bacterium	Candidatus_Muproteobacteria_bacterium_RBG_16_65_31	Scaffold	79.1367	1.43885	10.2019	OGI45261.1-HmcB; OGI45089.1-QmoA; OGI44209.1-QmoA; OGI44163.1-DsrB; OGI44061.1-Sat____OGI44062.1-AprB____OGI44063.1-AprA; OGI43755.1-DsrW____OGI43758.1-DsrR____OGI43759.1-CfbB____OGI43760.1-DsrP____OGI43761.1-DsrO; OGI43534.1-DsrN____OGI43535.1-DsrP____OGI43536.1-DsrO____OGI43537.1-DsrJ____OGI43538.1-DsrL____OGI43539.1-DsrK____OGI43540.1-DsrM____OGI43541.1-DsrC____OGI43542.1-DsrH____OGI43546.1-Ds…
GCA_001785115.1	1817760	Bacteria	Proteobacteria	Candidatus_Muproteobacteria	Candidatus_Muproteobacteria	Candidatus_Muproteobacteria	Candidatus_Muproteobacteria	Candidatus_Muproteobacteria_bacterium	Candidatus_Muproteobacteria_bacterium_RBG_16_65_34	Scaffold	71.9424	1.43885	10.2019	OGI48713.1-TfrB; OGI46960.1-Sat____OGI46961.1-AprB____OGI46962.1-AprA; OGI46851.1-DsrB; OGI45907.1-DsrW; OGI45584.1-Sat_ass;
GCA_001786665.1	1817761	Bacteria	Proteobacteria	Candidatus_Muproteobacteria	Candidatus_Muproteobacteria	Candidatus_Muproteobacteria	Candidatus_Muproteobacteria	Candidatus_Muproteobacteria_bacterium	Candidatus_Muproteobacteria_bacterium_RBG_19FT_COMBO_61_10	Scaffold	53.2374	0.719424	10.2019	OGI58725.1-Sat_ass; OGI57938.1-DsrR; OGI57222.1-AprB____OGI57223.1-Sat; OGI56705.1-DsrK____OGI56706.1-DsrM____OGI56707.1-DsrC____OGI56708.1-DsrH____OGI56709.1-DsrF____OGI56710.1-DsrE____OGI56711.1-DsrB;
GCA_001786695.1	1817762	Bacteria	Proteobacteria	Candidatus_Muproteobacteria	Candidatus_Muproteobacteria	Candidatus_Muproteobacteria	Candidatus_Muproteobacteria	Candidatus_Muproteobacteria_bacterium	Candidatus_Muproteobacteria_bacterium_RIFCSPHIGHO2_01_60_12	Scaffold	82.0144	0.719424	10.2019	OGI53206.1-HmcB; OGI52215.1-Sat____OGI52216.1-AprB____OGI52217.1-AprA; OGI50868.1-DsrS; OGI50723.1-QmoA____OGI50724.1-QmoB____OGI50725.1-HdrC____OGI50726.1-HdrB; OGI49871.1-Sat_ass; OGI49224.1-DsrR____OGI49227.1-DsrN____OGI49225.1-DsrP____OGI49228.1-DsrO; OGI49033.1-NarV____OGI49035.1-NarH____OGI49036.1-NarG; OGI48192.1-DsrE____OGI48193.1-DsrH; OGI47953.1-DsrC____OGI47954.1-DsrH____OGI47955.1-Dsr…
GCA_001785125.1	1817763	Bacteria	Proteobacteria	Candidatus_Muproteobacteria	Candidatus_Muproteobacteria	Candidatus_Muproteobacteria	Candidatus_Muproteobacteria	Candidatus_Muproteobacteria_bacterium	Candidatus_Muproteobacteria_bacterium_RIFCSPHIGHO2_01_FULL_61_200	Scaffold	74.1007	0.719424	10.2019	OGI59340.1-NarH; OGI58700.1-AprA; OGI58677.1-AprB; OGI57758.1-DsrA____OGI57749.1-DsrB____OGI57759.1-DsrE____OGI57750.1-DsrF____OGI57751.1-DsrH____OGI57752.1-DsrC____OGI57753.1-DsrM____OGI57754.1-DsrK____OGI57755.1-DsrL____OGI57756.1-DsrJ____OGI57760.1-DsrO;
GCA_001785175.1	1817764	Bacteria	Proteobacteria	Candidatus_Muproteobacteria	Candidatus_Muproteobacteria	Candidatus_Muproteobacteria	Candidatus_Muproteobacteria	Candidatus_Muproteobacteria_bacterium	Candidatus_Muproteobacteria_bacterium_RIFCSPHIGHO2_01_FULL_65_16	Scaffold	79.8561	0	10.2019	OGI47650.1-DsrA____OGI47651.1-DsrB; OGI46987.1-Sat_ass; OGI46328.1-DsrJ____OGI46336.1-DsrO____OGI46329.1-DsrP____OGI46330.1-DsrN____OGI46331.1-DsrR; OGI45874.1-DsrW; OGI45031.1-QmoA____OGI45032.1-QmoB; OGI44729.1-Sat____OGI44730.1-AprB____OGI44731.1-AprA; OGI44689.1-HdrC____OGI44690.1-HdrB; OGI44662.1-DsrA____OGI44663.1-DsrB____OGI44664.1-DsrE____OGI44665.1-DsrF____OGI44666.1-DsrH____OGI44667.1-D…
GCA_001785155.1	1817765	Bacteria	Proteobacteria	Candidatus_Muproteobacteria	Candidatus_Muproteobacteria	Candidatus_Muproteobacteria	Candidatus_Muproteobacteria	Candidatus_Muproteobacteria_bacterium	Candidatus_Muproteobacteria_bacterium_RIFCSPHIGHO2_02_FULL_60_13	Scaffold	71.223	1.43885	10.2019	OGI56902.1-DsrB____OGI56913.1-DsrA; OGI56103.1-DsrE____OGI56104.1-DsrF____OGI56105.1-DsrH____OGI56106.1-DsrC____OGI56107.1-DsrM____OGI56108.1-DsrK____OGI56109.1-DsrL____OGI56110.1-DsrJ____OGI56114.1-DsrO____OGI56111.1-DsrP____OGI56112.1-DsrR; OGI55671.1-HmcB; OGI55215.1-HdrB____OGI55216.1-HdrC____OGI55217.1-QmoB; OGI54806.1-DsrH____OGI54807.1-DsrE; OGI54093.1-Sat____OGI54094.1-AprB; OGI53768.1-Na…
GCA_001786715.1	1817766	Bacteria	Proteobacteria	Candidatus_Muproteobacteria	Candidatus_Muproteobacteria	Candidatus_Muproteobacteria	Candidatus_Muproteobacteria	Candidatus_Muproteobacteria_bacterium	Candidatus_Muproteobacteria_bacterium_RIFCSPHIGHO2_02_FULL_65_16	Scaffold	74.8201	0.719424	10.2019	OGI52539.1-AprA____OGI52540.1-AprB____OGI52541.1-Sat; OGI51482.1-DsrE____OGI51483.1-DsrF____OGI51484.1-DsrH____OGI51485.1-DsrC____OGI51486.1-DsrM____OGI51487.1-DsrK____OGI51488.1-DsrL____OGI51489.1-DsrP____OGI51490.1-DsrR____OGI51493.1-DsrW; OGI49388.1-QmoA____OGI49389.1-QmoB____OGI49390.1-HdrC____OGI49391.1-HdrB; OGI49140.1-Sat_ass; OGI48545.1-DsrA____OGI48543.1-DsrB;
GCA_001785195.1	1817767	Bacteria	Proteobacteria	Candidatus_Muproteobacteria	Candidatus_Muproteobacteria	Candidatus_Muproteobacteria	Candidatus_Muproteobacteria	Candidatus_Muproteobacteria_bacterium	Candidatus_Muproteobacteria_bacterium_RIFCSPHIGHO2_12_FULL_60_33	Scaffold	89.2086	1.43885	10.2019	OGI56250.1-HdrB____OGI56251.1-QmoB____OGI56252.1-QmoA; OGI56081.1-HdrD; OGI55119.1-DsrA____OGI55106.1-DsrB____OGI55120.1-DsrE____OGI55107.1-DsrF____OGI55108.1-DsrH____OGI55109.1-DsrC____OGI55110.1-DsrM____OGI55111.1-DsrK____OGI55112.1-DsrL____OGI55113.1-DsrJ____OGI55121.1-DsrO____OGI55114.1-DsrP____OGI55122.1-DsrN____OGI55115.1-DsrR; OGI55056.1-DsrH____OGI55057.1-DsrF____OGI55058.1-DsrE; OGI55006…
GCA_001785205.1	1817768	Bacteria	Proteobacteria	Candidatus_Muproteobacteria	Candidatus_Muproteobacteria	Candidatus_Muproteobacteria	Candidatus_Muproteobacteria	Candidatus_Muproteobacteria_bacterium	Candidatus_Muproteobacteria_bacterium_RIFCSPLOWO2_01_FULL_60_18	Scaffold	88.4892	1.43885	10.2019	OGI52021.1-Sat____OGI52022.1-AprB____OGI52023.1-AprA; OGI50643.1-NarG____OGI50644.1-NarH____OGI50646.1-NarV; OGI50561.1-HdrD; OGI50354.1-HdrB____OGI50355.1-HdrC____OGI50356.1-QmoB____OGI50357.1-QmoA; OGI50068.1-DsrA____OGI50055.1-DsrB____OGI50069.1-DsrE____OGI50056.1-DsrF____OGI50057.1-DsrH____OGI50058.1-DsrC____OGI50059.1-DsrM____OGI50060.1-DsrK____OGI50061.1-DsrL____OGI50062.1-DsrJ____OGI50070.…
GCA_004195025.1	2597226	Bacteria	Proteobacteria	Deltaproteobacteria	Candidatus_Acidulodesulfobacterales	Candidatus_Acidulodesulfobacterales	Candidatus_Acididesulfobacter	Candidatus_Acididesulfobacter_diazotrophicus	Candidatus_Acididesulfobacter_diazotrophicus_AP1	Contig	92.8058	0.719424	10.2019	RZD19316.1-DsrW____RZD19320.1-DsrV; RZD19273.1-HdrC____RZD19274.1-HdrB____RZD19275.1-HdrA____RZD19277.1-HdrC____RZD19278.1-HdrB; RZD18853.1-HdrB; RZD18814.1-QmoC____RZD18815.1-QmoB____RZD18816.1-QmoA____RZD18817.1-AprA____RZD18818.1-AprB____RZD18819.1-Sat; RZD18485.1-DsrH____RZD18486.1-DsrF____RZD18487.1-DsrE____RZD18488.1-DsrK____RZD18489.1-DsrM____RZD18490.1-DsrC____RZD18491.1-DsrL____RZD18492.…
GCA_008534395.1	2597224	Bacteria	Proteobacteria	Deltaproteobacteria	Candidatus_Acidulodesulfobacterales	Candidatus_Acidulodesulfobacterales	Candidatus_Acidulodesulfobacterium	Candidatus_Acidulodesulfobacterium_acidiphilum	Candidatus_Acidulodesulfobacterium_acidiphilum_AP4	Contig	94.964	0	10.2019	RZV40549.1-DsrV____RZV40553.1-DsrW; RZV40057.1-HdrB; RZV39752.1-HdrA____RZV39753.1-HdrB____RZV39754.1-HdrC; RZV39768.1-HdrB; RZV38610.1-DsrN____RZV38611.1-DsrA____RZV38612.1-DsrB____RZV38613.1-DsrD____RZV38614.1-DsrL____RZV38615.1-DsrC____RZV38616.1-DsrM____RZV38617.1-DsrK____RZV38618.1-DsrE____RZV38619.1-DsrF____RZV38620.1-DsrH____RZV38621.1-Sat____RZV38622.1-AprB____RZV38653.1-AprA____RZV38623.…
GCA_004195035.1	2597223	Bacteria	Proteobacteria	Deltaproteobacteria	Candidatus_Acidulodesulfobacterales	Candidatus_Acidulodesulfobacterales	Candidatus_Acidulodesulfobacterium	Candidatus_Acidulodesulfobacterium_ferriphilum	Candidatus_Acidulodesulfobacterium_ferriphilum_AP3	Contig	93.5252	0	10.2019	RZD14819.1-HdrA____RZD14820.1-HdrB____RZD14821.1-HdrC; RZD14834.1-HdrB; RZD14979.1-QmoC____RZD14980.1-QmoB____RZD15536.1-QmoA____RZD15537.1-AprA____RZD14981.1-AprB____RZD14982.1-Sat____RZD14983.1-DsrH____RZD14984.1-DsrF____RZD14985.1-DsrE____RZD14986.1-DsrK____RZD14987.1-DsrM____RZD14988.1-DsrC____RZD14989.1-DsrL____RZD14990.1-DsrD____RZD14991.1-DsrB____RZD14992.1-DsrA____RZD14993.1-DsrN; RZD1538…
GCA_011039335.1	1621989	Bacteria	Proteobacteria	Deltaproteobacteria	unclassified_Deltaproteobacteria	Candidatus_Desulfofervidaceae	Candidatus_Desulfofervidus	Candidatus_Desulfofervidus_auxilii	Candidatus_Desulfofervidus_auxilii_HyVt-233	Contig	71.9424	4.31655	10.2020	HDD44518.1-DsrN; HDD43783.1-HdrA; HDD44110.1-DsrM____HDD44111.1-DsrT; HDD43649.1-HdrC; HDD45039.1-DsrC; HDD44653.1-HdrA____HDD44654.1-HdrED; HDD43735.1-DsrV; HDD45344.1-DsrP; HDD44423.1-HdrA; HDD45392.1-HmcB; HDD43769.1-HdrA____HDD43770.1-HdrB____HDD43771.1-HdrC; HDD43397.1-DsrD; HDD45005.1-DsrW; HDD44237.1-HdrA____HDD44238.1-HdrC;
GCA_011052795.1	1621989	Bacteria	Proteobacteria	Deltaproteobacteria	unclassified_Deltaproteobacteria	Candidatus_Desulfofervidaceae	Candidatus_Desulfofervidus	Candidatus_Desulfofervidus_auxilii	Candidatus_Desulfofervidus_auxilii_HyVt-389	Contig	62.5899	2.15827	10.2020	HEC67340.1-HdrC; HEC67442.1-DsrM____HEC67443.1-DsrK; HEC67694.1-AprB; HEC68064.1-DsrA____HEC68065.1-QmoC; HEC68069.1-TmcC____HEC68070.1-TmcB____HEC68071.1-HmcA; HEC68198.1-DsrN; HEC68210.1-HdrA; HEC68241.1-DsrC; HEC68271.1-TfrB; HEC68305.1-HdrC____HEC68306.1-HdrB; HEC68333.1-DsrP; HEC68582.1-DsrD; HEC68619.1-HdrA;
GCF_001577525.1	1621989	Bacteria	Proteobacteria	Deltaproteobacteria	unclassified_Deltaproteobacteria	Candidatus_Desulfofervidaceae	Candidatus_Desulfofervidus	Candidatus_Desulfofervidus_auxilii	Candidatus_Desulfofervidus_auxilii_HS1	Chromosome	95.6835	2.8777	10.2019	WP_066060062.1-DsrV; WP_066060203.1-DsrC; WP_066060364.1-AprA____WP_066060365.1-AprB; WP_066060921.1-HmcB; WP_082757672.1-HmcA____WP_066062466.1-TmcC; WP_082757679.1-HdrC____WP_066062534.1-HdrB____WP_066062537.1-HdrA; WP_066063338.1-HdrC____WP_066063342.1-HdrB; WP_082757726.1-HdrA____WP_066063822.1-HdrC____WP_066063825.1-HdrA; WP_066064075.1-DsrN; WP_082757777.1-HdrC; WP_066064736.1-DsrW; WP_0660…
GCF_000143965.1	644282	Bacteria	Proteobacteria	Deltaproteobacteria	Desulfarculales	Desulfarculaceae	Desulfarculus	Desulfarculus_baarsii	Desulfarculus_baarsii_DSM_2075	Complete_Genome	96.4029	0.719424	10.2019	WP_083778834.1-DsrV; WP_043813506.1-Sat; WP_013257390.1-DsrT____WP_013257391.1-DsrM____WP_013257392.1-DsrK____WP_013257393.1-DsrJ____WP_013257394.1-DsrO____WP_013257395.1-DsrP; WP_013257454.1-HmcF; WP_013257608.1-HdrB; WP_013257614.1-HdrA; WP_013257641.1-DsrW; WP_013257781.1-DsrD____WP_013257782.1-DsrN____WP_013257783.1-DsrB____WP_013257784.1-DsrA; WP_013257805.1-AprB____WP_013257806.1-AprA____WP…
GCA_003605055.1	2093367	Bacteria	Proteobacteria	Deltaproteobacteria	Desulfarculales	Desulfarculaceae	Desulfarculus	Desulfarculus_sp.	Desulfarculus_sp._SURF_10	Contig	93.5252	3.59712	10.2019	RJX34913.1-HdrA____RJX35010.1-HdrA____RJX34917.1-HdrB____RJX34918.1-HdrC; RJX35012.1-HdrA; RJX35603.1-HdrA; RJX32454.1-TfrB; RJX28743.1-DsrA____RJX28744.1-DsrB____RJX28746.1-DsrN____RJX28747.1-DsrD; RJX32687.1-HdrED____RJX32688.1-HdrA; RJX28385.1-DsrP____RJX28386.1-DsrO____RJX28387.1-DsrJ____RJX28388.1-DsrK____RJX28428.1-DsrM____RJX28389.1-DsrT; RJX30584.1-HmcB____RJX30511.1-NarH; RJX34473.1-HmcE…
GCF_001184205.1	1348163	Bacteria	Proteobacteria	Deltaproteobacteria	Desulfarculales	Desulfarculaceae	Desulfocarbo	Desulfocarbo_indianensis	Desulfocarbo_indianensis_SCBM	Scaffold	97.1223	2.8777	10.2019	WP_049673168.1-HdrC____WP_049673169.1-HdrB; WP_049673375.1-Sat; WP_049674346.1-HdrA; WP_082204930.1-DsrV; WP_049673695.1-CbiA; WP_049673784.1-HdrB____WP_049673785.1-HdrC; WP_049673795.1-DsrT____WP_049673796.1-DsrM____WP_082204977.1-DsrK____WP_049673797.1-DsrJ____WP_049673798.1-DsrO____WP_049673799.1-DsrP; WP_049673827.1-DsrP; WP_049674156.1-HmcE____WP_049674157.1-HmcF; WP_082205160.1-OhcA; WP_082…
GCF_000931935.2	1429043	Bacteria	Proteobacteria	Deltaproteobacteria	Desulfarculales	Desulfarculaceae	Dethiosulfatarculus	Dethiosulfatarculus_sandiegensis	Dethiosulfatarculus_sandiegensis_SPR	Scaffold	97.8417	2.8777	10.2019	WP_044346122.1-DsrV; WP_052514710.1-HdrA; WP_044346203.1-HdrA; WP_044346525.1-QmoC; WP_052514771.1-HmcB; WP_044346605.1-TfrB; WP_044346704.1-OhcA; WP_044347028.1-Sat; WP_052514868.1-HmcE____WP_052514869.1-HmcF____WP_052514870.1-TmcA; WP_044347303.1-DsrC; WP_044347441.1-HdrB____WP_044347589.1-HdrA; WP_044347486.1-HmcC; WP_044347634.1-HdrD; WP_044348026.1-HdrED; WP_044348053.1-HdrA____WP_044348058.…
GCA_000516475.1	890399	Bacteria	Proteobacteria	Deltaproteobacteria	Desulfobacterales	Desulfobacteraceae	Candidatus_Magnetoglobus	Candidatus_Magnetoglobus_multicellularis	Candidatus_Magnetoglobus_multicellularis_str._Araruama	Contig	89.9281	15.1079	10.2019	ETR73709.1-QmoC____ETR73710.1-QmoB____ETR73711.1-QmoA____ETR73712.1-AprA____ETR73713.1-AprB; ETR73080.1-HdrA; ETR73086.1-HdrC____ETR73087.1-HdrB____ETR73088.1-HdrA; ETR72778.1-Sat; ETR72507.1-HdrF; ETR71884.1-TmcA____ETR71885.1-TmcB____ETR71886.1-TmcC; ETR71530.1-DsrC; ETR70947.1-DsrA____ETR70948.1-DsrB____ETR70949.1-DsrN; ETR70601.1-DsrP____ETR70602.1-DsrO____ETR70603.1-DsrJ____ETR70604.1-DsrK__…
GCA_001292585.1	1509431	Bacteria	Proteobacteria	Deltaproteobacteria	Desulfobacterales	Desulfobacteraceae	Candidatus_Magnetomorum	Candidatus_Magnetomorum_sp.	Candidatus_Magnetomorum_sp._HK-1	Contig	96.4029	3.59712	10.2019	KPA19641.1-DsrW; KPA19451.1-HmcC; KPA19411.1-HmcA____KPA19412.1-HmcB; KPA19358.1-HdrA____KPA19359.1-HdrB____KPA19360.1-HdrC; KPA18540.1-OhcB____KPA18542.1-OhcA; KPA18292.1-Sat; KPA13826.1-DsrB____KPA13827.1-DsrD; KPA13761.1-HdrA; KPA13348.1-HmcF; KPA13032.1-DsrV; KPA12832.1-TmcA; KPA11421.1-DsrC; KPA11026.1-HdrF; KPA10703.1-QmoC____KPA10704.1-QmoB____KPA10705.1-QmoA____KPA10706.1-AprA____KPA10707…
GCF_900170035.1	1246637	Bacteria	Proteobacteria	Deltaproteobacteria	Desulfobacterales	Desulfobacteraceae	Desulfamplus	Desulfamplus_magnetovallimortis	Desulfamplus_magnetovallimortis_PRJEB14757	Scaffold	91.3669	2.8777	10.2019	WP_080798155.1-TmcD____WP_080798157.1-TmcC____WP_080798160.1-TmcB____WP_080798174.1-TmcA; WP_080800234.1-HdrF; WP_080800328.1-AprB____WP_080800331.1-AprA____WP_080800333.1-QmoA____WP_080800335.1-QmoB____WP_080800338.1-QmoC; WP_080800703.1-NarY; WP_080800902.1-HdrB; WP_080801640.1-DsrV; WP_094078552.1-HdrA; WP_080804184.1-HdrA; WP_080804023.1-HdrA; WP_087881771.1-OhcB____WP_080804346.1-OhcC; WP_08…
GCF_000021905.1	218208	Bacteria	Proteobacteria	Deltaproteobacteria	Desulfobacterales	Desulfobacteraceae	Desulfatibacillum	Desulfatibacillum_aliphaticivorans	Desulfatibacillum_aliphaticivorans_AK-1	Complete_Genome	95.6835	5.7554	10.2019	WP_012609396.1-HdrA; WP_012609591.1-CbiA; WP_081435850.1-DsrT____WP_012609749.1-DsrM____WP_012609750.1-DsrK____WP_012609751.1-DsrJ____WP_012609752.1-DsrO____WP_012609753.1-DsrP; WP_012610225.1-OhcA____WP_012610227.1-OhcB____WP_012610228.1-OhcC; WP_012610698.1-QmoC____WP_012610699.1-QmoB____WP_012610700.1-QmoA____WP_012610701.1-AprA____WP_012610702.1-AprB; WP_012610756.1-HdrA; WP_012610831.1-Sat_a…
GCF_000429905.1	1121392	Bacteria	Proteobacteria	Deltaproteobacteria	Desulfobacterales	Desulfobacteraceae	Desulfatibacillum	Desulfatibacillum_aliphaticivorans	Desulfatibacillum_aliphaticivorans_DSM_15576	Scaffold	95.6835	3.59712	10.2019	WP_012610698.1-QmoC____WP_028313301.1-QmoB____WP_028313302.1-QmoA____WP_012610701.1-AprA____WP_012610702.1-AprB; WP_084511224.1-HdrA; WP_028313402.1-Sat_ass; WP_015947212.1-Sat; WP_035217777.1-HdrA; WP_028316733.1-HdrA; WP_028316810.1-HdrA____WP_015949775.1-HdrB; WP_028316830.1-HdrA; WP_028313978.1-CbiA; WP_084511388.1-DsrT____WP_028314113.1-DsrM____WP_028314114.1-DsrK____WP_028314115.1-DsrJ____W…
GCF_900142135.1	1121393	Bacteria	Proteobacteria	Deltaproteobacteria	Desulfobacterales	Desulfobacteraceae	Desulfatibacillum	Desulfatibacillum_alkenivorans	Desulfatibacillum_alkenivorans_DSM_16219	Scaffold	95.6835	3.59712	10.2019	WP_083611235.1-HmcF; WP_083610928.1-HdrB____WP_073475454.1-HdrC; WP_083610857.1-HdrA; WP_073474772.1-AprB____WP_073474774.1-AprA____WP_073474775.1-QmoA____WP_073474777.1-QmoB____WP_073474779.1-QmoC; WP_073474823.1-HdrA; WP_073478519.1-HdrA; WP_073477889.1-CbiA; WP_073473731.1-HdrED; WP_073473796.1-HdrA____WP_083610802.1-TmcB; WP_073471682.1-HdrB; WP_073471717.1-HdrA; WP_073472049.1-HmcB____WP_073…
GCF_000422285.1	1121399	Bacteria	Proteobacteria	Deltaproteobacteria	Desulfobacterales	Desulfobacteraceae	Desulfatiglans	Desulfatiglans_anilini	Desulfatiglans_anilini_DSM_4660	Scaffold	97.1223	5.03597	10.2019	WP_028319803.1-HdrF____WP_051184366.1-DsrT____WP_028320003.1-DsrM____WP_028320004.1-DsrK____WP_028320005.1-DsrJ____WP_028320006.1-DsrO____WP_028320007.1-DsrP; WP_028320114.1-HdrC; WP_153306014.1-HdrA; WP_028320137.1-DsrD____WP_028320138.1-DsrB____WP_028320139.1-DsrA____WP_153306041.1-DsrN____WP_028320140.1-DsrC; WP_153306029.1-HdrA____WP_028320287.1-HdrB; WP_084516831.1-HdrA; WP_028320530.1-HmcC;…
GCA_011362395.1	340467	Bacteria	Proteobacteria	Deltaproteobacteria	Desulfobacterales	Desulfobacteraceae	Desulfatirhabdium	Desulfatirhabdium_butyrativorans	Desulfatirhabdium_butyrativorans_SpSt-477	Contig	93.5252	15.8273	10.2020	HGU33496.1-HdrA____HGU33497.1-QmoB; HGU34279.1-HdrB____HGU34280.1-HdrC; HGU33665.1-HdrA____HGU33667.1-HdrA____HGU33669.1-HdrC; HGU34411.1-HmcF____HGU34412.1-HmcE____HGU34413.1-HmcC____HGU34414.1-HmcB____HGU34415.1-HmcA; HGU33293.1-DsrN____HGU33294.1-DsrD____HGU33295.1-DsrB____HGU33296.1-DsrA; HGU32274.1-HdrC; HGU32781.1-TmcA____HGU32782.1-TmcB____HGU32783.1-TmcC____HGU32784.1-TmcD; HGU32970.1-Hdr…
GCF_000429925.1	1121394	Bacteria	Proteobacteria	Deltaproteobacteria	Desulfobacterales	Desulfobacteraceae	Desulfatirhabdium	Desulfatirhabdium_butyrativorans	Desulfatirhabdium_butyrativorans_DSM_18734	Scaffold	96.4029	0.719424	10.2019	WP_028325452.1-HdrA; WP_028325456.1-DsrC; WP_028325576.1-HdrB____WP_028325577.1-HdrC____WP_028325579.1-HdrA____WP_028325582.1-HdrA; WP_028325596.1-DsrW; WP_084503398.1-HdrA; WP_028323247.1-Sat; WP_028323465.1-DsrN____WP_028323466.1-DsrD____WP_028323467.1-DsrB____WP_028323468.1-DsrA; WP_028323500.1-QmoC____WP_028323501.1-QmoB____WP_028323502.1-QmoA____WP_028323504.1-AprA____WP_028323505.1-AprB; WP…
GCF_001293685.1	1185843	Bacteria	Proteobacteria	Deltaproteobacteria	Desulfobacterales	Desulfobacteraceae	Desulfatitalea	Desulfatitalea_tepidiphila	Desulfatitalea_tepidiphila_S28bF	Contig	95.6835	3.59712	10.2019	WP_054030033.1-DsrN____WP_054029292.1-DsrD____WP_054029293.1-DsrB____WP_054029294.1-DsrA; WP_054029361.1-AprB____WP_054029362.1-AprA____WP_054029363.1-QmoA____WP_054029364.1-QmoB____WP_054029365.1-QmoC; WP_054029370.1-Sat; WP_083453259.1-HmcA____WP_054030050.1-HmcB____WP_054029488.1-HmcC____WP_054029489.1-HmcE____WP_054029490.1-HmcF____WP_054029495.1-TmcD____WP_054029496.1-TmcC____WP_054029497.1-…
GCA_000961655.1	1629708	Bacteria	Proteobacteria	Deltaproteobacteria	Desulfobacterales	Desulfobacteraceae	Desulfatitalea	Desulfatitalea_sp.	Desulfatitalea_sp._BRH_c12	Contig	94.2446	2.8777	10.2019	KJS31188.1-HdrA; KJS31384.1-HdrA; KJS33368.1-DsrC____KJS33372.1-HdrA; KJS28824.1-HdrA____KJS28825.1-HdrA; KJS31949.1-TmcA____KJS31754.1-TmcB____KJS31755.1-TmcC____KJS31756.1-TmcD; KJS31761.1-HmcF____KJS31762.1-HmcE____KJS31763.1-HmcC____KJS31764.1-HmcB____KJS31951.1-HmcA; KJS31774.1-DsrA____KJS31775.1-DsrB____KJS31776.1-DsrD____KJS31777.1-DsrN; KJS31787.1-DsrP____KJS31788.1-DsrO____KJS31789.1-Dsr…
GCF_000373985.1	1121396	Bacteria	Proteobacteria	Deltaproteobacteria	Desulfobacterales	Desulfobacteraceae	Desulfobacter	Desulfobacter_curvatus	Desulfobacter_curvatus_DSM_3379	Scaffold	96.4029	2.8777	10.2019	WP_020585404.1-AprB____WP_020585405.1-AprA____WP_020585406.1-QmoA____WP_020585407.1-QmoB____WP_020585408.1-QmoC; WP_020585863.1-DsrC; WP_020586018.1-DsrA____WP_020586019.1-DsrB____WP_020586020.1-DsrD____WP_026259511.1-DsrN; WP_020586797.1-HmcA____WP_020586798.1-HmcC____WP_020586799.1-HmcB; WP_020586817.1-HdrA____WP_020586818.1-QmoB; WP_020586841.1-Sat; WP_020587067.1-DsrT____WP_020587068.1-DsrM__…
GCF_003261095.1	2291	Bacteria	Proteobacteria	Deltaproteobacteria	Desulfobacterales	Desulfobacteraceae	Desulfobacter	Desulfobacter_hydrogenophilus	Desulfobacter_hydrogenophilus_DSM_3380	Scaffold	95.6835	2.8777	10.2019	WP_111953495.1-HdrD; WP_111953930.1-HdrB; WP_111954126.1-NarG; WP_111954866.1-HmcF; WP_111955020.1-CbiA; WP_111955074.1-NarY; WP_111955282.1-Sat_ass; WP_111955451.1-DsrV; WP_020585863.1-DsrC; WP_111956083.1-DsrP____WP_111956085.1-DsrO____WP_111956087.1-DsrJ____WP_111956089.1-DsrK____WP_111956091.1-DsrM____WP_111956093.1-DsrT; WP_111956295.1-Sat; WP_111956433.1-QmoC____WP_111956435.1-QmoB____WP_11…
GCF_004319545.1	2291	Bacteria	Proteobacteria	Deltaproteobacteria	Desulfobacterales	Desulfobacteraceae	Desulfobacter	Desulfobacter_hydrogenophilus	Desulfobacter_hydrogenophilus_AcRS1	Chromosome	95.6835	2.8777	10.2019	WP_111954126.1-NarG; WP_111958389.1-OhcB; WP_111955451.1-DsrV; WP_111955282.1-Sat_ass; WP_131072008.1-HdrD; WP_111960208.1-HmcB____WP_111960206.1-NarZ; WP_111956441.1-AprB____WP_111956439.1-AprA____WP_111956437.1-QmoA____WP_111956435.1-QmoB____WP_111956433.1-QmoC; WP_111953930.1-HdrB; WP_111956917.1-DsrW; WP_111959592.1-HdrF; WP_111957979.1-DsrA____WP_111957977.1-DsrB____WP_111957975.1-DsrD____WP…
GCA_002747145.1	2293	Bacteria	Proteobacteria	Deltaproteobacteria	Desulfobacterales	Desulfobacteraceae	Desulfobacter	Desulfobacter_postgatei	Desulfobacter_postgatei_DOLJORAL78_47_202	Scaffold	79.1367	0	10.2019	PIE63351.1-OhcC; PIE63250.1-DsrV; PIE63220.1-AprB____PIE63221.1-AprA____PIE63222.1-QmoA____PIE63223.1-QmoB____PIE63224.1-QmoC; PIE62717.1-HdrF; PIE62624.1-HdrB; PIE62283.1-TmcB; PIE62105.1-DsrC; PIE62371.1-HdrA____PIE62374.1-TfrB;
GCF_000233695.2	879212	Bacteria	Proteobacteria	Deltaproteobacteria	Desulfobacterales	Desulfobacteraceae	Desulfobacter	Desulfobacter_postgatei	Desulfobacter_postgatei_2ac9	Chromosome	94.964	0	10.2019	WP_004070667.1-HdrB; WP_004071456.1-QmoC____WP_004071458.1-QmoB____WP_004071461.1-QmoA____WP_004071463.1-AprA____WP_004071465.1-AprB; WP_004071574.1-Sat_ass____WP_004071579.1-OhcA; WP_004071727.1-CbiA; WP_004071758.1-NarY; WP_004071820.1-DsrV; WP_004072374.1-DsrA____WP_004072375.1-DsrB____WP_004072376.1-DsrD____WP_004072377.1-DsrN; WP_004072426.1-DsrC; WP_004073352.1-OhcC; WP_004073362.1-HmcA; WP…
GCF_000745975.1	1121398	Bacteria	Proteobacteria	Deltaproteobacteria	Desulfobacterales	Desulfobacteraceae	Desulfobacter	Desulfobacter_vibrioformis	Desulfobacter_vibrioformis_DSM_8776	Scaffold	93.5252	1.43885	10.2019	WP_035235559.1-DsrA____WP_035235560.1-DsrB____WP_035235561.1-DsrD____WP_035235562.1-DsrN; WP_035235611.1-CbiA; WP_035235662.1-DsrW; WP_035236080.1-HdrA____WP_035236081.1-QmoB; WP_035236196.1-AprB____WP_035236204.1-AprA____WP_035236206.1-QmoA____WP_035236209.1-QmoB____WP_035236211.1-QmoC; WP_035236420.1-HdrA; WP_035242633.1-Sat____WP_035242639.1-NarY; WP_035237311.1-HmcF; WP_035237645.1-OhcB____WP…
GCA_002687435.1	2294	Bacteria	Proteobacteria	Deltaproteobacteria	Desulfobacterales	Desulfobacteraceae	Desulfobacter	Desulfobacter_sp.	Desulfobacter_sp._ARS36	Contig	58.2734	2.15827	10.2019	MAF32545.1-HdrD; MAF32552.1-TfrB; MAF32663.1-CbiA; MAF32675.1-OhcA; MAF32770.1-DsrN; MAF32999.1-DsrC; MAF33011.1-AprB____MAF33012.1-AprA____MAF33014.1-QmoA____MAF33015.1-QmoB____MAF33016.1-QmoC____MAF33017.1-Sat____MAF33018.1-DsrW; MAF33050.1-HdrF; MAF33132.1-DsrP____MAF33133.1-DsrO____MAF33134.1-DsrJ____MAF33135.1-DsrK____MAF33136.1-DsrM____MAF33137.1-DsrT; MAF33322.1-HdrA; MAF33453.1-DsrA____MA…
GCA_003476085.1	2294	Bacteria	Proteobacteria	Deltaproteobacteria	Desulfobacterales	Desulfobacteraceae	Desulfobacter	Desulfobacter_sp.	Desulfobacter_sp._UBA10523	Scaffold	70.5036	0	10.2019	HAR33368.1-HdrF; HAR35071.1-DsrW; HAR33389.1-Sat_ass; HAR33387.1-OhcA; HAR33290.1-DsrV; HAR35218.1-HmcA; HAR32742.1-OhcC; HAR34163.1-Sat; HAR32884.1-HdrC; HAR34829.1-DsrC; HAR33082.1-DsrB____HAR33083.1-DsrD____HAR33084.1-DsrN; HAR34954.1-DsrJ____HAR34955.1-DsrO____HAR34956.1-DsrP; HAR33215.1-QmoC____HAR33216.1-QmoB; HAR32760.1-HdrA; HAR33078.1-AprB____HAR33079.1-AprA____HAR33080.1-QmoA; HAR34227.…
GCA_003510365.1	2294	Bacteria	Proteobacteria	Deltaproteobacteria	Desulfobacterales	Desulfobacteraceae	Desulfobacter	Desulfobacter_sp.	Desulfobacter_sp._UBA12168	Scaffold	95.6835	0	10.2019	HBT88550.1-DsrV; HBT89175.1-NarG; HBT87769.1-AprB____HBT87770.1-AprA____HBT87771.1-QmoA____HBT87772.1-QmoB____HBT87773.1-QmoC; HBT89098.1-DsrT____HBT89099.1-DsrM____HBT89100.1-DsrK____HBT89101.1-DsrJ____HBT89102.1-DsrO____HBT89103.1-DsrP; HBT88744.1-DsrN____HBT88745.1-DsrD____HBT88746.1-DsrB____HBT88747.1-DsrA; HBT88812.1-DsrC; HBT88419.1-Sat; HBT88042.1-CbiA; HBT87474.1-HmcF; HBT89829.1-OhcA____…
GCF_000020365.1	177437	Bacteria	Proteobacteria	Deltaproteobacteria	Desulfobacterales	Desulfobacteraceae	Desulfobacterium	Desulfobacterium_autotrophicum	Desulfobacterium_autotrophicum_HRM2	Complete_Genome	96.4029	1.43885	10.2019	WP_012662393.1-CbiA; WP_012662437.1-NarV____WP_012662439.1-NarY____WP_012662440.1-NarG; WP_012662690.1-HdrB; WP_012662812.1-QmoC____WP_012662813.1-QmoB____WP_012662814.1-QmoA____WP_012662815.1-AprA____WP_012662816.1-AprB; WP_049770399.1-HdrB; WP_015902990.1-DsrV; WP_041273079.1-HdrA; WP_049770406.1-HdrA; WP_015903329.1-HdrA____WP_083776536.1-HdrA; WP_015903782.1-OhcA____WP_015903783.1-HmcC; WP_01…
GCF_900176365.1	1121400	Bacteria	Proteobacteria	Deltaproteobacteria	Desulfobacterales	Desulfobacteraceae	Desulfobacterium	Desulfobacterium_vacuolatum	Desulfobacterium_vacuolatum_DSM_3385	Scaffold	96.4029	3.59712	10.2019	WP_084071169.1-HdrA; WP_084070673.1-Sat_ass; WP_084070125.1-DsrT____WP_084070126.1-DsrM____WP_084070127.1-DsrK____WP_084070128.1-DsrJ____WP_084070129.1-DsrO____WP_084070130.1-DsrP; WP_084069844.1-HdrA; WP_084068217.1-OhcC____WP_084067810.1-OhcB; WP_084068122.1-HdrA; WP_084070236.1-HmcC____WP_084070237.1-HmcB; WP_084069397.1-DsrP; WP_084069432.1-CbiA; WP_084069484.1-HdrF; WP_084067015.1-HdrA____WP…
GCA_900258555.1	201089	Bacteria	Proteobacteria	Deltaproteobacteria	Desulfobacterales	Desulfobacteraceae	Desulfobacterium	uncultured_Desulfobacterium_sp._TRIP	uncultured_Desulfobacterium_sp._TRIP_AH-1	Scaffold	95.6835	2.15827	10.2019	SPD73821.1-HdrF; SPD75220.1-HmcB; SPD74257.1-DsrP____SPD74258.1-DsrO____SPD74259.1-DsrJ____SPD74260.1-DsrK____SPD74261.1-DsrM____SPD74262.1-DsrT; SPD74725.1-HdrD____SPD74728.1-TfrB; SPD74734.1-HdrB; SPD75081.1-AprB____SPD75082.1-AprA____SPD75084.1-QmoA____SPD75085.1-QmoB____SPD75086.1-HdrC____SPD75087.1-HdrB; SPD75313.1-HdrA____SPD75315.1-HdrA; SPD75324.1-HdrA____SPD75328.1-HdrA____SPD75330.1-Hdr…
GCF_900105645.1	90732	Bacteria	Proteobacteria	Deltaproteobacteria	Desulfobacterales	Desulfobacteraceae	Desulfobacula	Desulfobacula_phenolica	Desulfobacula_phenolica_DSM_3384	Scaffold	96.4029	2.8777	10.2019	WP_092237736.1-NarG; WP_014956640.1-HdrED; WP_092229370.1-HdrA____WP_092229371.1-HdrA____WP_092229373.1-HdrA; WP_092238077.1-CbiA; WP_092236617.1-HdrF; WP_092236823.1-HdrB____WP_092236824.1-HdrC; WP_014959499.1-NarY; WP_092236581.1-HdrC____WP_092236609.1-HdrA; WP_092230445.1-HmcF____WP_014959022.1-HmcE____WP_092230447.1-HmcC____WP_092230449.1-HmcB____WP_092230451.1-HmcA; WP_092230668.1-DsrN____WP…
GCF_000307105.1	651182	Bacteria	Proteobacteria	Deltaproteobacteria	Desulfobacterales	Desulfobacteraceae	Desulfobacula	Desulfobacula_toluolica	Desulfobacula_toluolica_Tol2	Complete_Genome	96.4029	2.8777	10.2019	WP_041279148.1-CbiA; WP_014955790.1-HdrB; WP_014955894.1-HdrF; WP_014955902.1-HdrA____WP_014955904.1-HdrC; WP_014955969.1-QmoC____WP_014955970.1-QmoB____WP_014955971.1-QmoA____WP_014955972.1-AprA____WP_014955973.1-AprB; WP_014956081.1-DsrA____WP_014956082.1-DsrB____WP_014956083.1-DsrD____WP_014956084.1-DsrN; WP_014956369.1-Sat_ass; WP_014956383.1-DsrV; WP_083863469.1-HdrA; WP_014956422.1-HdrA; WP…
GCA_001799405.1	1797910	Bacteria	Proteobacteria	Deltaproteobacteria	Desulfobacterales	Desulfobacteraceae	Desulfobacula	Desulfobacula_sp.	Desulfobacula_sp._GWF2_41_7	Scaffold	70.5036	0	10.2019	OGR15503.1-HdrB; OGR15101.1-OhcC; OGR14966.1-HdrA____OGR14967.1-HdrA; OGR14227.1-DsrN____OGR14228.1-DsrD____OGR14229.1-DsrB____OGR14230.1-DsrA; OGR14186.1-NarY; OGR13619.1-HmcF____OGR13620.1-HmcC____OGR13622.1-HmcB____OGR13623.1-HmcA; OGR13275.1-HdrF; OGR12941.1-OhcA; OGR12391.1-Sat; OGR12343.1-DsrJ____OGR12344.1-DsrK; OGR12111.1-HdrB; OGR11995.1-HdrD; OGR11351.1-HdrA; OGR10627.1-HdrC____OGR10628…
GCA_001799425.1	1797911	Bacteria	Proteobacteria	Deltaproteobacteria	Desulfobacterales	Desulfobacteraceae	Desulfobacula	Desulfobacula_sp.	Desulfobacula_sp._RIFOXYA12_FULL_46_16	Scaffold	78.4173	2.8777	10.2019	OGR21936.1-QmoA; OGR21884.1-OhcC____OGR21885.1-OhcB; OGR21890.1-OhcA; OGR21914.1-HdrD; OGR21921.1-HdrC; OGR21850.1-HmcA; OGR21786.1-HmcF____OGR21787.1-HmcE____OGR21788.1-HmcC; OGR21700.1-DsrA____OGR21701.1-DsrB____OGR21702.1-DsrD____OGR21703.1-DsrN; OGR21564.1-NarY; OGR21416.1-DsrC; OGR21298.1-HdrA; OGR21331.1-Sat; OGR21291.1-DsrM____OGR21290.1-DsrK; OGR21243.1-QmoC____OGR21244.1-QmoB____OGR21245…
GCA_001799455.1	1797912	Bacteria	Proteobacteria	Deltaproteobacteria	Desulfobacterales	Desulfobacteraceae	Desulfobacula	Desulfobacula_sp.	Desulfobacula_sp._RIFOXYB2_FULL_45_6	Scaffold	72.6619	13.6691	10.2019	OGR61297.1-DsrD____OGR61298.1-DsrN; OGR61088.1-OhcB; OGR60418.1-HdrF; OGR58462.1-HdrA; OGR58329.1-DsrA____OGR58330.1-DsrB____OGR58331.1-DsrD; OGR53616.1-DsrV; OGR53487.1-HmcA; OGR50681.1-AprA; OGR50632.1-HmcC; OGR48571.1-DsrW; OGR47779.1-HdrA; OGR47525.1-QmoC; OGR40379.1-HmcF; OGR39327.1-DsrC; OGR37415.1-HmcE; OGR37274.1-QmoA; OGR36891.1-HmcB; OGR36377.1-DsrP; OGR34337.1-QmoC; OGR33040.1-OhcC; OG…
GCF_007830435.1	622671	Bacteria	Proteobacteria	Deltaproteobacteria	Desulfobacterales	Desulfobacteraceae	Desulfobotulus	Desulfobotulus_alkaliphilus	Desulfobotulus_alkaliphilus_ASO4-4	Scaffold	95.6835	0.719424	10.2019	WP_144682058.1-HdrF; WP_144682135.1-DsrN____WP_144682136.1-DsrD____WP_144682138.1-DsrB____WP_144682140.1-DsrA; WP_144682233.1-OhcC____WP_144682235.1-OhcB; WP_144682371.1-DsrV; WP_144683809.1-HdrB____WP_144683812.1-HdrC; WP_144684896.1-DsrW; WP_144685277.1-Sat; WP_144685474.1-TmcA____WP_144685475.1-TmcB____WP_144685521.1-TmcC____WP_144685476.1-TmcD; WP_144686375.1-QmoC____WP_144686377.1-QmoB____WP…
GCF_006175995.1	2586642	Bacteria	Proteobacteria	Deltaproteobacteria	Desulfobacterales	Desulfobacteraceae	Desulfobotulus	Desulfobotulus_sp.	Desulfobotulus_sp._PAR22N	Contig	96.4029	2.15827	10.2019	WP_139449375.1-DsrA____WP_139449377.1-DsrB____WP_139449379.1-DsrD____WP_139449381.1-DsrN; WP_139449423.1-DsrT____WP_139449425.1-DsrM____WP_139449426.1-DsrK____WP_139449429.1-DsrJ____WP_139449432.1-DsrO____WP_139449434.1-DsrP; WP_139446359.1-Sat; WP_139445175.1-OhcB____WP_139445177.1-OhcC; WP_139445275.1-DsrW; WP_139445604.1-AprB____WP_139445607.1-AprA____WP_139445610.1-QmoA____WP_139445613.1-QmoB…
GCF_001854245.1	897	Bacteria	Proteobacteria	Deltaproteobacteria	Desulfobacterales	Desulfobacteraceae	Desulfococcus	Desulfococcus_multivorans	Desulfococcus_multivorans_DSM_2059	Complete_Genome	97.1223	1.43885	10.2019	WP_020876273.1-HdrED; WP_078081166.1-HdrA; WP_020876345.1-TmcD____WP_020876344.1-TmcC____WP_020876343.1-TmcB____WP_020876342.1-TmcA; WP_078081193.1-HmcA____WP_040415170.1-HmcB____WP_020876333.1-HmcC____WP_020876331.1-HmcE____WP_020876330.1-HmcF; WP_020876410.1-OhcC____WP_020876409.1-OhcB; WP_020876813.1-HdrF; WP_020876807.1-HdrA____WP_020876805.1-HdrC; WP_040415241.1-Sat_ass; WP_020876639.1-DsrN_…
GCF_002009335.2	897	Bacteria	Proteobacteria	Deltaproteobacteria	Desulfobacterales	Desulfobacteraceae	Desulfococcus	Desulfococcus_multivorans	Desulfococcus_multivorans_DSM_2059	Complete_Genome	97.1223	1.43885	10.2019	WP_020876273.1-HdrED; WP_078081166.1-HdrA; WP_020876345.1-TmcD____WP_020876344.1-TmcC____WP_020876343.1-TmcB____WP_020876342.1-TmcA; WP_078081193.1-HmcA____WP_040415170.1-HmcB____WP_020876333.1-HmcC____WP_020876331.1-HmcE____WP_020876330.1-HmcF; WP_020876410.1-OhcC____WP_020876409.1-OhcB; WP_020876813.1-HdrF; WP_020876807.1-HdrA____WP_020876805.1-HdrC; WP_040415241.1-Sat_ass; WP_020876639.1-DsrN_…
GCF_000422185.1	1121405	Bacteria	Proteobacteria	Deltaproteobacteria	Desulfobacterales	Desulfobacteraceae	Desulfococcus	Desulfococcus_multivorans	Desulfococcus_multivorans_DSM_2059	Contig	97.1223	1.43885	10.2019	WP_020876273.1-HdrED; WP_020876365.1-NarI____WP_020876366.1-NarJ____WP_020876367.1-NarY____WP_020876368.1-NarG; WP_020876409.1-OhcB____WP_020876410.1-OhcC; WP_020876636.1-DsrA____WP_020876637.1-DsrB____WP_020876638.1-DsrD____WP_020876639.1-DsrN; WP_020876669.1-DsrP____WP_078081345.1-DsrO____WP_040415039.1-DsrJ____WP_020876672.1-DsrK____WP_020876673.1-DsrM____WP_020876674.1-DsrT; WP_020876775.1-Hd…
GCF_900167235.1	1121405	Bacteria	Proteobacteria	Deltaproteobacteria	Desulfobacterales	Desulfobacteraceae	Desulfococcus	Desulfococcus_multivorans	Desulfococcus_multivorans_DSM_2059	Scaffold	97.1223	1.43885	10.2019	WP_020877299.1-DsrW; WP_020877314.1-OhcA; WP_020877964.1-HdrA____WP_020877963.1-HdrB____WP_020877962.1-HdrC; WP_020877610.1-CfbB; WP_020877647.1-DsrC; WP_020877700.1-Sat; WP_020877726.1-QmoC____WP_020877727.1-QmoB____WP_020877728.1-QmoA____WP_020877729.1-AprA____WP_020877730.1-AprB; WP_020876410.1-OhcC____WP_020876409.1-OhcB; WP_020876273.1-HdrED; WP_020876669.1-DsrP____WP_078081345.1-DsrO____WP_…
GCF_000018405.1	96561	Bacteria	Proteobacteria	Deltaproteobacteria	Desulfobacterales	Desulfobacteraceae	Desulfococcus	Desulfococcus_oleovorans	Desulfococcus_oleovorans_Hxd3	Complete_Genome	96.4029	1.43885	10.2019	WP_012173625.1-NarY; WP_012173729.1-OhcA____WP_012173731.1-TmcB____WP_012173732.1-TmcC____WP_012173733.1-TmcD; WP_012173878.1-DsrT____WP_012173879.1-DsrM____WP_012173880.1-DsrK____WP_012173881.1-DsrJ____WP_012173882.1-DsrO____WP_012173883.1-DsrP; WP_012173892.1-DsrC; WP_012174425.1-AprB____WP_012174426.1-AprA____WP_012174427.1-QmoA____WP_012174428.1-QmoB____WP_012174429.1-QmoC____WP_012174430.1-S…
GCA_002085115.1	1968522	Bacteria	Proteobacteria	Deltaproteobacteria	Desulfobacterales	Desulfobacteraceae	Desulfococcus	Desulfococcus_sp.	Desulfococcus_sp._4484_241	Scaffold	89.2086	8.63309	10.2019	OQX61314.1-Sat_ass; OQX61161.1-DsrV; OQX61064.1-DsrP; OQX61046.1-HdrF; OQX60933.1-HdrE; OQX63085.1-HdrB____OQX63068.1-HdrA; OQX63012.1-HmcB; OQX63018.1-TmcA____OQX63020.1-TmcC____OQX63021.1-HmcF; OQX62944.1-HdrA____OQX62949.1-HdrC____OQX62950.1-HdrB____OQX62951.1-HdrA; OQX60722.1-Sat; OQX64017.1-DsrJ____OQX64018.1-DsrK____OQX64019.1-DsrM____OQX64020.1-DsrT; OQX64042.1-DsrW; OQX63935.1-NarY; OQX62…
GCA_002085095.1	1968523	Bacteria	Proteobacteria	Deltaproteobacteria	Desulfobacterales	Desulfobacteraceae	Desulfococcus	Desulfococcus_sp.	Desulfococcus_sp._4484_242	Scaffold	73.3813	12.9496	10.2019	OQX65311.1-HmcC; OQX66266.1-HmcF; OQX65099.1-DsrP____OQX65100.1-DsrO____OQX65101.1-DsrJ____OQX65102.1-DsrK____OQX65103.1-DsrM____OQX65104.1-DsrT; OQX66243.1-HdrB____OQX66244.1-HdrC____OQX66245.1-HdrA; OQX66219.1-DsrW; OQX63542.1-DsrV; OQX63269.1-HdrA____OQX63271.1-HdrB; OQX63238.1-HdrD; OQX62764.1-HdrA; OQX62568.1-HdrA; OQX62496.1-HdrA; OQX65971.1-HdrA; OQX65744.1-HdrB____OQX65745.1-HdrC____OQX65…
GCF_002798115.1	157842	Bacteria	Proteobacteria	Deltaproteobacteria	Desulfobacterales	Desulfobacteraceae	Desulfofaba	Desulfofaba_hansenii	Desulfofaba_hansenii_P1	Scaffold	96.4029	5.7554	10.2019	WP_100390447.1-HdrA; WP_100390728.1-HdrF; WP_100390757.1-DsrW; WP_100390954.1-DsrA____WP_100390955.1-DsrB____WP_100390956.1-DsrD____WP_100391022.1-DsrN; WP_100391176.1-HdrA; WP_100391402.1-HdrA; WP_100391374.1-Sat_ass; WP_100391592.1-AprB____WP_100391593.1-AprA____WP_100391594.1-QmoA____WP_100391595.1-QmoB____WP_100391596.1-QmoC____WP_100391598.1-Sat; WP_100391817.1-HdrC____WP_100391818.1-HdrB; W…
GCF_900101345.1	419481	Bacteria	Proteobacteria	Deltaproteobacteria	Desulfobacterales	Desulfobacteraceae	Desulfoluna	Desulfoluna_spongiiphila	Desulfoluna_spongiiphila_AA1	Scaffold	95.6835	4.31655	10.2019	WP_092214883.1-DsrN____WP_092214885.1-DsrD____WP_092214888.1-DsrB____WP_092214891.1-DsrA; WP_092211412.1-HdrB____WP_092211413.1-HdrC; WP_092210878.1-HdrA; WP_092208248.1-TfrB; WP_092208447.1-OhcA; WP_092208473.1-OhcC____WP_092208991.1-OhcB; WP_092211531.1-AprB____WP_092211533.1-AprA____WP_092211535.1-QmoA____WP_092211537.1-QmoB____WP_092211539.1-QmoC____WP_092211541.1-Sat; WP_092210612.1-NarY; WP…
GCF_902498735.1	419481	Bacteria	Proteobacteria	Deltaproteobacteria	Desulfobacterales	Desulfobacteraceae	Desulfoluna	Desulfoluna_spongiiphila	Desulfoluna_spongiiphila	Scaffold	95.6835	4.31655	10.2019	WP_092207549.1-DsrC____WP_152003763.1-HdrA; WP_152003972.1-CbiA; WP_092210612.1-NarY; WP_152004460.1-HdrA____WP_092210260.1-HdrB____WP_092210261.1-HdrC; WP_152004605.1-TmcA____WP_152004606.1-TmcB; WP_152004930.1-DsrW; WP_152004963.1-DsrP; WP_092209529.1-HdrC____WP_152005019.1-HdrB; WP_092211531.1-AprB____WP_092211533.1-AprA____WP_092211535.1-QmoA____WP_152005214.1-QmoB____WP_092211539.1-QmoC____W…
GCF_003851005.1	45657	Bacteria	Proteobacteria	Deltaproteobacteria	Desulfobacterales	Desulfobacteraceae	Desulfonema	Desulfonema_ishimotonii	Desulfonema_ishimotonii_Tokyo_01	Contig	94.2446	0	10.2019	WP_124326746.1-AprB____WP_124326747.1-AprA____WP_124326748.1-QmoA____WP_124326749.1-QmoB____WP_124326750.1-QmoC; WP_124327022.1-HdrED; WP_124327314.1-Sat_ass; WP_124327681.1-HdrA; WP_124328143.1-NarY; WP_124331337.1-DsrN____WP_124329242.1-DsrD____WP_124329243.1-DsrB____WP_124329244.1-DsrA; WP_124329500.1-HmcF____WP_124329501.1-HmcE____WP_124329502.1-HmcB____WP_124329503.1-HmcA____WP_124331353.1-T…
GCF_000426225.1	1304885	Bacteria	Proteobacteria	Deltaproteobacteria	Desulfobacterales	Desulfobacteraceae	Desulforegula	Desulforegula_conservatrix	Desulforegula_conservatrix_Mb1Pa	Scaffold	95.6835	2.15827	10.2019	WP_027357699.1-HmcF____WP_027357700.1-HmcE____WP_035276247.1-HmcC____WP_027357702.1-HmcB____WP_027357703.1-HmcA; WP_027357910.1-DsrA____WP_027357911.1-DsrB____WP_027357912.1-DsrD____WP_027357913.1-DsrN____WP_084156089.1-DsrT____WP_035276306.1-DsrM____WP_027357918.1-DsrK____WP_027357919.1-DsrJ____WP_027357920.1-DsrO____WP_027357921.1-DsrP; WP_035276411.1-HdrC____WP_084156116.1-HdrB; WP_027358557.1…
GCF_001311845.1	1294021	Bacteria	Proteobacteria	Deltaproteobacteria	Desulfobacterales	Desulfobacteraceae	Desulfosarcina	Desulfosarcina_cetonica	Desulfosarcina_cetonica_JCM_12296	Contig	74.8201	0	10.2019	WP_054688911.1-TfrB; WP_054688927.1-HdrD; WP_083455684.1-HdrA; WP_054689147.1-QmoC____WP_054689148.1-QmoA____WP_054689150.1-AprB; WP_054689191.1-DsrD____WP_054689193.1-DsrA; WP_054689608.1-HdrA; WP_054689577.1-Sat_ass; WP_054689749.1-NarZ; WP_054689764.1-HdrE; WP_083455992.1-TmcA____WP_054691782.1-TmcB____WP_054691784.1-TmcC____WP_054691787.1-TmcD; WP_054692093.1-OhcB; WP_083456033.1-HdrED; WP_05…
GCF_000472805.1	933262	Bacteria	Proteobacteria	Deltaproteobacteria	Desulfobacterales	Desulfobacteraceae	Desulfosarcina	Desulfosarcina_sp.	Desulfosarcina_sp._BuS5	Scaffold	95.6835	2.15827	10.2019	WP_027352566.1-DsrN____WP_027352567.1-DsrD____WP_027352568.1-DsrB____WP_027352569.1-DsrA; WP_027352686.1-CbiA; WP_051375196.1-HdrA; WP_027353359.1-DsrC____WP_027353365.1-HdrA; WP_027353408.1-HdrF; WP_035264780.1-DsrV; WP_035264845.1-HdrD; WP_084445993.1-HmcF____WP_051374815.1-HdrA; WP_084446088.1-HdrA; WP_084446173.1-HdrA____WP_084446175.1-HdrA; WP_027353073.1-AprB____WP_027353074.1-AprA____WP_02…
GCF_000420085.1	1265505	Bacteria	Proteobacteria	Deltaproteobacteria	Desulfobacterales	Desulfobacteraceae	Desulfospira	Desulfospira_joergensenii	Desulfospira_joergensenii_DSM_10085	Contig	96.4029	1.43885	10.2019	WP_027362341.1-Sat_ass; WP_022663791.1-HdrA; WP_022663865.1-OhcA____WP_022663869.1-OhcB____WP_022663870.1-OhcC; WP_022663968.1-DsrP; WP_084680959.1-HdrC; WP_022664181.1-TmcA____WP_022664182.1-TmcB____WP_022664183.1-TmcC; WP_051148493.1-HdrA____WP_027362481.1-HdrA____WP_084681094.1-HdrA; WP_022664569.1-DsrW; WP_022664827.1-DsrV; WP_022665271.1-AprB____WP_022665272.1-AprA____WP_022665273.1-QmoA____…
GCF_000421285.1	1304886	Bacteria	Proteobacteria	Deltaproteobacteria	Desulfobacterales	Desulfobacteraceae	Desulfotignum	Desulfotignum_balticum	Desulfotignum_balticum_DSM_7044	Contig	95.6835	0.719424	10.2019	WP_029724893.1-HdrA; WP_024333411.1-HdrA____WP_024333413.1-HdrA; WP_029724901.1-HdrA; WP_029724929.1-HdrA____WP_024333643.1-HdrA____WP_006963866.1-HdrB; WP_024333669.1-DsrV; WP_024333716.1-DsrW; WP_024333751.1-HdrED; WP_024333859.1-HdrA; WP_006966155.1-DsrA____WP_006966154.1-DsrB____WP_006966153.1-DsrD____WP_006966152.1-DsrN; WP_006966170.1-TmcC____WP_006966171.1-TmcB____WP_006966173.1-TmcA; WP_0…
GCF_000350545.1	1286635	Bacteria	Proteobacteria	Deltaproteobacteria	Desulfobacterales	Desulfobacteraceae	Desulfotignum	Desulfotignum_phosphitoxidans	Desulfotignum_phosphitoxidans_DSM_13687	Contig	96.4029	1.43885	10.2019	WP_006963499.1-HdrA; WP_006963669.1-HdrED; WP_006963711.1-DsrW; WP_006963817.1-DsrV; WP_006963866.1-HdrB____WP_006963868.1-HdrA____WP_006963871.1-HdrA; WP_006964094.1-HdrA; WP_006964141.1-HdrA____WP_006964145.1-HdrA; WP_006964152.1-HdrA; WP_006964228.1-HdrD; WP_006964472.1-HmcF____WP_006964474.1-HmcE____WP_006964476.1-HmcC____WP_006964477.1-HmcB____WP_006964478.1-HmcA; WP_006964638.1-OhcC____WP_0…
GCA_002868985.1	2049433	Bacteria	Proteobacteria	Deltaproteobacteria	Desulfobacterales	Desulfobacteraceae	unclassified_Desulfobacteraceae	Desulfobacteraceae_bacterium	Desulfobacteraceae_bacterium_BM005	Scaffold	89.2086	2.15827	10.2019	PLX49299.1-HdrA; PLX54294.1-HdrA; PLX51696.1-HdrB; PLX53226.1-DsrV; PLX53433.1-DsrT; PLX53112.1-HdrA; PLX44128.1-DsrA; PLX50800.1-HdrA____PLX50801.1-HdrB____PLX50802.1-HdrC; PLX54264.1-DsrC; PLX48277.1-DsrK____PLX48278.1-DsrM; PLX54260.1-HdrA; PLX53542.1-AprB; PLX46109.1-HdrA; PLX53873.1-HdrA; PLX53768.1-Sat_ass; PLX53871.1-HmcA; PLX54384.1-Sat____PLX54385.1-QmoC____PLX54386.1-QmoB____PLX54387.1-…
GCA_002899795.1	2049433	Bacteria	Proteobacteria	Deltaproteobacteria	Desulfobacterales	Desulfobacteraceae	unclassified_Desulfobacteraceae	Desulfobacteraceae_bacterium	Desulfobacteraceae_bacterium_BM002	Scaffold	91.3669	2.15827	10.2019	PNV86790.1-HdrA____PNV86793.1-HdrA; PNV84663.1-HdrA; PNV86441.1-QmoB____PNV86443.1-HdrC; PNV84146.1-DsrB____PNV84147.1-DsrA____PNV84148.1-DsrD; PNV86178.1-HdrA____PNV86189.1-HdrA____PNV86185.1-HdrF; PNV82282.1-HmcF____PNV82283.1-HmcE____PNV82284.1-HmcC____PNV82285.1-HmcB____PNV82286.1-HmcA; PNV84830.1-DsrB____PNV84831.1-DsrN____PNV84832.1-DsrC; PNV87515.1-DsrV; PNV84672.1-HdrC; PNV85681.1-DsrL; P…
GCA_003456735.1	2049433	Bacteria	Proteobacteria	Deltaproteobacteria	Desulfobacterales	Desulfobacteraceae	unclassified_Desulfobacteraceae	Desulfobacteraceae_bacterium	Desulfobacteraceae_bacterium_UBA8400	Scaffold	75.5396	2.8777	10.2019	HAO19823.1-OhcA____HAO19827.1-NarY____HAO19828.1-OhcB; HAO22406.1-HdrB____HAO22407.1-HdrC____HAO22408.1-HdrA____HAO22409.1-HdrA____HAO22411.1-HdrA; HAO22381.1-TmcC____HAO22382.1-TmcB; HAO22228.1-AprA____HAO22229.1-AprB; HAO23173.1-DsrN____HAO23174.1-DsrD____HAO23175.1-DsrB____HAO23176.1-DsrA; HAO19932.1-Sat; HAO21629.1-CfbB; HAO19270.1-QmoC____HAO19271.1-QmoA; HAO19655.1-HmcE____HAO19656.1-HmcC__…
GCA_003486165.1	2049433	Bacteria	Proteobacteria	Deltaproteobacteria	Desulfobacterales	Desulfobacteraceae	unclassified_Desulfobacteraceae	Desulfobacteraceae_bacterium	Desulfobacteraceae_bacterium_UBA11574	Scaffold	61.1511	0.719424	10.2019	HAY40018.1-HmcC____HAY40019.1-HmcB____HAY40020.1-HmcA; HAY40575.1-DsrP; HAY37924.1-HdrB; HAY39790.1-HdrA____HAY39793.1-HdrD; HAY38490.1-HdrA; HAY39065.1-HdrA____HAY39066.1-HdrB____HAY39067.1-HdrC; HAY38117.1-DsrW; HAY39412.1-DsrC; HAY39112.1-HdrA; HAY40401.1-HdrF; HAY39244.1-HdrA; HAY37909.1-HdrA; HAY37931.1-OhcB; HAY39272.1-HdrC; HAY38741.1-DsrN; HAY40563.1-NarY; HAY39610.1-NarI____HAY39611.1-Na…
GCA_003501085.1	2049433	Bacteria	Proteobacteria	Deltaproteobacteria	Desulfobacterales	Desulfobacteraceae	unclassified_Desulfobacteraceae	Desulfobacteraceae_bacterium	Desulfobacteraceae_bacterium_UBA10355	Scaffold	51.7986	1.43885	10.2019	HBF43034.1-HdrA; HBF42628.1-OhcC; HBF42402.1-HdrED; HBF43483.1-HmcA; HBF43806.1-TfrB____HBF43807.1-HdrA; HBF42878.1-HdrA____HBF42879.1-HdrA; HBF42139.1-DsrN____HBF42140.1-DsrC; HBF43477.1-HmcF; HBF42399.1-HdrA____HBF42400.1-HdrA; HBF42180.1-HdrA; HBF43188.1-HmcE____HBF43189.1-HmcC____HBF43190.1-HmcB; HBF43488.1-HdrF; HBF43307.1-QmoC____HBF43308.1-QmoA; HBF43609.1-HdrA; HBF43867.1-DsrD____HBF43868…
GCA_003504005.1	2049433	Bacteria	Proteobacteria	Deltaproteobacteria	Desulfobacterales	Desulfobacteraceae	unclassified_Desulfobacteraceae	Desulfobacteraceae_bacterium	Desulfobacteraceae_bacterium_UBA9218	Scaffold	58.2734	1.43885	10.2019	HBN27198.1-HdrA; HBN26006.1-DsrA____HBN26007.1-DsrB; HBN27133.1-Sat; HBN25984.1-HdrA____HBN25985.1-HdrA; HBN27001.1-HdrF; HBN26591.1-HmcF; HBN26886.1-HmcE; HBN26015.1-QmoC____HBN26016.1-QmoB____HBN26017.1-QmoA; HBN26899.1-DsrW; HBN26077.1-DsrC; HBN26011.1-HdrA; HBN26935.1-HmcB; HBN26150.1-CbiA; HBN26204.1-HdrC; HBN26782.1-DsrN;
GCA_003538835.1	2049433	Bacteria	Proteobacteria	Deltaproteobacteria	Desulfobacterales	Desulfobacteraceae	unclassified_Desulfobacteraceae	Desulfobacteraceae_bacterium	Desulfobacteraceae_bacterium_UBA8212	Scaffold	64.0288	0.719424	10.2019	HCY85813.1-HmcF____HCY85814.1-HmcE____HCY85815.1-HmcC; HCY87168.1-HmcA____HCY87169.1-HmcB; HCY83748.1-HdrA; HCY88287.1-DsrV; HCY84216.1-HdrF; HCY83499.1-HdrA; HCY86329.1-Sat; HCY88594.1-DsrN____HCY88595.1-DsrD____HCY88596.1-DsrB____HCY88597.1-DsrA; HCY88036.1-HdrA____HCY88040.1-DsrC; HCY84996.1-HdrA____HCY84998.1-HdrA____HCY84999.1-HdrA; HCY86831.1-DsrW; HCY87429.1-AprB____HCY87430.1-AprA; HCY876…
GCA_003597945.1	2049433	Bacteria	Proteobacteria	Deltaproteobacteria	Desulfobacterales	Desulfobacteraceae	unclassified_Desulfobacteraceae	Desulfobacteraceae_bacterium	Desulfobacteraceae_bacterium_SURF_33	Contig	79.1367	1.43885	10.2019	RJP43151.1-OhcB____RJP43165.1-OhcC; RJP43160.1-HdrA; RJP40905.1-HdrA; RJP39778.1-HdrED; RJP39337.1-AprB____RJP39338.1-AprA____RJP39339.1-QmoA____RJP39340.1-QmoB____RJP39341.1-QmoC____RJP39342.1-Sat; RJP42880.1-HmcC____RJP42881.1-OhcA; RJP43041.1-TmcD____RJP43054.1-TmcC____RJP43042.1-TmcB____RJP43043.1-TmcA____RJP43047.1-HdrA; RJP44114.1-HdrC____RJP44115.1-HdrB____RJP44116.1-HdrA____RJP44119.1-Hdr…
GCA_003599015.1	2049433	Bacteria	Proteobacteria	Deltaproteobacteria	Desulfobacterales	Desulfobacteraceae	unclassified_Desulfobacteraceae	Desulfobacteraceae_bacterium	Desulfobacteraceae_bacterium_SURF_67	Contig	64.7482	0.719424	10.2019	RJR17947.1-OhcA; RJR17561.1-HmcC; RJR22377.1-HdrA; RJR21644.1-HdrA; RJR19668.1-HdrC; RJR25556.1-TmcB; RJR24245.1-HdrF; RJR23395.1-HdrE____RJR23396.1-HdrD; RJR20963.1-TfrB; RJR20968.1-HdrA; RJR17654.1-DsrW; RJR23210.1-NarY; RJR23216.1-AprB____RJR23217.1-AprA; RJR17992.1-HmcF; RJR21696.1-DsrP; RJR25107.1-Sat; RJR24304.1-DsrT____RJR24313.1-DsrM____RJR24305.1-DsrK____RJR24306.1-DsrJ____RJR24307.1-Dsr…
GCA_003599475.1	2049433	Bacteria	Proteobacteria	Deltaproteobacteria	Desulfobacterales	Desulfobacteraceae	unclassified_Desulfobacteraceae	Desulfobacteraceae_bacterium	Desulfobacteraceae_bacterium_SURF_15	Contig	89.9281	0.719424	10.2019	RJQ51587.1-HdrA; RJQ51947.1-TmcD____RJQ51940.1-TmcC____RJQ51941.1-TmcB; RJQ51271.1-DsrN____RJQ51272.1-DsrD____RJQ51273.1-DsrB____RJQ51274.1-DsrA; RJQ64466.1-HdrF; RJQ50306.1-QmoC____RJQ50315.1-HdrA____RJQ50310.1-HdrA; RJQ60857.1-HdrC____RJQ60858.1-HdrB; RJQ49673.1-Sat_ass; RJQ64521.1-HdrA____RJQ64524.1-HdrC; RJQ52573.1-HdrB____RJQ52567.1-HdrA____RJQ52568.1-AprB_ass; RJQ53544.1-HdrA; RJQ55498.1-Hm…
GCA_003599575.1	2049433	Bacteria	Proteobacteria	Deltaproteobacteria	Desulfobacterales	Desulfobacteraceae	unclassified_Desulfobacteraceae	Desulfobacteraceae_bacterium	Desulfobacteraceae_bacterium_SURF_4	Contig	95.6835	2.8777	10.2019	RJQ68923.1-Sat_ass; RJQ68988.1-HdrA; RJQ78926.1-HdrA____RJQ78927.1-HdrC; RJQ65571.1-HdrF; RJQ73268.1-HmcA____RJQ73315.1-HdrB____RJQ73273.1-HdrA; RJQ73279.1-OhcA; RJQ73287.1-TmcA____RJQ73317.1-TmcB____RJQ73318.1-TmcC____RJQ73288.1-TmcD; RJQ86522.1-DsrN; RJQ84606.1-HdrA____RJQ84609.1-DsrC; RJQ84511.1-DsrV; RJQ71740.1-HmcB____RJQ71741.1-HmcC____RJQ71742.1-HmcE____RJQ71743.1-HmcF; RJQ84271.1-HdrC____…
GCA_003599615.1	2049433	Bacteria	Proteobacteria	Deltaproteobacteria	Desulfobacterales	Desulfobacteraceae	unclassified_Desulfobacteraceae	Desulfobacteraceae_bacterium	Desulfobacteraceae_bacterium_SURF_61	Contig	72.6619	6.47482	10.2019	RJR50628.1-OhcA; RJR33765.1-DsrV; RJR33012.1-HdrC____RJR33013.1-HdrB____RJR33014.1-HdrA; RJR50153.1-OhcB____RJR50177.1-OhcC; RJR43166.1-HdrA; RJR47495.1-HdrD; RJR28880.1-HdrD____RJR28882.1-TfrB; RJR35123.1-HdrB____RJR35124.1-HdrC____RJR35127.1-HdrA____RJR35128.1-HdrA____RJR35129.1-QmoC; RJR38376.1-HdrA; RJR53235.1-TmcA; RJR29917.1-HdrA____RJR29918.1-HdrA; RJR33401.1-CbiA; RJR35871.1-DsrC____RJR35…
GCA_003599865.1	2049433	Bacteria	Proteobacteria	Deltaproteobacteria	Desulfobacterales	Desulfobacteraceae	unclassified_Desulfobacteraceae	Desulfobacteraceae_bacterium	Desulfobacteraceae_bacterium_SURF_7	Contig	94.2446	0	10.2019	RJP81972.1-DsrP____RJP81973.1-DsrO____RJP81974.1-DsrJ____RJP81975.1-DsrK____RJP81976.1-DsrM____RJP81977.1-DsrT; RJP79076.1-DsrV; RJP79434.1-HdrD; RJP76756.1-HdrA; RJP76848.1-DsrW; RJP76525.1-HdrB; RJP83058.1-HdrA____RJP83059.1-HdrB____RJP83060.1-HdrC; RJP75483.1-HdrA; RJP75499.1-HdrF; RJP75173.1-HmcA____RJP75174.1-HmcB____RJP75175.1-HmcC____RJP75176.1-HmcE____RJP75177.1-HmcF; RJP76094.1-DsrA____R…
GCA_003599885.1	2049433	Bacteria	Proteobacteria	Deltaproteobacteria	Desulfobacterales	Desulfobacteraceae	unclassified_Desulfobacteraceae	Desulfobacteraceae_bacterium	Desulfobacteraceae_bacterium_SURF_3	Contig	96.4029	2.8777	10.2019	RJP84087.1-DsrW; RJP84206.1-HdrF; RJP87798.1-NarY; RJP84581.1-HdrA; RJP93644.1-HdrA; RJP92477.1-HdrC; RJP85306.1-HdrA; RJP96131.1-DsrP____RJP96132.1-DsrO____RJP96133.1-DsrJ____RJP96134.1-DsrK; RJP86696.1-DsrM____RJP86697.1-DsrT; RJP86738.1-DsrV; RJP93449.1-DsrA____RJP93450.1-DsrB____RJP93451.1-DsrD____RJP93452.1-DsrN; RJP87312.1-HdrA____RJP87315.1-HdrA____RJP87316.1-HdrB____RJP87317.1-HdrC____RJP…
GCA_003818345.1	2049433	Bacteria	Proteobacteria	Deltaproteobacteria	Desulfobacterales	Desulfobacteraceae	unclassified_Desulfobacteraceae	Desulfobacteraceae_bacterium	Desulfobacteraceae_bacterium_metabat2.665	Contig	61.8705	15.8273	10.2019	RPH88210.1-HdrED; RPH87606.1-HdrA____RPH87607.1-HdrC____RPH87608.1-HdrB; RPH87601.1-HmcC; RPH87582.1-HdrA; RPH87509.1-HdrA; RPH87173.1-HdrA____RPH87175.1-HdrC; RPH86965.1-HdrD____RPH86967.1-HdrA; RPH86504.1-HdrA; RPH86401.1-QmoB; RPH86049.1-HdrA; RPH85817.1-HdrA; RPH85091.1-HdrA; RPH84601.1-OhcA; RPH82643.1-HdrC; RPH82569.1-HdrA; RPH90692.1-DsrA; RPH90636.1-HdrA; RPH90456.1-HmcB; RPH89970.1-QmoA;…
GCA_003818505.1	2049433	Bacteria	Proteobacteria	Deltaproteobacteria	Desulfobacterales	Desulfobacteraceae	unclassified_Desulfobacteraceae	Desulfobacteraceae_bacterium	Desulfobacteraceae_bacterium_metabat2.783	Contig	93.5252	2.8777	10.2019	RPH47314.1-HmcA____RPH47315.1-OhcB; RPH47183.1-HdrA; RPH47168.1-HdrA; RPH52631.1-DsrP____RPH52632.1-DsrO____RPH52633.1-DsrJ____RPH52634.1-DsrK____RPH52635.1-DsrM____RPH52636.1-DsrT; RPH52512.1-OhcA; RPH52177.1-DsrN____RPH52178.1-DsrD____RPH52179.1-DsrB____RPH52180.1-DsrA; RPH52087.1-HdrA____RPH52088.1-HdrC; RPH51972.1-HdrD; RPH51939.1-HdrA; RPH51549.1-NarH; RPH51191.1-DsrW; RPH50935.1-HdrA____RPH…
GCA_003819975.1	2049433	Bacteria	Proteobacteria	Deltaproteobacteria	Desulfobacterales	Desulfobacteraceae	unclassified_Desulfobacteraceae	Desulfobacteraceae_bacterium	Desulfobacteraceae_bacterium_maxbin2.1429	Contig	93.5252	9.35252	10.2019	RPI74328.1-DsrV; RPI70967.1-HdrF; RPI70504.1-DsrC; RPI70419.1-HdrA; RPI70281.1-HdrC____RPI70282.1-HdrB; RPI77359.1-HmcE; RPI77155.1-HdrED____RPI77157.1-HdrA; RPI76896.1-DsrW; RPI76286.1-TmcA; RPI76234.1-NarG____RPI76235.1-HmcB; RPI75677.1-HdrA; RPI74673.1-HdrA; RPI74545.1-HdrD;
GCA_003820165.1	2049433	Bacteria	Proteobacteria	Deltaproteobacteria	Desulfobacterales	Desulfobacteraceae	unclassified_Desulfobacteraceae	Desulfobacteraceae_bacterium	Desulfobacteraceae_bacterium_maxbin2.0325	Contig	62.5899	16.5468	10.2019	RPJ11393.1-QmoB; RPJ11306.1-QmoA____RPJ11307.1-HdrA; RPJ10937.1-HdrA____RPJ10938.1-HdrC; RPJ18402.1-DsrB____RPJ18403.1-DsrD____RPJ18404.1-DsrN; RPJ18203.1-AprA____RPJ18204.1-AprB; RPJ18155.1-HdrB____RPJ18156.1-HdrC____RPJ18157.1-HdrA____RPJ18160.1-HdrA; RPJ18080.1-HdrA; RPJ17729.1-HdrA____RPJ17730.1-HdrF; RPJ17604.1-OhcB; RPJ17250.1-TmcD____RPJ17251.1-TmcC____RPJ17252.1-TmcB____RPJ17253.1-TmcA; R…
GCA_003820185.1	2049433	Bacteria	Proteobacteria	Deltaproteobacteria	Desulfobacterales	Desulfobacteraceae	unclassified_Desulfobacteraceae	Desulfobacteraceae_bacterium	Desulfobacteraceae_bacterium_maxbin2.0126	Contig	25.8993	2.15827	10.2019	RPJ22457.1-HdrA; RPJ22075.1-HdrD; RPJ22010.1-TmcC; RPJ21807.1-DsrW; RPJ21547.1-HmcF; RPJ21514.1-OhcB; RPJ21492.1-DsrP____RPJ21496.1-DsrO____RPJ21493.1-DsrJ; RPJ21433.1-HdrED; RPJ21169.1-HdrA; RPJ19375.1-Sat; RPJ18988.1-HdrA; RPJ19975.1-HdrA; RPJ20731.1-HdrA; RPJ20719.1-DsrP____RPJ20724.1-DsrO____RPJ20720.1-DsrJ____RPJ20721.1-DsrK____RPJ20722.1-DsrM____RPJ20723.1-DsrT; RPJ20531.1-QmoA; RPJ20295.1-…
GCA_003820505.1	2049433	Bacteria	Proteobacteria	Deltaproteobacteria	Desulfobacterales	Desulfobacteraceae	unclassified_Desulfobacteraceae	Desulfobacteraceae_bacterium	Desulfobacteraceae_bacterium_maxbin2.0272	Contig	13.6691	0	10.2019	RPI98703.1-DsrA; RPI98612.1-TmcA____RPI98613.1-TmcB____RPI98614.1-TmcC____RPI98615.1-TmcD; RPI98572.1-HdrA; RPI98469.1-DsrK____RPI98470.1-DsrJ____RPI98471.1-DsrO____RPI98472.1-DsrP; RPI98985.1-HdrA; RPI98280.1-DsrB____RPI98281.1-DsrA; RPI98878.1-HdrA; RPI98805.1-QmoA; RPI98768.1-HdrA;
GCA_003856915.1	2049433	Bacteria	Proteobacteria	Deltaproteobacteria	Desulfobacterales	Desulfobacteraceae	unclassified_Desulfobacteraceae	Desulfobacteraceae_bacterium	Desulfobacteraceae_bacterium_bin.737	Contig	35.2518	8.63309	10.2019	RPJ77268.1-HdrF; RPJ77215.1-HdrA; RPJ72534.1-HdrD; RPJ72185.1-Sat_ass; RPJ72128.1-HmcA; RPJ72059.1-HdrA; RPJ71947.1-QmoC____RPJ71948.1-QmoB; RPJ71899.1-HdrA; RPJ71844.1-QmoA; RPJ71819.1-DsrP____RPJ71820.1-DsrO; RPJ71669.1-DsrM____RPJ71670.1-DsrT; RPJ70626.1-HdrB; RPJ70456.1-HdrA; RPJ70306.1-QmoA; RPJ70050.1-DsrB____RPJ70051.1-DsrD____RPJ70052.1-DsrN; RPJ69659.1-HdrA; RPJ76240.1-HmcB; RPJ76021.1-H…
GCA_004375635.1	2049433	Bacteria	Proteobacteria	Deltaproteobacteria	Desulfobacterales	Desulfobacteraceae	unclassified_Desulfobacteraceae	Desulfobacteraceae_bacterium	Desulfobacteraceae_bacterium_E44_bin91	Contig	41.0072	8.63309	10.2019	TES90363.1-HdrA; TES91014.1-HdrA; TES93169.1-HdrA; TES94066.1-HdrA; TES90132.1-DsrA____TES90133.1-Sat____TES90134.1-DsrB; TES88987.1-DsrM____TES88988.1-DsrK____TES88989.1-DsrJ; TES89462.1-DsrP; TES92768.1-HmcA; TES94718.1-TfrB; TES93942.1-HdrC; TES92206.1-HmcB____TES92205.1-HmcC; TES93278.1-NarY; TES94297.1-HdrF; TES88790.1-HdrA; TES88665.1-HdrA; TES93083.1-HdrA____TES93084.1-HdrB____TES93085.1-H…
GCA_004376965.1	2049433	Bacteria	Proteobacteria	Deltaproteobacteria	Desulfobacterales	Desulfobacteraceae	unclassified_Desulfobacteraceae	Desulfobacteraceae_bacterium	Desulfobacteraceae_bacterium_E29_bin5	Contig	71.9424	6.47482	10.2019	TET86846.1-HdrA____TET86843.1-HdrA; TET85081.1-HdrA; TET83271.1-HdrA; TET84217.1-Sat_ass; TET83522.1-HdrA; TET85562.1-DsrT____TET85563.1-DsrM____TET85564.1-DsrK____TET85565.1-DsrJ____TET85566.1-DsrO____TET85567.1-DsrP; TET91605.1-HdrA; TET86955.1-HmcC; TET84118.1-DsrW; TET82077.1-NarY; TET85168.1-HdrD____TET85170.1-TfrB; TET83766.1-Sat; TET82887.1-HdrD; TET91691.1-HdrF; TET93086.1-HdrED; TET88787…
GCA_004796375.1	2049433	Bacteria	Proteobacteria	Deltaproteobacteria	Desulfobacterales	Desulfobacteraceae	unclassified_Desulfobacteraceae	Desulfobacteraceae_bacterium	Desulfobacteraceae_bacterium_Madre2	Contig	95.6835	0.719424	10.2019	THB74860.1-DsrC; THB74388.1-Sat; THB81481.1-HmcF____THB81482.1-HmcE____THB81483.1-HmcC____THB81484.1-HmcB; THB78139.1-QmoB____THB78140.1-QmoC; THB73469.1-HdrA; THB80228.1-HmcA; THB75117.1-DsrP____THB75118.1-DsrO____THB75119.1-DsrJ____THB75120.1-DsrK____THB75121.1-DsrM____THB75122.1-DsrT; THB80572.1-CbiA; THB78223.1-HdrA; THB80297.1-DsrW; THB72889.1-HdrA; THB81508.1-HdrA; THB81408.1-NarZ; THB72439…
GCA_011041025.1	2049433	Bacteria	Proteobacteria	Deltaproteobacteria	Desulfobacterales	Desulfobacteraceae	unclassified_Desulfobacteraceae	Desulfobacteraceae_bacterium	Desulfobacteraceae_bacterium_HyVt-281	Contig	54.6763	2.15827	10.2020	HDL98053.1-Sat_ass; HDL98095.1-DsrV; HDL98110.1-QmoC; HDL98292.1-AprA____HDL98293.1-AprB; HDL98300.1-DsrT____HDL98301.1-DsrM____HDL98302.1-DsrK____HDL98303.1-DsrJ; HDL98498.1-DsrN; HDL98616.1-HdrD; HDL98641.1-DsrA; HDL98865.1-QmoA;
GCA_011041335.1	2049433	Bacteria	Proteobacteria	Deltaproteobacteria	Desulfobacterales	Desulfobacteraceae	unclassified_Desulfobacteraceae	Desulfobacteraceae_bacterium	Desulfobacteraceae_bacterium_HyVt-259	Contig	76.259	5.7554	10.2020	HDK42915.1-Sat; HDK42975.1-HmcB; HDK43011.1-DsrW; HDK43037.1-DsrV; HDK43051.1-DsrA____HDK43052.1-DsrB____HDK43053.1-DsrD; HDK43142.1-HdrD; HDK43156.1-TfrB; HDK43644.1-CbiA; HDK43735.1-Sat_ass; HDK43873.1-HdrA; HDK43906.1-DsrP____HDK43907.1-DsrO____HDK43908.1-DsrJ____HDK43909.1-DsrK____HDK43910.1-DsrM____HDK43911.1-DsrT; HDK44070.1-OhcA; HDK44154.1-DsrD____HDK44155.1-DsrB; HDK44166.1-AprB; HDK4438…
GCA_011041785.1	2049433	Bacteria	Proteobacteria	Deltaproteobacteria	Desulfobacterales	Desulfobacteraceae	unclassified_Desulfobacteraceae	Desulfobacteraceae_bacterium	Desulfobacteraceae_bacterium_HyVt-208	Contig	45.3237	1.43885	10.2020	HDL07469.1-DsrO____HDL07470.1-DsrJ____HDL07471.1-DsrK____HDL07472.1-DsrM____HDL07473.1-DsrT; HDL08550.1-OhcA; HDL07910.1-HdrF; HDL08190.1-QmoC____HDL08191.1-QmoB; HDL07888.1-HdrA; HDL08515.1-HdrA; HDL07891.1-HdrA; HDL08029.1-HdrB____HDL08031.1-HdrA; HDL08618.1-Sat_ass; HDL08060.1-DsrB____HDL08061.1-DsrD; HDL07868.1-DsrV; HDL07337.1-HdrC; HDL07824.1-HdrA; HDL08406.1-HdrA; HDL07323.1-Sat_ass; HDL07…
GCA_011042035.1	2049433	Bacteria	Proteobacteria	Deltaproteobacteria	Desulfobacterales	Desulfobacteraceae	unclassified_Desulfobacteraceae	Desulfobacteraceae_bacterium	Desulfobacteraceae_bacterium_HyVt-17	Contig	83.4532	1.43885	10.2020	HDM08940.1-DsrT____HDM08941.1-DsrM____HDM08942.1-DsrK____HDM08943.1-DsrJ____HDM08944.1-DsrO____HDM08945.1-DsrP; HDM08951.1-HdrA____HDM08953.1-HdrC____HDM08954.1-HdrB; HDM09390.1-TfrB; HDM10232.1-HdrA____HDM10233.1-HdrA____HDM10238.1-HdrA; HDM09200.1-HdrA; HDM09585.1-HdrED; HDM10852.1-HmcC____HDM10853.1-OhcA; HDM10740.1-DsrC____HDM10741.1-DsrN____HDM10742.1-DsrA____HDM10743.1-DsrB____HDM10744.1-Ds…
GCA_011042305.1	2049433	Bacteria	Proteobacteria	Deltaproteobacteria	Desulfobacterales	Desulfobacteraceae	unclassified_Desulfobacteraceae	Desulfobacteraceae_bacterium	Desulfobacteraceae_bacterium_HyVt-13	Contig	95.6835	2.15827	10.2020	HDI58881.1-OhcA; HDI58900.1-DsrV; HDI60848.1-DsrW; HDI61048.1-TmcA____HDI61049.1-TmcB____HDI61050.1-TmcC____HDI61051.1-TmcD; HDI60082.1-HdrF; HDI59942.1-HdrA____HDI59945.1-HdrA____HDI59947.1-HdrB; HDI59155.1-AprA____HDI59156.1-QmoA____HDI59157.1-QmoB____HDI59158.1-QmoC____HDI59159.1-Sat; HDI59165.1-Sat____HDI59166.1-QmoC____HDI59167.1-QmoB____HDI59168.1-QmoA____HDI59169.1-AprA; HDI59741.1-AprB___…
GCA_011042325.1	2049433	Bacteria	Proteobacteria	Deltaproteobacteria	Desulfobacterales	Desulfobacteraceae	unclassified_Desulfobacteraceae	Desulfobacteraceae_bacterium	Desulfobacteraceae_bacterium_HyVt-135	Contig	71.9424	2.15827	10.2020	HDI78572.1-HdrA; HDI78578.1-HdrA____HDI78579.1-HdrA; HDI78413.1-HdrB; HDI79081.1-DsrA____HDI79082.1-DsrB____HDI79083.1-DsrD; HDI79215.1-TfrB; HDI78013.1-DsrT____HDI78014.1-DsrM; HDI79289.1-HdrC____HDI79290.1-HdrA____HDI79291.1-HdrA; HDI78018.1-HdrA____HDI78020.1-HdrED; HDI78023.1-NarZ; HDI78492.1-CbiA; HDI78428.1-HdrA; HDI79283.1-HdrD; HDI79209.1-HdrA; HDI78930.1-HmcB; HDI78997.1-HdrA; HDI78434.1…
[truncated: 1,357 more rows]
